# Supplementary material for: Production of a reference transcriptome and transcriptomic database (PocilloporaBase) for the cauliflower coral, Pocillopora damicornis
Source: BMC Genomics. 2011 Nov 29;12:585. doi: 10.1186/1471-2164-12-585 (PMC3339375; doi:10.1186/1471-2164-12-585)
Supplement: Additional file 3 — A compressed text file containing all 70, 786 contigs reported in the manuscript. [file 1471-2164-12-585-S3.ZIP]

Archive with 5 entries (2 files):
- Pdam454_contigs/
- Pdam454_contigs/Pdam454_contigs.fasta
- __MACOSX/
- __MACOSX/Pdam454_contigs/
- __MACOSX/Pdam454_contigs/._Pdam454_contigs.fasta
