# Supplementary material for: Production of a reference transcriptome and transcriptomic database (PocilloporaBase) for the cauliflower coral, Pocillopora damicornis
Source: BMC Genomics. 2011 Nov 29;12:585. doi: 10.1186/1471-2164-12-585 (PMC3339375; doi:10.1186/1471-2164-12-585)
Supplement: Additional file 3 — A compressed text file containing all 70, 786 contigs reported in the manuscript. [file 1471-2164-12-585-S3.ZIP › Pdam454_contigs/Pdam454_contigs.fasta]

>bu_91849.1_c1
CGGGATCSRAATTCCGGSAATTGATAGATTGTTAGGCGGTTCAGTTTAAACTTGGTACAT
CTTGGTGTGATAATCAACGAAAGTTYGGAATGTAAAATGGCATCCAGGATCTTGGCTGTC
CTTTTCCTTTCTTGTATACAAAAAAGCATGGTAAAGGGCGGAAGCAAAGAACCTGGCGTA
ACTGTTACATGCCGTGCCCATGAGATGGAAGTCACATTTGAGAAGAGAATATTCACCACA
CTTGAAGCGAGGAATATGTCCTTGGATGCCCCTGCGTGTTCAGCCTCTGACAGCCCACAG
TTTATTTCCATAAGCACAGCCCTAAATGAATGCGGCACAAAATTCCACGAAACTGGAGAC
ACCATCGTGTTCTCCAATGTTGTTCACAAAGATGCCGAGCTAGTGAACGGCCAGATTACA
CGGGAACATGATTTTGAATTCTCGTTTAATTGCAGCTATTCCAAAACGAAGTTTCTCAGC
CTGCAATTTGTCCCCGAGGGAAGGCTTGATGTTCCCGGTGTAGAGGGATTCGGTGACTTC
AACTTTACATTCGATGTCTACACAAGTTCTTCCTATTCAACGCCCCACTCCGCTTACCCC
GTCGAGGTGACACTCAATGAATACATCTACCTAGGGTACAAGGTGGAGTCCAGTGCTAAC
CTTGGGGTGATGGCTCTTAACTGTTTGGCTACGAAAAGTTCAGTTTATTATTCTTCACCG
CAATATCCCATTATACAAGATGGGTGTGCAATGGACACGACACTGAGTCACGACTACAAC
TCCAGCAGAAATTGGCAAACATTTGCACTGAGAGCATTCAGGTTCTTCAATGACTATGAC
TCGTTTTATATCCACTGTGAACTGTTAGCCTGTCTTGAGGAGTCTATATCATCTAGGTGC
CAACAGGGATGCGTACCGTCAGCTAATAGGAAGAAACGAGAACTGGAAGAGGACACAGCC
GGTCCATACATCATCAAAAGAGGGCCAATCAAAATTGTCCGCGGGAAAAGCCAAAACGAA
AATGGAGACACAGGGAAACAATCAGCAGCTGTAATCGGAGGCGCAACTGCCGCTGGCGGA
GTTGGTCTGGTTGGAGTCATAGCTCTGGCTGCTGTTTTTGTCAAATATCGCATTTTACGG
CTCATGACAAACAAAAACAAGGTCAGAGACATGTACAATGACACCACCCAAGACGATGAC
ATAGTGGAGAGGGATGCCGAGAGTCAAAACTCTTAGCTCATACACTGCTACTCAAGTCAG
AAGCCGATAGAATATTTCTGACTATACGTCATTACCAAGTTTTGATTTGTGACAACACTA
ATCAATTTGCGCCAAATTTCTAATGTGAAGGAAGGTTTAGTACACAGAGTTCGTTTTGTT
TTCTTATCGGTGTCATTTACGAAGAGAAATGAGTGTTACCGTATCATTGACATTTTATCT
CGGAAGTGCATGTTTAGCATTTATTCGAGACCAGATTTTCTTGGCAACCAACGTGTATCC
ATTATCTTAAAGAACCTTTATAATAACTAAAATCTAATATACTAAGATAGGAGAAAAGAA
GAAGAAGAAGGAAACCCAAAGTTTGCATGTACGAAACTAGCAGCGAATTTACAGAAAGCT
CGAGAAATAAAATAAAGATTTGAAAAAGGTAAAAAAAAAAAAAGTTAATTAATCGCGATC
TAGAACTA
>bu_91849.1_c2
CCTTGATTTTGTCACTTAGTGTTCCACTATACTAATTTATTTACCATTAATGTAATCTTT
CTTTTCYTTTTTTWTATTTTTTTTTTCGTCGTCACTTGACAGACTAGAGGAGTGTGTTCA
AGACTTATACGCAGCATGCGATTTCGTTATATTTTAAAACAAAAACTGGACGAGACTATC
GACAGTTATATAGGTGTTACTTTTACGTTACCTATACAAGAATACTTACATTGATATTTA
TCACACTATCAACAGTTACAATACCAATGTCACAAATATTACCATGGTTACACACCACAG
TTATTACTACTATTCTACAGTGCAATCTGTATTGCCTTTGATTTGTTTTTGATTGTTTGT
TACATTTGTAGTTGATTTTTTTTAACATTTCTAACCTTATCATTTATTTACATTTTCATT
ACTGATATTAATCAAATGATATGAGAACTACATGTACATTTCTAAAAGCAATGTGGTATT
CCAGTAGCCGAAATTCCCATACTTCGGTAAGATCGACTGAGAGAGCGGCCGAGTATTCAC
AGTGACATTCATAATTGTGAATTGAAAACATTAACTGTTGTGTTACTTGTCATGAGAAGA
AATTAACGCATAACAGAACTTGGTAGTTTACTTTTGCATGCCTTCCTGTCATCCTCTAGG
CAATTTACGCTTGCAGAATCCGAGTCACCATGCACATTTTTCTTCCCACGGTGTTTTTCT
GGTAATTTTGTCAAATTCGTTGTAAAATTCAAGAGAACCTCTCGGATCAACATGTGGTAC
CGTACGTTTTGTATTTTAGGTGTGCGTGACGGCATTCTAAGGTCGGTGGTTCCGCACTTG
TGCTTGGGCCCAGTAGAGCAAGTCCAGCCTATTGCTCTAGACAACCCACGCCAATGTTAT
TTGAGTAATGTGGAATTCTGATTCCGATGATGCCATTTTTTTAGGGCCTTTTTCAGTTGA
TATCACCTAGAGTTTGATTTCATCAAGAACGGGAATAAGTTGGTGACTGCGGCGATGCTC
TCGTCTTTTATTTTCTTTCACGAAATACGACTTGAATTTCAGTTTTTTGATGGTCTTAAG
ATTATTGACGCAGTTTTGATTGGAGAGAGTAATAATGCCAAGGAAATTAAAATCAGTTTT
GGTTAGATCAAGGTATATCTATCTGTCGTCTTGCGGTTCAACCCAAACCAGAGGAGAACC
TGCAAACGTGTAACCTAACAACACATACAAACTTACCAAAAAAATTGAATAAGAACAGAA
ATACAACCCCCAAAAAAATAGACAAAAATGAAGCTAGAAAAACAAATAAAAAAAAAAACA
ATAAAAGAAGTAAGACAGAAAACAATGGGAAAACAAAAAACGTAATAATAAGTAAGACTA
AAAAAAAAGAAAACAAAGTTAATTAATCGCGATCTAGAACTAGT
>bu_91849.1_c3
CCGGAATTCCCGGGATGGAGTTGTAKTCAYMGTGSATAGACCAACTGTCTTGAAACCTAT
ATTAACAGAGGTATTGTGGATTACTTGGAAAATAATTGCGCATTTTGGGAACATTTGGAA
GCATCAGTGGTGAGCTAAGCCAATAGTCTGTAGTGGGCTTATAGGAGGAAATGGCGTCAC
TCGAAGAAGATATGGTTCTGGACGGAGAGGAAAATGTGGGTTCTGAAGAGTTATTGGATA
AAGAGATAGCAGATGTTTCTGTTGAGGGACAATCATCAAGTGGTGAAGGAGCGCAAAGTG
GGAGGAGTTTGAATATCACAGTGAAGTGCCAAACCTTGGAAGGTCTCGAAAAACTTTGGC
AAGACTATAGCTCAGGTCATCTCAATAGTGTAGCGGAGGAACTTCTTGTGACAGATGATA
TCAAGAAAAAACTAGGTGTGGAATCTATAAAGTTGAAAACAGTGATTACAGAGGAGTCTT
ACCGGGCATGCAAACGGTATCTCTTAAACAAGTTAGATGCCAGCTCTGATCAGTCCTCAT
CATCCACACCAAGCTTAGAAAACATGCAAGAAGACAGTTCAGGTCAGCAGCTGATGCAGT
TGTTGGGAGAGCCCAGTCCACAAAGTTTGCCCAGCCAGGGCAGTGTAAATCAAGATGAAG
AAAAAATGAACTAAGAAAAAATCTGGAATGGTTAAAGTGACTGTTAGCCAGCAAATGGAA
AGGAACTTGTTGCACACTTCAACCAAGATGTGTAAAGTCACATCTTTTGTTTGTTCTTAA
TTTACTCTTATTGTGTATAAATAACTATGTGGAAAAAATTGTGAATCTAAATTCAAGGCT
ACTTTAATAAATATAGGCATGGGTAGCATGCAAGAGTCATTGGTTTGGCTGGACAGGTTA
TGATTGGATACTTTATGTACCAAATGTTTTTGTAACAGAAAAAGAGCATAACTTTAAAAC
AGACGAAAATATTGCATTACTTCACCTTGAGAATAACGAAAAAAGCTTATTCAACTGAAC
TCACACAGGTATTTTGTGGTCTGTTGTATCTTTTGGCTAAATACTTAGCAAAATAAAATG
CATGGGTGCCACGTTTACTGTTGTTCCTCTCGCAGCCATCATTTGGTCTTATCACACACC
ACTATATATTCCCTGTTGGAGAGAGAATGCATTGTGTGATGAGACTAAATAATGGTTGTG
AAAGAGACTATGCCTGCTGTTGTTCCTCTAACACAGAGAAAATAAAAATTATTCGTACTA
AAAAAAAAAAAAAAAAAAAAAAAAAAARHAAAWAAAAAAT
>bu_91849.1_c4
CGTACGTATTTAAKWTTAACTTTTTTTTTTTTTTTTTWCTTCCTAAAAATTCTCTTTAAT
TTTGTATAATTTCAGTGATGATGTCTTGGACATTCAGGTTTTGGACACACAGTAAAGAAA
ATACTAGTACAATGATGTTGCTCTCAGCAACATGGCCAATTTCTTGGCTCATATAACAAA
ATCAAACACACGACGAACTCACAGTTCGAGGGAATGAAATACATTAACAGATAGCTAAGC
TACGTCGCTGTCGAACGGCGATGAAAGAAAAACAAAACTATAGAACCTCTATAGAAAGTC
TATTTTACCTGTCTTACCACGAGCCTTAGTGAGAAGACTCGCGTGGCGTCTACAATTGAC
AAAGTTATTTACATAACATAGTTTACTTCGAACCTCTCCGTAGCTATATCAAAGATCATA
CCTTTTAGTTTCACTCTGGAACGAGCGTTCCATTCTCTGTCCTCTGCAAATACTTGTAAA
ATACTATACGTTTCTCAAAGTACAACAAATATCCTCTATAATTCGCTAACTATGAAGATG
ACTAAAGGTTTTAAAGGCTCAAAGCCCGTGATTTCCTAACATTGAAATTTGGAACAAGAC
GAAAACGTTTAGTGTTCTTTGGAAGAACAGCAAGTGCGGCGCGGCGACCGGCCAAGCAAC
GCCAATTTGTCTCCGTGTCATGCTTCTTATGTACAAGGAAGATAAGGCCAGCTTGTAGGC
GTTCCGGACAATAACATATCTCTAAGCAGAGTCTCAATTGGCGTTTTACCCACGAGACGC
ACAAAGAAAAGCTGTTCGACAATGGAAGGGTTGATACTTCGTAAAGATGGTAACCTCAAC
AACAATTTTCCAAAGCGAGTGGGTTGATTTGGATACTGATTTCTTGTATACTCCTCCAAT
GCACATTGTGTCTTTTCCTGCAGACTCTCGATGTACTGCGGATCTGTCAGACCGGAGGCA
TCTGATGTAAAGAGGACGATAGCTTTGAGACACGCGAATTCTGCTGCATCCACATGGAGA
TTACGGTACTTCTCGACCTGCTCTTGGAAGATTCTTACATTATCCATAAAAGTCACCATT
CTATCTGGGGACATGTGGTTCGAATGGATACCAGCAGTGGCCAACAGAGGGGCAACTTGA
AGAGGCATCGGACATTGGGCGGCGTTTAGTACAAACAATTCACTCCAAACCAAACGCAGA
AGTGCTACTTGATCGGTGACTGCCAAGTCCGGGAAGAAGGGAATATTTCTTGCCCATTCC
ACAGCGCTGAAAAGCAAACGAGCCGCCAATTCGCAGATGTTCTCGATGCCCATGATCCCA
CAAGGCATGTTTAGACCCTGTTGGAATCGCGCCGTGGGATATGGTTCGGCTCTAAGCAGC
AAGCTGATGAATCCAGAAAGGAACGAGTGCCCGTTTGTAACATCAGCGCCATTCAACGCT
GAGTGTTGCGGACTTGGCTGAGGTACTTGTGTAGGAGGGATGCGACCTCGCTGGACGGCC
TCGCGTCTCATGCCGACCTTGATGCATTTTCGCAGCCGGCAATACTGACACTGATTTCGA
TGATGCTGATCAATGGGGCAATTCCGCGATGCTCGACAAGTGTAGCTGAGGTTACGGCGA
ACGCTGCGCTTGAAAAACGACTTACATCCCTCACAGGTAAACACTCCATAATGTTTTCCA
GAGGACTTGTCGCCACAAACTGCGCACTCTACTTGCTGCACATTTTTTTTCAGACGGCTC
CTCAACCGGTTCGGTCTTCTCCGTGCACCAGGTTGAAACAGGGCGGATCCCGG
>bu_91849.1_c5
GAATTCCCGGGATCGCGATAGAGGTAAGATTCCAGGAGCATCTAAAAAATTTAAACAGTC
GAATGATACAACAGGGGAAGCTAAAGCCATTGTTGACAATGAATGCCCTCCTTGTGTTGG
GCCTCGCTTTGGTGACAGTTCAGGGATCACACCTCCCCGAAGGGGTTCCAGTACTTTTTA
CCACTGGAAACCAAATTTTAGGCGGAGAATCAACAAGAATTTACCATGCAGCTCTCTGTG
GCGGTTGCAGCTTTGACGGGTTGACGGCTCAAATTCAAGTAAACCTGGTTAACAATCCAT
GGGATTGCGAATTGGGAGACTATATGATTATTTCTGTCGAAGATGGGAATGGAAGTGTCA
TTGCAACTAATGTCGATGGTAGGCAGATGCCCGTGCCAAACTTTAACTTCACCTATTCTG
CTAAGTATAAAGATTTGTTTCTTCACATGAAAACCGGACCGGCCCCACAGTTTTTATTTA
CATTAAGCCTACTATTTGATTTCAAAACCCGAGTGCATGTGCCAGCTCATTGCGTTCCCA
GATGGCAAATGACAGCTTCGGAGCACGCTGTGTCACAGAAGTACAAGCAAGGAAATGATA
CAGCTGAACTTTACCAAGTTTTCAAAACTTTAACGACCCAAGAAGTTCCCACTGAAGAAA
CCAAGTTGTTCCAGCTTGGATACTGCTTCGCAAAACAAGGTGACTACAAAGTTATCATCA
CTGTCATCAAAGAAAACCTATGGCCTGGGCTTGCCACCTATGGCTGCACAATGTCGTACA
TAAAGCAACATGGGGAGTGTGGCGGGCTAACTCCATACAGAGATATGTCCGGTTTACCCG
TCAATGTTGTGCAGATAGATATAAAGGAATCAGCTGATTATGGGCCTGTACAAGTCCTTG
TGTTGGGGGAAGGGCGATACGGCCAAAGCAACGGCTTTATAATTGTTGCTCGTCTGCTTC
ACTTACATTGATCTACGGAGAAAAAAGCACAAGAAGCGCTTTGCATAATTGCTACAATAG
CCCCATTTGTTTTCCAAAATACGTAAGAAGTAAACTTGTATTTGATTGTTTTTATTGTTG
CTTGTAATCGAAGTTATTTTGAATTTCATCTTTAGTGAAGTACCAATAAGTGCAGATTGC
AGACAAAAGCGCTCCTGACCCCACTACTTTTGAATTCAATAAAGGAATTTTCATATTTGT
TTCTTGTATTAAAACTTTAGTACTTCGAAAGGAGCATGTGCAGCTGTTAAGGAAAGTACA
AGTATTTACCCAATTTTGCTTGAATAAATTGAAAATTTTATRWAGAAAAAAAAAAAAAAA
GTTAAATTAATCG
>bu_91849.1_c6
AAAATTATCTTGTCGATCATGATTCGAAAAACAAGGTTGAGATAGGGCACGACTTTGTTG
GAGACGATGTTAGGACATTATATTATTCAGAGAGCGAAACAAACGAACTGGATGTTCTCT
TTAATACGTTGTGCCAGCTTTTTGAAGAGGGGTACAATAAGAGAGATATCGCTGTATTGT
TTTTGAAGCAAGATAAAATTCCTTCTAATGACAGGCTCTCTGCGAAGTTGAATGGTTTAT
CTTGGAGGTCTGCAAAGGACAATGATTCTGAAAACATTGTAATCAGCTCGGTTCTTAAGT
ACAGTGGTCTGGAAAGACCTGTCGTAGTACTCGTGAATGTAGACAGGCCTCCATATAAAT
TCCGCAAATCTCCTTTCACTTACGGTGCAGTGACACGTGCCATGGTAAAACTCGTAATTA
TACAATTGAAGAAAGGTTGAATTTATCGTCTAACTAAAGTATTTATGGATGGAACACTGT
GTCAAAATTTATATCGTTGGTGTTTTCAAAAGTTTCAAAAGACATTTAGAGGAACATTGA
GATTGTGCATGTAACTATTTACCCCAATTGTCTGATCGGCATTTGTGCCAAGTCTAGAAG
AAACAGTAGTGCAAGCACAGAAGAAATCTGTGTTCAGTATAAACCGGACCCCTAACACTA
GGTTTAAAATAAATTTAAGAAATAGTAAAAAAAAAAAAGTTAAATTAATCGCGATCTAGA
ACTAGWAAANAAAAAAAAANAAAAAAAANAAAAAAANAAAAAAT
>bu_91849.1_c7
GAGAATTCTCTTCTTGGTTGGGATACCAGTACTTCTGTGGAGATTCCTTACAGCAGTCTA
ACCTTTAAGAGTAATATCAAAGAGAGACCACGTGAAGTGGATACTAAAGTCGAAGTCTGG
GCTTTCCGCAACTCAAGAATTATTGGGAATGGAACGCGCTATACTAATGTGGTAATCCGT
GCAGGTGCAATAACTTCTACAGTTTCCTTGATGACACTCTTGTTATCGTTTGTGATTTAC
AACCAACAATAGTCGGTGAGAAGGAAAGGAATTCCTTTTAAGAGTCACTCAAAGGTGTTG
AAAAATATCTCAAACCAGACGTTTTGTGTTATTGATGTAAAAGATTATGTCAACTAATGT
ATTAATAAGTCTTTTTTTTGTATGTAAAGTGAGTGAAACTAATGGTGCGAATGCAAATAT
GCCAAACTACTCGGTGGGCCCTGGTTGACTTGCACGAACGCAAAGCAAATCAGGCCCCGA
GATTTTTCCCAAGTTGCGGCTCGAGTAGTCCGGCATAATTGCTTTTCGTTAATGTCAGAA
ACTGGTGTCGAAAGTAAATGCATTAGGATTTTCATTAATATGAATTGTTAGCTTCCTTTT
AGTGAAACGCGACTTAAGTAACCACTTCCAGTTTATCAGTTGATAAGGTTAAGACCATAT
TATGGTTATATTTTAATTGTTTTCTGCTCCGAGGAATCACCACCTTATCGTGGTGGGGCG
GTTTGCATGTCTCAGTGACCCTTAGAGCTATGTCAGCTGGAGTCTCGCACTCCTGCTGAA
CAGGTCGAAGGGTAGAGACTAGACGAAGAGTGATTCGCTGGTCCCACGACGACCCTACGG
CGTAGAGTTAACGGGGGGTTGGGCGGACAATGTGACGGACTTATGCGCTTACTAGCGCAA
CGAGCGATGATGGTCATTTCGCAGTAGGTATTGAAAAGGTTCTTTTTTCGAAATTCTTAG
TTTAAGTGTTAAGCCAGAACCCTCTGTCGTAGTAAATTGGATAGTCAATCAATATAAGTG
ATATATTCGATACGTTTTCGCTGTAGGTGGTAATTTGGGCTTAAATGAGGCTTTGAGTTA
AGGAGATGGTGGGTTAAAGCTTAGAATATTATTTCTAGAAAGTAACTTTTTGCCTTTGTT
AACTTTGGATCATGAAAGTTAAAGGATATTAATGATTATTTGTAAAGGATTTTGGGTGTA
ACCTTATATATTGAAACTTCTCGTATTGTTTTTTTTTCTAAGTAGTATTTTAATTGTATT
TGGGGTTCTAATTTAGTAGTAGGTCGTTACCCGTTAAGTTAAAAA
>bu_91849.1_c8
GGAATTCCCGGGATGCCGGTAGTGAGTTAAGTAAGTGCCTCAGTTTAGTCAGTCATCTGC
CTCAAATTTGTAGAGCTTCAGTTTATCCCATTATGGGAAACTGTCTAAAAAGCTCCGGGC
AAGACGATATATCTCTTTTACACGATGAAGAAAGCGCAGACTCCCCAACAACAGGCGAAC
CACCACCGCCATATCAGGAGGAAGCGCCAATCTTTATACAAAGTCAACATGCTCCTCATC
TCCTATCTGAAGAACAGCAGATTCGTTTGGCTCAGCGTTTAGGCTTGATTCAACATCTTC
CAGTCGGAAAATACGATGGATCGAAAGGAAAAAAGAGAGAGTGTGTTATTTGCATGACAG
ACTTTGCTATGGGGGATCCAATACGGTTTCTTCCTTGTATGCACATATATCACAAAGACT
GTATAGAGGATTGGCTGGTGAGATCATTCACCTGTCCTTCATGTATGGAACCTGTAGAAG
CAGCTTTATTGTCAACATACTATGAAGCATCAACAGAATAGCAACAATGTAATTATGTCT
TTGAAGAGACAAATGATAGACATTTTTTCTAATGCCTCTTTTTACAAAAACATTGGGCTG
ATGGAACAAATGGAACCATGTTACTGTAAATCAATCTGGTGTTTTCCAGAGGATTCAAGA
AAGTAATTCCTTTTCAGATAGTAGCTTACTAAGGTGCTATTTAGTATTATTTTGAAGGTT
TAAAAGGTAACACTTTTTCATGTTCAAAGAGACATGGCCCCATACAATATTTGTGCTGTT
TCTTTTTGTTTGTATGTTTTTAATTTGGAGTTATTAGAATTTCCTTCCCATACTTGCTGT
TTTAAAAAATTCATGTTCTTTTTTCTTTACACATGGGTAACAATGTCTTCATCTAATAGG
AGCTGTAAATTTTTCATTTAGGTAATTTTCTTTGTCTTTAGACACTCCAAAAACTGTACA
GATGAGATCTTTTCATTCTCTTTCAAATCTTATGCTATTTTTGACCTGAAAGAACTCAGC
CAAATTATGCATCAATGTAGAAGAATAAGTTGATCCTTTGTAAGTTTTAACCTTCTGCCA
TTACCAGATTATGTTTCAGTCAAGATGCAGTTAGGAAGCTGGATTGAGAGTCTAGTCAAA
GTGAGGTCTTTTGCCTGTCATCTTTAATTTTGAGTGTGTGAATCCAGCTTATTTTGTTGT
TAGCACAATTGGATTATTGGGTATTAATAATAATAATAATATTCAGGGTCCTCAAACATG
TCAACTTGTACTCTGGGAAACTTCTCTTTTGCAACTGCATGCTTAGAGCTATGGTGTCAC
AAGCAGAAGTTACCACAGATCTTTCATAGTACTATCCAAGTGTAAGTTTTCTATATTAAG
TAAAACTTGAAGCTTCACTATCACCTACTTGGTCAGGAATGCATAGTACAGACAAAATCA
CGCCTCTAAGTCAGTATTTTACTATGGCCACTTTGTTGTGAAGACCTGTCTTTTCTCCCC
TAAACAAATGGAAAGCCCTGTAATTTTCATATCAGAAGTCTTAATTTTTTCCAGACACAT
TCTTCAAAACTACAGTGGGCATCTAATGCACAGGTGTTGGTATAAATTCTGATGCCCTAC
TTAATTCCATAACCCTATTTCTAAGAGTAGTCATTGTTAATTTTCCTTTTCTGATTTTTA
ACAAGAAAAATTGACTGCTTTCCTTTTCCTGTAAAGTTTATAATTGACCAAAGCTTGCAT
GTGGAAAATTTGCAATGCTTAAACAACAATCTTTTCTTTCAAAGATGCCACTGTTATTTT
GTACATAAAAATAAATGTTGTTCATGTTTTTATTATTTTTATTGTTACTATTACTATTAT
TATTTAATGACAACTGCACTAAACTTGTGGTTACCATAATTTCAAGGTTGAGTCTTTTGA
ACAGTCTAAATAGCTTAAAATTAATTGTCTAATTTTTATTATAGATATAGATAACAAACC
ATGTACATGATTCCTCTTTTGAGTAAAGCTGTTTTGTATATAGCCAACTTCTATGAATAA
GTTAATATTTTAAAATAGTAAAATACTTATTGTAAACTTAGTTAAAATTAAAATTTGTAG
TAACTAAAAATTTTAAAAAAAAAAAAAAAAAAG
>bu_91849.1_c9
CCGGGANGTTTCATCAAGYGSWWTTGMCCRGGWTCTAATGGAAGACAGAACGACAAATCG
TCTGGTGGAGTCGTGCAACATATTTGAGACTATAGTCAACAATAAGTTCTTTGCCAATGT
GTCTATCATCCTTTTTCTCAACAAGACAGATCTTTTAATGGAAAAGATCAAATATGCAAA
CATTAAAGACTACTTCCCAGCTTTTATAGGTGATCAAAGGAAACTGGAAGATGTTCAGAA
CTTTATTTTACAAATGTTTGATAGCAAGCGACGAGAGAGGTCTAAAGCTCTCTTTCATCA
CTTCACAACAGCCATCGACACAGAAAATATCAAGTTTGTTTTCCATGCAGTGAAAGACAC
CATTTTACAGGAGAATTTGAAGTCTTTGATGCTGCAGTAACTCAGAAGTGCAAAGTATGT
TGCCACACAATGTTTTTCAAGATATTTCAATTTAAAAAGGGCTCTATGAGACTTACTGAA
GGTTAGCAAGGTACAGTACAAAGACAGGAGTGTGGCTACTCGTGTCTCATTTTGCCACCT
GGAGTGTCAAAACAAAGATGGTCCGACTTCAGGTCATGTCTTTGAGAATGTTTATTTACA
TAAGAAAGCTAAATTGCCATAGCATACATAACAATAAAAACCTCTTGTAAAATCTTACAA
AGGTAGCTTTTTTTACTTTTTTCATAGAGTAATTTGAAAATATCCTGGTTGTTATGAGCT
GGTTAGTGTCATCTAGATTACGAATTTTTCTAATCTATTGTGTATTGTCTATATATCATA
AACTGTGATCATTGATTTTTGAGAAAGAAACAGTCATAATACTTCATTTATGGTGGCTAT
GACCAATTGTTTTATAATGGTAATGATAATGCAATATATAATGCTTTGATTAAAAGTTTG
AATGTTGTGATGTATGGAAGTTCTGGCAGAGAACCGAGACTGGCATAAATGTCTCACTTC
ACTATGGTCACTTTTGAAACACTCTTGCAAATATTGTAAAAACCTGGATGCAGCCATGTA
GGAGAAAACTATTTTGTAACCAAGTCAGAAAATTATCTTTTTTAATTAATTAAACTAAGT
TTGTTTATTTGATGTGATGAGCAAGAATGACTTGCCACTGCCAAGCTGTGAAATATTAAC
AAGGAAATTGATTATTTTCATCTCTTTCTGTGGAAGTGCCTTACTCTGCTACACTGTCAA
AGGATAGAATATGTAAAGCATTTTCTGTTTTCTTGGAAAATCTTGGGATGAAGTTTTGTT
TTTTTGTGTGTGTTCTTGTACTTTTTTTCCTTTTATTTATTTGGCTTTGGATTTCTAAGT
GTTTAAGTGGCTATTTCAACTTTAAATCATTTAGGCATAAACATTTTTTTCATTCACAGT
GAGCCTAAAAGATGCAATGTTTTTGCTCAGTATTTTTTCTGTTATTTATCTCCTTTTCCC
AACTTTTCTTTAATGCTCTATCATTGTTTACGTACATAGAATTTGAAGCAGGAAAAATAT
GATATGAAAAATAGCAGTGATGAATCATATTCTGCATGAATGATACAAAATGGCTTGAAT
CTAGATTCACTTTAATTGTCTAGGGATTTTAATGAAAGGTGGTTACCAGTGGTTTCCTGC
CGCCTTAAAGACCTCTCACCGCTGTCTGTTTATTCCGCGAGTAGGCTCATGTTTGAGTTC
ATATATTGGCACAGCTACTTCTTGCACCACTGGTAGCCACTCATGAAAAATGTTGAAACC
CCTGTTTTTCTAATGATTAAGCAAAAAGAGAGCTTTCATTTGCTATGAAAAATAAGTGAG
AGCTTATCATGCACTGTGTGTCTTTATGTAAACCTGAGTTGACAACAATTTATTATTATA
GTTCAAATAAAACTATAGCAGTAATTGGAATAAGCTTGGATTTTTTTTTATAAAATTAAA
AACGACAAACTTTAACTTCTTATATTTTAAGATTGTGGAGTATTAGTAGTAACAGGTCAT
AGATAGAAAGTACAAGATTATTAAAAAAATTTAGTCTTGTGAAGAAAAAAAAAAAAAAAA
TAWAAAAAAGRAAAAAAAAAAARWARRACATAARWAAAMAATAWARAAAAAATAAAATMA
RKAAAAATAAATAATAATAATAAT
>bu_91849.1_c10
CTTGCCACCATCGTTATTTCTTAGGTTTTATTTTGGGACACACTAAATTTAAATTGCCAT
GTCTAGTAGACCTATTGTGTACAGAACTGTTCGTCTTGAGCAAGTCTCTGATGTAAATCG
GAACATCGCCTTTAAGGCTCTTAAAAATCATTGTACACTTATTTAGTTTGATTTCATCAA
AAAAAGGCAACCAGCCTAGTTTACTAAAGTTTATAACACTTCTAGAATAAGAGTCAACAA
ACAAGTCACAAAGTGAGACCGATAAATTCTTGAGACTTTTTTTAGAGTTCTTTCAGTTAC
TTTAATCTTTACAACGCAAGTTTTGATCAAAATAATTGATCTTCTTCTATTAAATAACAC
ATCTTCAGAAAGAGTTTGAGTCTCCAAGAACATACCGACCCAAATTCTAACCCTAAGCAA
CCCTAAGCAAATTTTTCGTGTTATAAACATAATCAATTCAAAGGATTTATGGTCGAAAAG
GGAGCCAAAAATTCCATACTAGTAACGCAACCTTAAATGCTACAGGACCACTACAAGCAA
GTTGATATACATGTTTCATTTCCACATTACTTTATCCACACGTTGGCCATAGATTTTTTT
TATTATGATATTGTACAAAACCGTTTTAACGAAAGATTTTGTTTCAGTATCTATTACTTA
CTCGAAAAAGCTTTCGACAGTTTTAGGAAAGGATGATAGAGTTTTATGTAGTAACCCAGG
TCGTCTTTTGAAGTACTTTTAAAGCTTTACTTACGACAAATTATCCAGAAAGCACGTGAA
GAAAATTGATAGAATGATCAGTTGAAGGAAGGCTTTTTAAAGTATAAAGCCCAATTTTCT
TAACTTCTGTACTAGTAAATGCATACTCTCTAAAAGGTAGAATTACTGATCAGATCTTGG
GTTCATATGGTTTCTCGCCATAGCCTCTTACCGCGGACAGCCCGGACCTAACTAAAGCTC
CAACAAACCTTACCAAAGGGGCGTCCTCCGTGAAGATCGGAGATGATCAAAGCCAGTGGC
AGGCGTTCTCAAACACCGGCTACCAAGGAACTCCCGTCTATTTGCAACCTGGGAATTCTT
ATCCAAGCCTGAAAAGTATGGAGCTTACTAGCCCCATCAAGAGCATGCGTGCTTCACCTT
CACACTGAAGCAATTCAGAAGAAGACAGAGTGGAAGTGATTGAAGCAATCTAGCTATAGT
TAAGAAGTTAAAGTTAAGTTAAATTCAAGGTTGCAATTTTGTGCTTGACATAAGCTAAGC
TGTCCACGGTCTAATAAAGGAATGTCATTACCCCAAAAAAAAAAAATAAATTAATCGCGA
TCTAGAACTAGTAAAAAAAAAATAAAAAAAAT
>bu_91849.1_c11
CGGAATTCCCGGGATAACCGAACGACTAGTCATGGACGTGTCGGAGCAACAGCCGCCGTT
TACAGTGCCGCTATTCTGGAGTATTTAACGGCAGAGGTCCTTGAGTTGGCTGGGAATGCT
TCTAAGGATTTAAAAGTGAAACGTATCACTCCCCGCCATCTTCAACTTGCCATTCGCGGA
GACGAAGAACTCGACTCTCTAATCAAAGCAACCATCGCCGGTGGAGGTGTTATCCCTCAC
ATTCACAAGAGTTTAATTGGCAAGAAGGGTGCCAACAAACCAACATAAGTTTAATTTCTC
AGTTTCTTTTTACTCCATATTCTCTGTACAGTTTCATTGGAACCATAACATTGCCTATAC
ACTTCGTTGCAAAGTAAAGCTCTGCCTACATCTCAACTATTAACCATTAAAAGGATGTTA
CGCTTTGTTTGTATTTATATGCTCAATGTACAATTGTGTAATCGTGAGTTTGAATAAATC
ACTCTTCACTTTTTAACCAGTGGCAAGCTTTTCTAAGTTCAACCTGTAGTTTTTTGAGTG
TTTTTGTATCATTTTTCTGATGTGTGCTTTTCTAGTGAAGAGAAACATTGTAAAAGCTGG
TTCTCATACTAAGTATGAGTTTGTTGGTAGGAGTTGCATGACCAGCCTCTTTCTACAGAT
ACTGAGATAATCCAGTCCTTTTACATCAATAAAGTTGAATTTCTTGACATGTGGTACTTT
AATTTCACTTAGCAAAACATCAATAAATGTAGTTGTGAACTAGTTAAAAAAAAAAAAAAA
AAAATTAAAAAAAAAAAAAAAAATAAAAAAAAAAAAAAAAAAAAAAAAATAAAAAAAAAA
ATAAAAAAAAT
>bu_91849.1_c12
CTCCGACTCAGTACTGAGCTAGTGAGGCCATCCCTCGCATATCACAGAATTTTAATTACA
TTTGCACTATTATGTATAACACCCTTAAAGACATCTAAAGAGTCAAATTTAGTTGCGAAA
ATTTAATTTATTTATGGAGAATTATACTTCACTACCCAAATTGTAGGGAGTGACTAAAGA
ATGTAAAAATACAAGAAAGAAGTAACCTAAATATTTATTTGCACTAATTTTGCTTAGGTT
TAACTAAGCACCACTACAAATTGAATCTAAAGGATAATTTTGCCATCATTATTATTGACA
GGAATTTGACTCTTTAGGTTGGTCTGTTTAACTTATAATTAACAGTTTTGGTTGATATAA
ACAGTGGTTAATTGATTTTGATATTTTTATCTTTTATCTTTAGTTTGTCTGACTCCCTGA
GAGCAATAAAGTTCATATTAATAAATTATTGTAAATTTTGTCTCCTTGAATTCAGATGGA
CTTTGTTTGCTACCTGAAATATTGAAGTTCTTTATCAGGATATGCTCTTCTCACAGCAGT
AACTTATTGTTCTGTTTCTAGCAAGGCTTCAACTCTTTTAGTTGCTAATTAAATTGAGTG
ATTTCATTTATTTATTATGTTTAGATATGGGGAGTTAAATAGTTAGTATATTTATAACAA
TATTCTATTGGAATATGTCCCACTTATACTTTGCGTTAAATGCAGTGTTACGTTATAAGC
AATAAAATTCAACAAATTTTAAAGAAACAAAAAAAAAAAAGTTAATTAATCGCGATCTAG
AACTAGT
>bu_91849.1_c13
CTAAGAAAATACWTAGTAAAGGTAGAACCCAAAAAATTTAAGCCATAGGAAAAACTACGA
ACCACAACATATGAATACATAAGAGGTTGCATTGACAGAGCTGAGTAACGTCTGCGCATG
TTACGAACTCGCTCATGAAACCATAGCAACAGCACATGTTCATCAAAATGGCAGAAACTC
TCAAATTGTTGGAAACTTTCAAATTGTTGAAAACTTTAATGTCCTTCATCCATTGCAGCG
TGCTACTAAACAAAACTGAAGACTGTCGCTGATCGCGCCCAGCACATATACCGACATTAT
TGCATTCATAACCTGAGAAGATACATGTGCGGCTTTTTTACTCTAGTGTTACATTGTTTT
CAAATAATAGCCTGCAAGAGTTCCCGACATGCGCAGATATGCTTGAGCTCTGTCAGTTGC
ATTTACTTTACGCTATTGATTTCTTTGCGTCCTCGAAAAGTGGTTTATTATGCAGAAGTT
TAATTAAGCCCTAATCTTTTATTACTTTTCTTTAATTTGAGACCCATTGCTCGTCCTCAC
ATCAGTTTTCACCCGAGTTACTTTATGTGTTGTGCGACAAGAGACCTCCTTCCTCCAGGA
TTTTGTGGCACTCTGGTGAAGAAATCTTGGCTAACATTTGTCGACTCCCAATATTGCGAG
CCATTTTCCAGGTTAGCTGTCATTAGCCAAGTAGTCTTCAAAACTTCCTTTCCCCCGTCG
TTCCGGTATTGGCCGGACCAAGTAGTGGTATATTTTCCATCTTCAAAATTGACCACGAAA
CCAAGCGTAGCTGGTACTCCTTTTCCCAAACTGCCAACCAATTTCTCAGTAAGAACTTCA
GAACCTGAGGCACTGTTCACGTACACGCCCTTGAATACTCCATCGGCCGGGGAGCACTGG
TTGATTTCCATCTGGGAGCCCAACTCGTTGTACCACTTTCCACTTATGTCAGCGTAATCT
TGGCAAGCCATAATAGAGTCCTGCTTTGTGCTAAGTGCGTAACGTACAGAACCAGTGTTG
ACCAAAGACACGCCCTTTCCTCCTAATAACGGCGATAGCTCCTTGGGAAGCTGACGTAGC
CCTTCTCGCCCAAGACACAATTTGCTCCAATGAACCTATCTCGCACGAGCGCTCGTCCCG
GGAATTCCGGGAATT
>bu_91849.1_c14
TCCGGAATTCCCGGGATCAGGAGCAAGTTACTATCTCCTCATATTATCCGAGACTTACTT
CTTGAAGGAGAATGCTCTTCTTGGTTGGAATACCAGTACTTCTGTGGAGATTCCCTACAG
TAGTTTAACCTTTAAGAGTAATATCACAGAGAGACCACGTGAAGTAGATACCGAAGTCGA
AGTCTGGGCTTTCAGCAACTCGAGAATTATTGGGAATGGAACGCGCTATACTAATGTGGT
AATCCGTGCAGGTGCAACAACTTCTACAGTTTCCTTCATGACACTCTTGTTATTGTTTGT
GATTTACAACATACAATAAATAAGTGAGAAGGAAAGGAATCAAAGGTGTTGAAAAATATC
ATCTCAAACTAGACATTTTGTGTTATTGATTTAAAAAGATTATGTCAACTAATGCAGTAA
TAAGTCTTTCTTTTTTTAATGTAAAGTGAGTGAAACTAATGGTGCGAATGCAAATATGCC
AAACTACTCGGTGGGTTGAGTTGCACGAACGCAAGGAAAATCAGGTCTAGCGATTTTTTC
CCCAAGTTGCGGCTCGAGTAGTCCGGCATAATTGCTTTTTGTCAATGTCAAAATTTTGTG
TCGAAAGTAAATGCATTAGGATTTTCATTAATATGAATTGTTAGCTTCCTATTTAGTGAA
ACACGACTTAATTAACCCCTTCCAGTTTATCAGTTGATAAGGTTAAGACTATATTGTGGT
TGTATTTTAATTGTTTTCTGCTCTGAGGGATCACCACCTTATAGTGGTGGGGCAGTTTGC
ATGTCTCAATGACCCTTAGAGTTATGTCAGCGGGAGTCTTGCACTCCTGGTAGGGTCACC
CTTGCCGAACAGGTCGAAGGGTAGAGACTAGACGAAGAGTGATTCGCTGGTCCCACGACG
ACCCTACGGCGTAGAGTTAACGGGGGGTTAGGCAGACAATGTGACGGCCTTATGCGCCTA
TTGGCGCAACGAGCGATGATGATGATTTCGCAGTAGGTATTGAAATAGCTCTTTTTTCGA
AATTCTTAGTTCAAGTGTTAAGCCAGAATCCTCTGTCATAGTAAAGTGGATAGTCAATCA
ATATAAGTGATATATTTGATATCTTTGCGCTATAGGTGGTAATTTAGGCTTAAATGAGGC
TTTGAGTTAAGGAGATAGTGAGTTGAAGCTTACAATATTACTTCTAGAAAGTAACTTTTG
CCTTTGTTAACTTTGGATCATGAAAGTTAAAGGATGTTAGTGGTTATTTGTAAAGGCTTT
TGGGTGTAAACCTTATATATTGAAACTTCTCGATGATTTTTTTTTCTACGTAAAATTTAA
TTAATTTGGTGTTCAATTTAGTAGAGGCTTTCCCGTATTAATATTAAAACATTTAAATAC
TTAAAAAAAAAANAAAAAAAAANAAAAAAAANAAAAAAAANAAAAAAANAAAAAATAAAA
TAAT
>bu_91849.1_c15
CATCACTGGCCTTAGCTACAGAGCCACCAACAGAAGACCTCTTACAACGACAACCCTAAT
GGACGCACCAAACCACTTATCTCGCGAACAATGATTAGAAACATTCTTGGTCATTCAATA
TTCCAGCTGATTGTCATGTTTGTCCTGGTATTCCTGGCAGATGATTKAWTTGMYMKRGAW
GACGGTTACTTGGAAACAACACGCTGTAAACCAACAGCTCACTCTAGCATGGTTTTTAAT
ACATTTGTTATGATGCAACTCTTTAATGAAATTAATTCACGTAAAGTTCATGGAGAGAGA
AATGTGTTCTCTGGTATTACCCATAACCCAGTGTTTCTTATTATCATGGCAGGAACATTT
GTAGTGCAGATTCTAATAATTGAGCTGACTGGTAAAGCCTTCCATGTAACAGGACTGGGC
TGGGAGGAATGGCTTTGGTGTGTCTTTCTTGGATTTTCTGAGTTGCTATGGGGACAACTT
GTCCTTACAATTCCCAAGACATCATTCCCAAAGCTTTGTCGATTTGGTACAAAAGAACTT
CCCCTTGCGACAATAGTGGAACCTGATGGACCAAAGGACAGCAAGGCTCGTCTGTTGTGG
ATACGTGGGCTGACGAGATTGCAACACCAAATCCGAGTGGTAAATGCATTCAGAAGTGTT
ATTGATGGACGAAGTCAAAGAGCCATTGCATCTCCAGCAGTATTTAATTCTTTGCTAGCC
CCTGTGCGAACAGCAATGGTTTATGATGATTCACAGTATCCATCTGCCTTGGATAGCACT
GAGCCTGGAGCTGAAGCAATACAGCGGTGATCATGATTGCTGTGGAAGTCTGTGTGGACA
GATTAAAATTCTCCTCCTCTGTCTTAATCCTTTTGGTCTCCAGAGTAGATAGAACCAAGT
ATAAAATTTTAACTGACAGATGTTTAAATCTAATTTGCAAGCAGTTCAAGTCAACTGAGT
CATAGTAAAGAGTACAAAATGATTAAGTAGCCCTTTCCTTTTATACTTTATCTCTTGCTC
AGGAAAGCCATTGAATGTCTCACAGATTGCTTATGACAGTGGTTTGAAATTCAGTGGTTA
ATAGGATCAGTATGCATTGATATCAGAAAATTAATTTGTTAGGAATTTTTTTACCAGCTT
TACTCTTAACATCTCCTCTATGCTAAAGGTGCTTTTTCCATTGCTGTTGTACTTCCTCAC
TTGAAGTGTCAAAAACAGTGATTAAATTAGTACATTGGCTTTTTAATTTTTTCCTCTTAC
TTTTCTCTGTATCCTTTAAGGTAACCTTCCTTAAACTTCACTATAGCTATGATTGAGTTT
TCTGGATCCTTAGTTAATTGTCAGAAAGTATTTCCCTATTTTCATTGAGTGTTGGAAGAG
TTTTCAGAACAAAATAAGTCAACATGCTGCAATTACTAAGGGATTGAATATTTCATTTAT
ATGTAGAGAATTCTTAGTAGGTTCCTTAAGGACAGAATGATATTTTAATCTGTTCAAAAC
CATTTGAAATCATTTGGCAAGTGATCAACTGTTTATCTAAAATGTATAATTTTGGTGATA
TTTATGTAATTATATATTGAGACTGCAATTACAATGCCATTTTTGCATTGTATTGTTTCA
AGGGTTGGTCAGAACTTTACCATTCATAAAATCTCAAGGATTCTACCAGAAATTTTAGGA
ATTGAACCCATTTGTTACTTTTGCACCTTGCATTTTATATTTTTTTAATTGTTTTCTCAG
ACTGGCACTTTCACACCAGGAAATTTAGACATACAGTTTAAATGTTAATTTTGTTTCTCT
ATTGGGGCCAAGTGGTAAACTATGGATGGTTCAAAAGAATCATCTACTAAGGGAGAAATG
ACAGGTCAATTCTTCCTCTCTTTACCAATGAAATGTGGAGGAAGCAGTTTTTTTGAAACA
TGAGCCAATCATTTTCAGGTGACAAAGGTTAAACTCCTTTATGTATTTAGAAAGTTTCTT
GTTACAAAGGTAACTGAGAGCTACTAATAGTTACCTGTGTAACTTACCCGACTTCAGAAG
CTTTCTAGATAAATATGCTGATGTCAAACCAAAATCTAGTTAAGATGGCGCTAAGGTGGT
AGTTTTAGATATAATTAGTTTAAATTTCAGTTATAAACAATAGTGGAGTTGAGGTCTTTT
CTAGATCTTACTATAGCAACAGTGTATTCCTTATAGCTGTCTGTATTTCTATTTTTTTAA
AATTGATTGCTCCAAACGGCATTTCAATATTTGGAAGTTAAGATGAACGAGTTGTCTATT
TTTAATTAATTATTTATTTGCTGTACCATGATTCAAGGCGGGATTCAATGGAGAGTCTCG
CCATAGCGTACTGAAGGTACTGTAGTATTACCAATAGGATCCTTTGCATTATCATTATGA
TAAAGATATTATAGGGAACTCCCGTGTAACATGCGTAATAAAGGATATAATACTTAAAAA
AAAAAAAATAAATTAAACGMGATACGAGAACTABRACGTAA
>bu_91849.1_c16
ATTCCCGGGATATACACTCCTGCTGATGGTGGAGAACCAGTGAAATATGTTGTACATGAA
TTTTTCTGATGGTGGTGGAGTTGCAATGGGGATGTTCAACACTGATGAGTCCATTAAGAA
CTTTGCCCACAGTTCTTTTCAATATGCACTTGAGAAGGAGTATCCCTTATACATGAGCAC
AAAAAATACAATTCTCAAAAAGTATGATGGTAGATTCAAGGATATTTTCCAAGAAATCTA
TGAAAAGGACTACAAAAAGAAGTTTGAAGAAAAGAACTTGTGGTATGAGCACAGGCTGAT
TGATGACATGGTAGCTTATGCTCTCAAGTCTGAAGGTGGCTTTATGTGGGCGTGTAAAAA
CTATGATGGGGATGTACAGTCAGATTCTGTTGCTCAAGGATTCGGTTCACTCGGTATGAT
GACCAGTGTTCTGGTGTGTCCTGATGGAAAAACAGTTGAAGCTGAAGCTGCCCATGGAAC
AGTGACGAGACATTACCGTATGCATCAGCAAGGGAAGGAGACTTCTACGAATCCAGTTGC
CTCCATCTTTGCATGGACAAGGGGATTGCTTCATAGAGCTAAGCTAGATGGTAATGACAA
TCTTGCCAACTTCTGCCACACTTTGGAGGAGACCTGCATCGCAACAATTGAAGCTGGTGA
CATGACCAAGGACCTTGCTGGGTGCATAAAGGGATTGCCAAACGTTCAGCGGTCGGACTA
TCTAAATACTTTTGAATTTCTTGATAAGATAGCCGAAAATCTAGCCGTTAAATTAAAGCA
GTCGCCGAGCCATTTGTAACTAGTAAAAGCTATTTCAAAGTAGGCGAAGTTTGGCTTCCT
TCATTCTAGCAATATTATGATATGCAAGGATTTTTTTCAGGCAAAGCCAAGTAAAGTATG
GTAGTGTTGCAGCAGGTGATCCTTTTACTTACAAATATAAGCCCCCTTTATTTTGGAATG
ATACAAAATTTTATTTTAAGCTCAGATAATTTTACCTTTAATTAGAAATTTCAAAAGGTC
ACCTCTTTCGTTTTCACAGAGACGGGTTCATGGACGATTTCTATGTCCCAGTCTCTTTGC
AAATAAGTATCGTCTTCCCTTACTTTTCCACAATTTCCTCATTACTTTGCCGCCTTTCGG
TAAGATGATAGTGTAATATGGCGGCAAACTTTGAGTAGCTTTTTCAATGTAACCATTTAA
TTTTGCTAGTGCTAACGTCGTCGACATGCAGCAGTTTAGGTTAGGTAATTTTACTTGCCC
TCGTGTTAAGTGAAAAAAGGTCAAAGCGACAATGTATTTAAATCAAATAATTTTTTTATG
TAATGAAAAAATACTACAAAATTACTAGAAATTTTGAATGTTCGAAGTGAAGATGTGTTA
ACTAAATGAATTTTCATCGATTTGGGTTATATTCGATTTTATATCTGACCACGAAGATGA
AATGGTGACAATCAATTTCTTGATGGTAATTTTCAGTTGATTATACAGTCATTTAACACA
TACGTGATGTGAATCCGTGAAGCTGGGGATAGGCTCAGAAAATTGGAATGTAAACGGGCA
CGAAAATCAATTAGAATCCGTAAAATTCTTGTTTTTAAAGCAAAAGGACATATTTACTGT
TTTGTCCAGTAAGTACTTGCTGTTGCACCAATAAGGTAGTCACTTTCATTGTAGCATATG
TCTACCCAATTTATATGTTTATCAGCTTTAGCATTGAAGTATGGAACGCTGGAGTACTGG
AAGAGGGTAGTTGAAAGAAGCATTCGTAATGAATGGCGCGGAGCGAAAAGACCAAGAGGA
ACTCTTGCGTATCGGTTCGCTCTCCGCCCTCGCTTATTGGCTTATCATCCTGAAACAGGA
ATCAGGGCTGTGCACGGGCTAAGACAAGTCAATTTCACCGGATCGTATGCATAAATTTAA
ACCAGTCGGAAGTTGAGTTATGTCCCGCGAAGCGAGTTATCGTTGTGATTTGCGTTATGT
TTACACGTCAACGGCGTAAATAGATGGTTAGTACTTGTTGCTGTATCTTAGCATGATTTT
TTTAGTTTTTCAGGCTCTTAATACGACATTTTAAAACGACCATACTTTGTCTCGTGCACA
ATAAAGATCATACTTATGTTAAAAAAAAAAAAAAAAAAAAAAAAAATAAAWCTAAAWMWA
GAAMWAAAAAAANAAAAAAAAAANAAAAAAAAAATAAAAAAATAAAAAATAAAAGTAAAC
T
>bu_91849.1_c17
GGGATCACAGTTATACGATGAAAATGTCAGAGATTTCCTTCCATCCAGTCCTGGTATAGG
AATGCATGTGGAAGTGAAAGATCCCAACATGAAAGTTATTCTATCTAAATATTATGCATC
AGAGGGAAGATTCACTTTCACTTCTCATTCACCTGGTGAACATCTTATCTGCCTTCACTC
AAATTCTACACGATGGTCTTTGTGGGCAGGAGGAAAGCTGCGCATTCATTTGGATATTCA
AGTGGGTGAACATGCCAATGATTATCAAGAAATTGCTGCCAAAGACAAACTTACAGAACT
CCAGCTTCGTATTCGTCAGCTGTTAGACCAAGTAGAGCAGATAAGCAAAGAGCAGAACTA
TCAGAGGTTTCGTGAGGAGCGGTTTAGAGCAACCAGTGAAAGTACCAACCAGCGTGTACT
GTGGTGGGCTCTGGCACAAACTTTGATACTCCTTGTCACTGGATTCTGGCAGATGCGTCA
TCTAAAGGGATTCTTTGAAGCAAAGAAACTAGTTTAAAGAAATTATACAAGTTGTTTTAA
TTTGGGCTGAAGGACAGGATCCATTGAGCTCTCTTTTACTGCCTGCTCCTTATGTGGATA
TCATTTGCATGGCTTTCTACTATCTCAAGATGATAAAATTCATCAAAGAGGCTTGAAGAC
AACATCACAAATGGATTTAATTACTTTTGATTTCACTTTTGTTATTACCTTATAGAAATT
TGTTATTTCTTGCTTAATCTTTTAACTCCCATTCGTGACCAACACAGAATTTCTCCTTAC
AATATCAATACAATATCAAGCAGGCAGGTGATGAGAATAGAGAAGAATATCAATCATGGG
ATTATAAGTTGATCCAATACCAAATTCTCTGAACTAATATCATAAGAATTGTATGGCAGA
TAGTAAGGAGAATTACTAATCAGATCTTGGGAGTGAAAGGGTTAACCTGAACTTGTCATA
ATTAATCTTTTTGGCCCTTTTCTCCTGGCCTCAACAAGAGCTTAGTATTTATCTTTTTGT
TTATCACCCTGGAAATACAGTCTGATTTTGATAGCCTTTTACTAATGGTTAAAAGAGACA
TTTCACGTAATGAAGTACTATAAATACAGTTTCCATTTAATTGAAGTTAAGTCATAAATT
CCTTGAAGTGATCACTACAGCTTTTCCTCATTTTTTTGAATGCAACATCTGGCAAACAGG
GCTCGTGGAAATACAAGCGTACTAGATGGAGAGTGTTACATAGATAAAGAAAAATATTTC
CTCAAATAAATAGCACTGACAGTTTAAGTGTTAAAACAAAATTTAAAGGGTGAATGGTTT
GCTGGTGTGTCTCTACTAGCAATAAGATCATGGTTCATCAAAATGTGGATAGCACTACAG
AGATTTGGCCAGATCTTTGATGACTATCGTTGGCATTGACTGGAAAAGTTTTTTTTCTGT
GGTGTACATTGTAGCAGAATGTTCCTCAGCCTATTGCCTCTTGTCTCTACAAGTTGTTTT
TTTAAAGAGTATAACTTTTCCTCTGTCCGACTGAAAATATTTGATGGTTATGATCGTGGT
TTTAAAGTGCTGTTCAAATTTAGTTATACTGGTCTTTACCTAAGATAATTTTCATAGGAA
TTGAAATATTTTACCTTAATTTGCTGTCATGTTTCTTAATAAAGAAATAAACTTCATGAT
GTATTAWAAAAAAAAAAAAAGTTAATTAATCGCGATMWAGAAMWAAAAANAAAAAAAAAN
AAAAAAAANAAAAAAAA
>bu_91849.1_c18
GTCAGATTGTGCACACGGARATTCYMRRGATGCAAGACGTTGTCTCTTTCGAAATCAGGA
GATATTTTGCTTCACAATCTCCTTATTTACACTCCTAGTGAGACAGAGCTCAATGTATGC
GTTGATGGTAAATATTCTTTTCACGGGATCTATGTTGCTCCGGAGAAAATTCGAGGAGAG
AGATATTCGAGCAAACAAGACGCTTGGGCGCTGGGATGCGTTGCTTTCGAAATGGTTTTC
TTGGAACCAGCGTTTCCGCTGCGACCGGGTGGAAATATTTTTGAAACTTTGAATAACATC
GTTCATGGGGTTTCACCTACAACACTCGATGAAGCAGATAAAAACAGATCCGACACAGGG
GATTTAATTCGTTCTTGTTTGATGCCCGATCCATGGTTGAGGCCATCGATCGAAGATCTA
TTTCATTTTACAAGAGAGCGAATGCGACAAACACGACCAAATTAGACCAATATTTTAAAC
ACAAAAAAAAATTACCTTCGCGCTTGACTAGCTACGCAGTTTTACATGCAAATGAAGCTG
TTTTAGCTCTGTATCAGCAGTTATGCTGATTTCTCTTTTTTTCTAAATGACAGAAGAACG
CATAATTTTTTTAACCACAAATGCGGGCAGTGGTTGAGAAACCACAGGTGCGGTTTACAG
GTGACACAACAAACGTCACGTCCCACAACATCCTTAGTCCACCGTCGTGACCTTCAGAGT
CACGGTTGAACTAAGTTTAGAATTTACTTAGTTAAGGCGGAGGAGGCACAGTGCTTGCCC
AAAGAAGATTGACCATACCAGCTTAGGCTCACATGTGATGCTTCTTGGCCACAGAGGTTC
CTAGATTTGAAAGAAAATTTTTTGCGACGTGTTTCAACACTGCTAGTAGTTGAAGAAAAT
TAAAAGGGTTTTCTGAAACATTCTCCTAAATCAAAATTTTCCAGAGAATCTATGAAATAG
AGATTTTTAAATTTTAAACATTAAGGAAATTAACTAGTTTTGTAAATCAGTAGATTAATA
GTGGATGAAAAGACTACTGTTTTTATTTAGTACCTATGGTTTGAGTTGTATCCAAAAAAG
GTGTTAATCTTCACGCTGGCGTGATTCATTGCAGAAGGAGCAAAAAACAAATTTTGTATT
TTTTCGCTTAGTCCCCTCAGATTTCTAAAATTTGTACCCAGAAATAATAGGAAGTTGTAA
AAATTTGCAAATAATGTTGTATAAATATTTTGTGAATAGCCGTTAATATAATATACGAAT
TTCGTGCACGCAACGTTAAATGAACATTTACGCTCAGCTTTAAATTTCCCTTTTAATTAA
CCTTGTGAAGAGGATAAAAGAATCTTAAAGCTCAGAAGTAAACAGTTCGCCATATCCTTA
CAACTTTTGCGAGTCTAAGGTCTGTAAGGGCCAGTTCTTTCAATACAGTTAAAGCGTTGT
TTAGCTAAATTGAGTTCTAAACCATTATTTATAATGCACAAAAAAGTTTTTACCTTAGAA
ATWAAAGAGTATTTTTTTTTTAKAAAAAAAAAAAAAAAAAAAAAGTTAATTAATCCGCGA
TCTAGAACT
>bu_91849.1_c19
GACGATTTAGCCATTCTTTCGATATTTCAAGTTTAAACTGAGACTCCCTTCAGTACCAAG
ATGAGTGCCATCGAGAAGAAAACAAAGAACCAAGTCGATGAGCTGCGGGAAGGAGTGAAG
AACATGTCTGTAGATATGAGATTGTTCTCCCTTACCATGAGGTCTCTTTACGCAGAAAAA
GCGGTGGGCACTGACGAAGAAGTTGCCAAACAGTTCAGAAAACTCCGCGACGACACCAGG
AATGATGCCATTGTGTACATAGAGGGCATCCTTCCTCTGACAACCGAGTTTGTCACATCC
ATCAGCACATACTTTGAATACTATGACGCTCTGACGTTTGATGAGTGGTGTGAAAATATT
TCCATGATCCGCAAGGAGGTTGCTGAGTACAAGAAGCTCTGTCACACAATGTTGAAAATG
CATGAAGAGATTATGGTGCCCCTGAAGAAGAAAAGAGACCAGGCTAGTATTTTACTGACG
AAAATGAAGCTCCTTGAGAGAGAATTTGAGAAGAAGAAAGAAGCGCTGGTAAAAAAGGGA
GGTACTGAACGTGTTTGGGCGACGGCACTCAGCTTCATCCCGGTCGTTGGTACGGTTGCC
AGTACCATTTTAAGCGCCTGTGGTGATAAAGATTTGGCAGAAGCCACCGCTGCTGAAGGG
CAAGCCAAGATCGAAGAAGCAGCCGCCTTGGCAGTGAAGGAAGCTCTCATCCCCGCTTTT
GAAGCCTTCATTGGTGGAATCTCTAAAGCAGCCGGCTTCTTCTCTGTTATGGAACACGAA
TTGCAAAAGTTTGAAAACAACGCCAAGAGGAGCGAGGATGACCCACAGTTTATCTTCTTC
AAGATAATGAAGGTGGAAGCCAAGGATATTAAATCTGTCTGCCAAGTGTTCTATGCAGCC
TTACCAGATGTCAAGACCGACTTCGAAGCCATGCCAACAGAGGGCACAGACCGCAACTAC
GTGGACGAGTGGTTGGGAAAACAGAAAAAGATGATCGAAGAAGAATGTAAAGGTAAGCTT
GCCAAAAATATGCTGTCAGCCATTGCAGATGCAGTCGAAAAAAAATGAGATGAAAGGCTG
CTCAAGCTCAGAAAGTTCCTGATTCAAGTGCGATCTACCAAGTGGAAATTTTAAGTACAG
AAGATGATTTATAAGAAACTGTAGCGCTAATTGCCAAAATGGTTCAGTAAGAGGTTCATG
GACTTGTTCCGCAACTTACAGAAACATGTTGAACTGAAATAGCTAAGGAATATAAGTAGT
AAATACAGTAATTCATCTAGCTTTTAGGAAGTTCATTGATAAAATCGATTTTTGTCAAAT
AAGTAGAAATTCAGTTAAGAAGTTCTAAAGTTTTGAATGTTTTACTTTTATATGACTATA
TATGGTATCGTTTTGTCAGTTTGAGTACATCTTTAACAGTGCTTAAAATTGCTCATCTGC
TTCTTCAAAATATTCAATTAAAAGTATTTTTACATGATTGTATTTACCGAATATTTTTTT
AAAGGGGACTTGAGTAAGACTAGAGCAAACTGAAGTTGTAGCTACATTTACAGCTCAACT
ATCTACCGTTGCTCAGGCAATTGAGTGGGACATCTTTAACAGTGTTTACAATGACTCATT
TGTTGCTTCTATCCAGAGCCTTATTTTTGTTTCGCGACTTTTGAAAGAAAAAAATAATTA
GGACTTGCAGTAGTGATTTTTGTGGAGACCTAAAATGGCCTAAGTAAGGGATAAGATAAT
TTTAATAGAGCTGACTACATCTTAAATAGTGTTTTTTAAATGTACTTATTTTTTTGTATC
GAGTTTCCTCATCGCTGGTGTGTCGCGGGAGAAACATTTTCAGGTTTATAAGCTTAAATA
ATCGACCAAAAGCATGTATTTTTGTGATCGCTTTGAAAGTTATTGTAATGAAATAAAATT
AACAATCAAATTAGAAAAAAAAAAAAAAAGTTAAATTAAATACGCGATCTAGAACTAGT
>bu_91849.1_c20
CCGGKMYCGGTCGACCTGAAGGTGAATTCCCGGGATGGAAGATTAAAATCATCCGAAATT
TACCGACGAATTAGATCCTGACATGCACACTGGCTAAAACCATAAGATTCTTCAAAGGCC
ACATAGCTAACAAGATGGCTTGGCTTCTCGGTGCTAGTGGAATAGCACTTGTTGCGAGTT
ATGTTTATTCAAACTGGGACTGGTACAAGAACAGTGCAAGGCCTGATTTAGCTTATTTGA
AAGCCATTAAACTCAAGACTTTAGATGGATCAGGAAGAGAACTGATGGCATCTGACCTTT
GGCAAAATAGTGGAGCAGTCATAATGGTGGTGCGACGACCAGGATGAAACTTGTGCAGGG
AGGAAGCTTCAGAGCTGTCCTCTCTGAAACCTGAACTGGACCAGAGGGCTGTAAACCTCG
TGGGTGTGGTTCATGAAGAAATGGGAGTGAAAGAGTTTCAGCCATATCTAAATTCTACAA
TTTACCTTGATGAAGAGAAAAAGTTCTATGGTCCTGAACAACGGTGGATGTTTCTTACTG
GATTGTTACGACCAAGTGTGTGGAAGTCAGCATTTCGAGCCAGAGGCAAGGGAATTGAGG
GCAACCTTAAAGGAGAGGGACGCCTCTTGGGTGGTGTCTTTGTTGTAGGACCTGGAGAGC
AAGGCATATTACTTGATCATAAAGAAAAAGAGTTTGGTGATAAAGTTGACCTTCAAGCTG
TTAGAGATGCAGTTTTGAAAATAAAGTCAAGTAACTAGTCATAGGAATGGAACTGTCCAA
TAAGAAAATAATTTTTAATATATTTTCGTGAAAACAACTAGAAGGATATCCTTTTTTGAT
CTATCAATTGGGATCATATCTTTGTGAGGTAAAAAGCTACCATTTCTGTCTATACTTTCT
TACTATTTACTTTTTTTTTTCTTTTTAAACTTCCCCTCTACATCTTATTTGGTGAACCAG
ATAATTTTATTGTACTGTATAGCTAATCAACAAGGGTGATTTTGTGAAATACAACTGTTG
TCTTTTCCTTCAAAATCYTTGTGACTATGAACATAGTTATGTATTGGGGAAAAATGTTTT
TCATCTTGTCATGAGCATGGAGAAGAAAAATTACAGACGTACCCCATAAGGAATTAATTT
TTTAATTAGTAAAATTAGTTTAGTTAAGTAGGAT
>bu_91849.1_c21
ATTATTTATWCTAGTTCTAGATCGCGATTAATTAACTTTTTTTTTTTTTATTACTAAACA
CCCGTTTATTTCTCGAACTTTAAAGTCAATACAAAGAAGAAAAAACTAGCGTAAATGCAA
AAATCTGCTTATCATCCATCCATCTTCATGCAAGACGGGATTCCATCTTTTTAATAAAAT
CTAAAATCCAGTCAAATTGTAAGCGCACGAAAGAAGATTTCATTCGGTACAGCGACGAGC
GGTAAAAATTACGCTGTAACTGTAAAATGTAACCGTAAAATGTAATGGCCATCAGGATTT
AAAAAGAATTTAGAAAAGAACTAAACCTCGATTGGAAATAATTGAAATTTATGCTAAATT
ATGTTATGATAAACAGTTGAGTACGTGTTATATGACCAAAATTTTACAAAAGAGAAAAAA
CCCGATTTGGCAAATGAGCTCTACCTTAATCTTCTGCATGTTCTGTAGACTAAATTAACT
AGCGTGCAACCGAGCTGGATACGATACTGATGTATATGACAAGGCCAAAGATGATAGATG
CAATATTGAGCCACCTAGCAATGTTAGAGTTCCTCAAGGCACCATCGTAATCTCCTGCAG
CATATGAACTGTCCACCATGCAAGAAAACACAATAGCTGCCAGTCCTATGGGCCATGCAC
AGAAAAGGCAGTTTAACACAGACCAACACATGTGATTTGGAGGACGAG
>bu_91849.1_c22
CTAGTTCTAGATCGCGATTAATTTAACTTTTTTTTTTTATATCTTTTTCATATTTTAATG
ACACAAATATTCCCCTTGTGGATTTATCTTACAACATAAAATACATCTTTCCTCGTACCT
ATACATTTTATACAGCAATATATTTTGTTACTTTCATATTAAAATAATTTTACAAGAAAT
ATATAAATATGCCTTTCATCTACAATATTTACCGAATACATGTTTTCACCCTGCATAGAC
AGGCTTTCGGTGAGCTTAATCAAGCAAACGCCATCTTGTATTCAACTCCTCCTAAATTTT
AGGAAAAATTCGAGAATTTCATATATTTCCGATTATAGCCATTTAATTTCTTTGTAAAAT
TTCCATTCTAAATTGTTCTCAAAAGATATCCATGTACATTTTTACCCACTATTTGATAGT
GAAGTCGAGACAAGAAAAGAGGTGAATATAATTGTACTTCTCAAATCTCGATAGTCAAGA
ATTTATGCCACAAAACATCAGTCATTGTCGGTGGCCGCTGAAAGCGAGACGAATTCAGAG
AGTACTATTTTCAAAAATAAATGCTACATATTCCGATGATAAAATGTTAGTCAGATGACA
GCATGAGTTATCGATCACGAAAAAGAGTATTTGCAAATTTAAGTCTTCTTCATATCAGGG
AACATTTTCTCAGAGATGAAAGCTCGAAATTTCACTTGTTCTCGGACACCAAAGTAAATT
TTACGTACTTGGAACAGGAAATGAAGTATTCGCAGCGGCCGTAGGTAAACTTTGAGTTAA
GAGGCTTTGCCTTTTCAGTGATGTACTTCCTGACTGTCTTTGGTTATTTTTTGCTCTTTT
CTGTTCATGTTGCGCTCGATCGTGGTTTTCAAGTCCCGGAGGAAGTTCGTGCTCAGAGTG
CTTTTTTCTCTTCAAAGAGGACTGTTCCACTCGCATTCTTGACAGTGCAACAACTAATGA
ATCATTCATTTCTGCAATTTCCTGAGTTTCTTGCAGCTCTGGAGACGACGAAAGCACCGC
AAAACCAAGATTCCGACGACAACCCAACACAGGGCTTGGCGGAGGGGCGCACGGCAATGG
CGATTCCTTGAATACTGGCGGCGTCTGCCGCAACCTAGCCATTCCCTGACGTCTTCCTTA
AGTACGAAGCACTTATTATGCTTTAGTCGTTAAAAGAAGAGACCTTCCACAATATTCTGT
TGTAAGAACTGCTTTTCGGTGAGCAAAATTTCTTCTTCCTTCGACATTAATCTACTGCAC
ATGTACCATTCTCCGGMATCCCGGGATATYCCGGGAA
>bu_91849.1_c23
ACGCGTAATTTAATTAACTTTTTTTTTTTTTTTCGGTTCTAGAAAGAAATTTATTTCAGC
GAAGAGCGCAATGTGCTGTCACATTGCATGGAAAACTAAATGATAAATGTAAAAGCACTT
TTGTTGTGTCTAGCTAAAATCCCTTGTATTTCTATGCTAGAAACAAATAGCATAGCATAC
CCAGCACCTGAAGCAAGAAAGTCAGTAGTAAAAAACAAAACAAGCAAGATAACTATGACA
GAAAGGTTGGGGAAAAACAGAAAATTTCATTGAAAACTTCAAAAATTAGTGATTTTGTCC
AAATTTGAATCAGGAAATTTTGGGGATCAGCTTTCACTCCGCTAAATTTGAGGTCTTTCA
AACAAAACTGAATGTTTAAAATTCATACCAGATTTAGGTTACCCTCCAAAGAAGAATACT
GTATAAGACCATTTTGTATGAAAGATAGTGATTGCTATTCCTCCATTCCAAACTGTGATT
TTCCTCCAAAATTGTTGGCAACTACCAAATGAGTTAAGATCCAAATCCTTATCCAGATGA
TTGAAAGAGTTCCAAAAAACTGACTCCTGATTGTTTGATTTCCTGATTGTTTCCGGTGTT
CTGTCCCAAAACTGTACTGGAGCTGACCTCCAGTTCCTATCCTAATGATCCGTGATCACT
GACTGACATGAGAGGTTCCGGACTCCTCCGGACGACAGCTTTTTATCATGTCCAAAGAAC
ATGTCCTAATGTTCCAAGAGTCATTTTATTTCCACTGTTTCCTTATCCAGTTTGATTTCT
TTAGCAACATAACTGTTGAAACATGTTTCATTCCTAGCTTTCCTTTCCAATATCAGAAAG
TGCTTGTGCTGTCCTGAAAATAATACCATGGAAAAGTAAAAGATCTAACTAGCCACAACA
ATATAGAATTATTAAAAGAGTCCTTTTTCTACAACTAAGGGTTTAAAGTGAAAGCCTTTT
CTTGGTGGTAATACAACACAAATAATACATCACAGCAAACAGTTTATGTCTATGAACGGG
AACGAGAACGGGATCTGGAACGCCTTGGAGAGACCGATTTCCTCTTCTTTGGTGATCTTG
AGGGTGACTTTGATTTCTTTGGTGAATAAGACCGACGTGGACTGTGGGAACGAGAGTGGG
ATCTTTTTCTTGGGGATCGGCTCCTTGAAAGTGATCTGCTACGACTTCGTGAACCACGTC
CTGGATTGTCAGGTTTGACTCTGATGAATGCAACTTCACCCTCATGTGAGCGGAACTTAG
AATCATCCAGATGTTTCAAGGCATATTTCATGTCATCATACCGAGAAAACTCCACAATGC
CAGTTCCATCTTTAAAAACATCTGTGAACTGAACATCACCAGCATCCCGCATATGATCCT
TGAGATCTTGCCAGCTACCAGTCGGTGGCAAACCAGAGACCATAACACGGTAATCAGAGC
GCCTAGGAGGAGGACCACGACCACCTCCACCTCCTCCACCAYCACCACCATAGCCTCCCT
CCTCCCCCCTCCACCTCCAAATCCTCCACCTCCAGAGCGACCTCCACCACGGCCACCACG
AGGAAATTCTACACGGATCCTCTGTCCATCAACTTCATATCCGTCTCTCCCTCTCACTAG
CATCTTCTGCATCTCTTGGATCACTAAATTCGACGAAGGCGAAATGGCGTGCCACCAGTT
CCGTATCGAGGAATCTTCAAGTCAACATCAGAAATGTCGCCGTATTTGTAAAAGATATCC
TCCAGATCTCTCTCATCTACATTAGTTGGTAAATTTCCGACGTAAATTCGCCTACTGT
>bu_91849.1_c24
AATGGGGAACTGGCTTAGAGGCAATGAAAGCAGCCCTAGATCTGGAGAAACATGTTAACG
AAACCCTGCTGGATTTGCACAAAGTGGCCGACAAGAATGGTGATCCTCAGTCGACAGACA
TCATTGACGATCTCCTGGAAGAGCAGGTTGAATCCATCAAGGAGTTGTCTGATCACATAA
CAAACTTAAAACGTGTGGGACCTGGACTAGGCGAATTTCAATTTGACAAAATGACATTAG
GCAGTCAATAAATTCTTGTTTGCCCTAAGCCTTTAACTCCCAGAAGTGATTAAAACCTAA
CTTCTCCCTGCAATACCCATTCATTCTCCAGCAAATAGGTAATGAGAATAGGTAATGAGA
ATACTCAAAGATATCAGGTAGAAGTTGTCTCGATCTAACACCAAATTCCTGTAACTAATT
TAAAAGGAAATATGTAGTCGCTGGAAGGGAGAATTGACTATTAGATCCTGGAGTTAAAGG
GTTAAGTTTCAATCACACTGAGTCATTGTTAATTAAATTCACAGTTTTAGGTCTGTTATT
AAAGCCTTGTCATTTAGGGGTCTGTATTTGTTAACTGCCCTGCAGAAACATTCCAAGAGT
TTTTTTTGTATGCATACTCAAGTCTTGTACTTCTTTTATCTTTTAACTGTATTAGGTGCA
ATATGAAAACTAAACAATGGTAATATTTCAAGTTAAATTTTTCTTTAAGGAGAAATAAAA
WTATTTTTTCTAGWWWWWWWAAAAAAAAAAANAAAAAAAAAGTTAATTAATCGCGATCTA
GAACTAG
>bu_91849.1_c25
TCTCACAGAAGAATATAGTTCAAGGTTCTGGTATGGGGGCGTTGTCGGGCAGTATTTGTT
AAACTGTAGGTTTCCTGTGTGTTCCGTGCACAGGCCGAAGTTTCGTCTTCCCCAGAAAGC
GGAGATAATGCTTATGTGTTTGTACTCGTTACATCGCAGCCAAGCTGTGTCCTCTTCACA
TTTCACTGTTCCGTTGTATCTAATTGGTGTAGGGCCTGGGGCACCTGGAGGTCCTGGAGG
TCCTTGCATACCGGGGACACCGGGCATTCCACTACCACCGGGAAAACCTGGAGGACCAGG
GAAACCAGGGGAACCAGGAGCTCCATCCATACCTGGAGGTCCCTGAAAACCAGGGGCTCC
TGGAAGACCGGGAGTACCGGGGAAACCAGGAGGACCGGGATCTCCTTTGAATCCCGGTGG
ACCCGGTTGACCTGGCTGACCGGACATTCCAGCCATACCATTCGCACCGGGAGGACCTTG
CAATCCTTTGAGAATGAAACCCAGTGTTACATTCTGATCCTTGAGAAGTTTGTTAAGAAG
AGGAGGGACTGGAGACACGGGCAGAGACGCCGATTAGTCTGTGACCACGTATAATGACGC
CAAAGTAAYTTCCCGGGAWGCGAGCCTCATGACCTGGCGAATAAACACAAAACACTATTT
ACAATGTCTGGCACTTTCTGTCAGGCCAAC
>bu_91849.1_c26
GGGTTCTACAAATGTCCTTGTTTGATGTATTCTAAGTCACTCTAGTAATTTTTTTTTCAA
CCTGTTCAAAAAAGTGCCTTGTTTATCTCAGATCAACATTYCGTTCATAATTAAAGGTAA
TGAGCGAATTTATGACAAGAAAAACGAAACCTACTACAAGAATTCTTCACAACCGAACTA
AGTTAATTAAAATTCCTTAGAAATAGGAAGTAAAAAAAAGAAAAAACAAAACAAACAATA
ACTTCGAGGTTAAAATAATTTTTCAGTGGGAAATCCCAGCGCCTTGACCTTCTAAAAAGC
TTATTGACCATATCGTTCGTTTCGAGGTTAAGTTTCGAGCGAATGCCATTTTTTCCTTTT
AACTGAAGGGTTTTCGAGCTATCTATCGTCCGTAAGGGTGAAATCCACGAGAAACATTGC
CTCCCCTTCCAAGACTTTCTCCGCCTCCATAAGGACCTGGACCGTAGCCAGGTTGCTCAG
CATTACTAGCAAAGCCACTGTATCCTGAGTCGGAGGAGAAGGATGTCCTAGCAGGACCAT
AGTTAGACTCCTGTTGTGGGTAGTTCCCCAGGCCATAAACTGAGTAGTCTGTGGTAGCAG
GGGTCTCTAAGCGAGGCTGGCCACCAGGGGTAGTTGCTGGCATTCCAGCTTGGGGTGTTG
CTGCTGACATCTGACTGTAATCTGGATATCCGCCTGACGTTGCGGCCATAGATGCTGCTG
ATGAAGGTACTGCACTATAGTTTCCATATCCAGGAGTAGCAACAGAAGTTTGGGCACCAT
ACATGGAAGTCTGGTCATATCCACCATAACCATATCCTGGAGTAACCATGTTGGGTGCCC
CAGGATAGCCTTGAGGGATTGCACTATAGCCTGGATAGCCGCGACCCATACCAGGGACTG
GAGGAGGCCCACCAAACTGACCTTGCATTTGAGGGTAATACTGTGCACTGTTGTACCCAC
TGTTCATCTGTGCTCCACCCATGCCCATGCTTCCTCCTGGTCCCATTCTAGAATCACGCT
GCTCAGCTTTCTTTGCCTCAACCGTTTTTCCATTGATGTCATGATAATGTATACGGCAAG
CCTCCTCTACTGCTTCACTTGACTCAAACGTTACAAAACCAAAGCCTCGCATTCTGCTAT
TTTCTTTATCATACATCAGCTTAACATGAACAACCTTTCCAATGGCAGAGAAAAACCGTC
GTAGATCATCTTCTGTGGTGTTACTACTCAGTCCACCAACAAAAATTTTGTTTTCATTGT
TTCCTGAATCCCTACTTTGCCCACCAGGACTTTGTGTGGAAATCATCTCATGCTGACCTG
GTCCTCGTGGCACAGCACGCTTGGGATCAACCTTCTTGTTATCAAGGATGTGTTCAGCCT
TTTGGCACACGCTATCAACTGAAGCAGGATCTTGAAAAGTGACAAATCCGAAACCCCTTG
AACGTTTCGTGGCGGTATCCCGCATAACGATGCAGTCTGTGACTTCACCGAAGTCACTAA
AATACTCTTGAAGGCTCTCTTTGGTTGTATCTGTGGATAAGCCCCCGACAAATATTTTCC
CGATATCATCACCCTTGCTTGTACCTCGAACCATTTTTGTGTTTAACATTCGTAAGAAAT
TCAAGATCAGTTTGGAATACTTTYCKGAAATGTHYYMRGGAA
>bu_91849.1_c27
CGGAATTCCCGGGAWACGAAAATGGCGGCAATAAACGTTCATAGCACAAGTTGTACTACA
GATAATCTTAGTAGACATGACATGCTGAAATGGATCAACGAGAGTCTGCAGCTTAAGTAC
ACCAAAATTGAACAACTATGTTCCGGTGCTGCATATTGCCAGTTTATGGATATGTTGTTC
ATGGATTGTGTAAATATGGCAAAGGTGAAGTTTGCATCAAATCAAGAACACGAATTCATA
AATAACTGGAAGATATTGCAAAAGGCGTTTAAGAATGCTGGAGTTGATAAGACGATCCCA
ATTGAAAAGTTAGTCAAAGGGAAGTTTCAAGATAACTTTGAGTTTGTTCAGTGGTTCAAG
AGGTTTTTTGATGCAAACTATATCGGGCCTGATCCTGATTATGATCCTGTAGAAGCACGA
CATGGAAAAACAGATACTCCACAGATTGCTCAGCCACGAAAAGGGTCAGGACAGCTTACC
AGACCTGTGCAACCCCCAGCCAAAAATCCGGGTCCCTCCAAAGGAAATTTTAGTAAACCT
ACAGCAGGTGGTCCAGCCAGAAATGGTGGAGCTTCTAGAGGTGGTGCATCAGGACTTGGA
CGTTCAGCAGCACAAAGTTCGCGCACTGTAGGAGGGGCAGCACAGGGACCCCGAACTGGA
GGAGCAGCTGGGGGGTCATCTGCTGCAATTGCACAGAAAGATGCTCAAATACAGGAACTT
AATAATGAGCTCACTGCACTGCAACTGACAGTGGAAGGATTAGAAAAAGAAAGAGATTTC
TACTTTGGCAAGTTACGAGATATTGAAGTCAAATGCCAGGAAGAAGATCAGGGTGCTAAT
GTTGTCCAGAAGGTCTTGGAAATTCTTTATGCAACTGAGGAGGGTTTTGCTGCACCAGAG
GAAGGTGGTAACAATGAAGAATATGAATATAATGATGAACAAGAAGAGTACTAGACAGAA
GAGACGTATGCAGGATCAGTTGTCATCAGCAGACTTGCCATCAACCATATTTTTTAAAAA
TTAAAACTGTTTCTTGTGATAACATGCTAGGAGATAAAGGGAACTTCTACTGTTATCTAA
ACTGAGAGTACTGATCTCAAGTTTGCACCACTGGCTATTTTGTATTATAATAATTATTAT
CAAAGATTTTTCCATGTAAACTGAAGGCTAGCTAAAATGTAGGTGTGTTGAAACCCAGTT
TCTGTGATAGAGAGGTAATGAAGGTTTTCTCTTCTTTTGACGTGTGAAAATAACTTGTTT
AGTGAAAGATGTTGCAGTTTTGTGCTCTAAAAGATTTTTTAAGTTTTACTTCCTGCCAAA
GACATCAGGTGATTCCTAAGCTACCATGGATAACTTTTCCCTGCTTAACCCTTTCACACT
TGGAGAGACCAAATATATGTTTCTCCTTACAATATTCATAAATTTCCAAGCAGAAAGGTG
ATGAGAAATTTTAAAAAATCAACAACAGTACATTGTATGATTGAACAGAAAGTTCTCTGA
ACTACACTTATCAGTAATGTCTGAAAGAGTGCAGACAATAATTGATATTAAGAACCTGGG
AGTGAAAAGATTAAGCAGTTGAGGGGAAAACAGAAATAAAAGAACTGTCTCCTAAATGAT
AGGCAATTGGTGTTGAAATTGTTAGGAACTTAATGAAAACAAACTTGGAATTAAAGAATG
TGCTACATATACTTAAAAAAAAAAAAAAAATAAATWAATCGCGATCTAGAACTARAT
>bu_91849.1_c28
ACATATCTCACCTCAGGCTAATAATATTTTCAGTTGGATACACTGCAAGTCATTGCCAGT
CTTGATTATGTTTGCCTGTTGAGGATTTTCGACACCATTCTGTACATTAAAGTTCTGTTT
GCTTTAAAAAGTTGGAGCTCAATCAACAGGCAATTTTTAAAATTATCTTTCATCATAGGA
AAATTTGCCTTATTAAATTGAAAGGAAGAAAATTTCTGCAAATGTTGATAACAATTTAAA
GTTACTCTAGATCAAGCTATAAAAACTTGTGTAATTGTAGTCATTGAAAGGAATAAAATA
CCTGGACTATGATTTTGAATTTTTGGAAAGTGAGTTGAGAACCTTTATCAGTTTGTCTTT
TGAAACAGTGTTTTACCTTTAACCCCTTAGAGTGATGAGCATATAATTTCTCCTAACGAT
ATGGCCCCTTAAGTAATACATCATGGTCACAAGAATGAAGAAAATGATCATCAACTGAAG
AGGCTCTTGATTGTTATATCAATTCTCTTTGTCAGCACCCTAGGAAAGGTATAGGGAACA
GAGAGGGGAATATGCATATTGATGTTAGGCTGTAATGGGTTGAGAGTTGCCTAGTGTAAC
AAGATCATATCCTTCTCTTCTCTCAGTTTGGTTGTTTTGTGAATGGTGTTAATTTATAGT
TGTATGTGTCAAAACATGATAAAGAGCTATGTAATTAAGTAATTGTAAGGATGACAAATA
AACATTGCAGTGAACTACAAAAAAAAAAAAAGTAAATTAATMRMAATCTAGAAYTAATAH
DAHDATWAMWWATWAAAAAAAGTTAAAATTAA
>bu_91849.1_c29
TCACTGGCACGAGTGTATTGCGACAACACCGCTTCCGTAATCTTCATTCAGCCAAAAGTC
TTCGTTCCGAAAACGAACAAATTTGGAGATAATCCGGTAACAGATTGCGACTTCCTGCCC
ATGGTAGACTTGGAAAAATTTAAAAAGGAGCCTGAAGAATCTAATGCTGAAGTACCTGCA
GAAGTACCTGTCTGACGAGCTAAAGACCTGGTGTGTTCGATTTAAACTCACTGCTGATGA
ATAACACTGTTCTCTTTTTCATTCATTTATTTATTTAAAGGTGCCTCACGTAAGCAATTA
ATAACCAGTTATTAAGTTAATCTATTAACCATCAACCAACTGTAACACTGATGTTATGCA
TTGTGTAACTGTTTTTACAGAAGGAATTTTGGCGAAAGATCAAGTGAAGAATGTGTATAG
CATGAGTTTTATGTCCGTGTGATGGTTCATTTTTTCATGTTCGGTAGTTAAGTTATGGTA
GTCCATGGTCACTTAAATTATTTATCAATTAAGTTGTAGACTTCAGTCGGTTCATGCTTA
GTCAGAGGTAGACTGGGCCACTCATTCTAAAATATACATAGTTTGTATTCAACTCCAATG
TATTACTAAGACAATGCAATGTAACTTTGCTGTTTAATTTGAGGAAATAAACCTTTCAGT
TTGAAAGAAAAAAAAAAAAAAGTTAAATTAATCGCGATCTAGAACTAGTAAATAA
>bu_91849.1_c30
CCGGGACTCTGTGGTGGTCACTGTATCTCGCGCGTCTGTTATTTCAAGTCTTATCGCGGT
TGTATAAAGCTTTGCCAATGTAGTTCCAGAGTCCACATTAGTTGTTTGATGACGGAGCAG
CACTCGTGGATCTACTTCGTAGTGAACAACAGTAAATAACGAAAGGATCTGACACCTTTA
CGTTACTTCTAGTTGGCCTTAAGTACCTACCGGCAATCGTTATGGCCGCAGATGAAATTT
GTTTGCATAAGACTTTGGAGGGAATCAAGAAGTTAGTGTCAGATGCAGGTGGTAAGATCT
TGGCCGAGGACTTTAAGATCATTTCTCAGCTGCAAGAGTCGTTTCGTGAAGTGGTAAAAG
GCACATTCCAGTGAAGGAAGTGACTTTATTGAGAATGTGTTGCGTCATTTGATCAGCAAA
ACTGACTACATTTTTTTTACCGCGAAAAGTGCAATCTTAGCAAGCGAAGCCAAAAAAATG
ACGAAGTCAGAAGTTCCCCTAAAAGTGCCGAGGTTATTTAAACCTATAATCCAAAAAGTG
GAGGATCATCTATATGCCGTTGAAAGAGTGAAGAATAAAGTAAAGAATTTACTTCAAGTT
ATTAGAACAAAGGTTGATGAAGCATCCCAAGTAAATTACAAGTTGTCGAGGGAATATTTG
CAGTCTTTGGAGATTAAGAAAGATGAATTGGATGGGGAGTTGAACATATGGAAGTGCTAT
ATGGAAGACACCGAGAGAGTACTCAAGGAGTTTGACAAAGAAATAAAAGAATACTTGAGT
CGGGAAAGCTATAAATCGACGTGGATGGTTGGCTTTTTCGTGGTGGGCGCCACAGTATTT
ACCGGTGGAGCTGGAGCAATCGCATCTGGCGTTAGTGCAATTGCAGCGGCGGGAATTGGT
GCTGCTCCTTTGATCGGGGGCGGAGTCGCAGCCCTTCTCTTTGGGGCTGCAGTCTCTGTT
ACCGGCATCTGCTTGGTGTTGAGAGGATGGTTAGCCAAGAGGAACTTTTGCAACAAACTT
TTGCAAATTCACCAAAATTACTCAGAACTAGTTGGTGAAACCCAGAGAATTGCTTACTCG
AACAGGTTCAATTAGGCGTGTAAAATAATTTTCTTATTTTCTAAGTAATCCTAGCTGATC
CGACTGCATTGACCAGCCAATGCGTATCCTACTTGTGCAAAGGCTCAGACTGGCGTCTCT
CTCAGCAAAAGGTGTATGTCTAAAAATTTAAAGGGAGAAAACTCACTTTCTTTCAGATAA
GGTAACATGCATTAAGCTCTTAGGGAAAAATTAATTTACAGCTGGATTCATTAGGACAAA
TTAGAATAAGCTAAAATGCGGTGCAGTTAGGAATCATGCTAATCGAGTATCTCGCATTTT
TTGCTAGTGCACATGGAAATCAACATTATTTACGAATATGACCACATATACCTTTCCTGT
ATAGCACAAACTGTTAAATATAGTCATAAATGACTTTTTTTAATTTGATTTTTACTCCTT
TCCTTGAGGAGGTGCACTTTCTTGAAATTTAAAAGGCACCGAAGGTGGATGACTCAAACC
ACTGGATAATCGGTTACCTAGTTATCAAAACTAATACTAAACCCTAAGCTGGGGATCATT
GATATCCTGGGTGTTTAAATAATTGAGGCCTAAGCTTGGGGTGGTTGTGTTATCATTTAG
AAAGAGGATAAAGCGAGTGCCTTTTTCTCCAAATAACTAGTAGAAATAGAGTGGCACTTT
ACCTGACTACATCGTGTAGTCAGGTAAATTGAAGCTAGTACCTCGTATCAAAAATTACAC
AGTTATCAGTTAATAGAAGTTATATCATCAAGTTAAGGGATTCAATACATGAATCTTTCA
AGAAGTAGGCTTATATGTTAGTTAAGCCATCTCTTACGTTTAACTTGAAATTAAAATTAA
ATAGAATGAAGAGGTTTTCTTTAGGTGCAAGTAATCATTAGAGATTGATGTGGATAGTGG
CCATAGCGACTAGTATTGTGGCTTGTATAACTGAGGTTTCGACCGATCAGCATGACCGAG
TATGAAAAACGTGATTTTCCCAAGCCTAATGTGTGTCAAATCATCGTCACCCAAGAGGAT
GTTGAATCCTTAAATTTGACTTTCAAGGCAATATGCCTGCGTAGAAAAAGGCAAGTGCTA
ATGTGTTAGTGTTTTCATCGTAGTAATAGTCGGGAATCTTTCATCAGTTTAAAATTAATT
CGCAATTTTCGCATTTTATTAGTGACAATTATATAACAGACTTTGGGTAATATGTAATAT
TTTCGTAAATTGTTTATATCGCTGACAATATACTATCTTTTAATAAAATATGCAAAGACA
AAAAAAAAAAAAAGTTAAATTAATCGCGATCTAGAACTAGTA
>bu_91849.1_c31
GAGGCTGGAGCTTGGCCATTCCCTCCAGGTACCTGCCCAATCTTTGCCCGTGATGCACAT
GGAAAGCGCATCATGCCAAAATACAATTAGGCTTTCTCAGAGTGGAAGAAGAAGGATCTG
ACTGAGGCAACTAGCGTTTAAGTAGATTTTTTCAGAAATGAATTTTAATTTCATGTCGTT
GTCTTGTTTAAGAGTAGGTTTTTAAGTCAGTCAGTTTCCTCCCGATATTTTAACTTTTAG
ATATAGGTTTTGGTGTTGGGATCTTCATTGATTGAGTGAGAAGCCTCGGTATAAGATGAG
ATGATGAGATAGGTATCAAATTATCTATGGAGAGCTCCCGCTCATTCAGCCGGGCTGTAA
CGACCCCGTTCCTCAGTGTAGTGTATGGAACTGCCTGAGTAAGTGATGCTACTTTGTGGT
CTTTTGTTTGCTTCTAGATGTTTCGGTGTTGGGCTTTTTTTGAAGAGTCTTTTTTTTTTA
CTTATTTGGCAATAAACAACTCCCCTCCCTGTTTTCAAAGTGTTTATCCTATAACGAGAC
TAACGTAGGGATTTCCAGGTCATTCTTTGGTCATAATTGCATCTGATCTTGTCTTCAAGC
GCAGCTTCAACGCTGTAACAGTGTTCAACCTTTTACCTAGGAATATAATAACAATAAAGC
TCTTCTCTTTGGGGTTTTAAAATRAWAAAAAAGTTTAATTWRTGGTGATTTAACCTCGAC
AACTTACTTCTGCATAGGGTTCTTAAAGGAAAATTAACATGAATTATATCAGTATGTTTT
TATGTCAGGGAGGCCACCTCGCCATCTCAGTTGCAAT
>bu_91849.1_c32
TGGAAGAGAAGGAGGATGACGGGAAATTTGAAATTAAGTTGGATGTCAGTGGCTTTAAGC
CAGAGGAGATCAAGGTACAGATCCGCGGAAATGAGTTAAGTGTCAGTGGGAAACACAAAT
CGGAAGATGGCGAGGTTTACCGGTTACGTGATTATAGTCGCCGCATTGTGCTGCCCAATG
ACGTAGTTCTTGGTTCGGTGTCGTCACGATTGTCAAAGGAAGGCCTACTGACGATTGAAG
CATCACGTGACCCTGCTTTGTTGCCAAGCGAGAGAGCCGTAGACATTACCATGGAGACAG
ATGAACCAGAGGATGAACCAAAGCCCTCGACCAGCGGTGAAACAGCAGAAACTGAAGAGT
AATTCGGTCACTTAAGAACGAGAAGACCAAAATGTACCAATCGTGTTTGATTAATTTCAG
TACAGTTGACTATTTCATGTAAGAAAAACTAAGCGCTTGACCAGCACTGAAGTAGTAGAA
ACTTAAAAAGCGCTTATTTGACGTATGACAAAAGTAGCAAAGTAATAGAGGAGAGGTGTG
AAGACCTTTGTTCTGTTGAATGAAAAATACAGTCAAAACTGACACAGTTATGTTATGATT
AAGTTTTTAATTAAAATGTTTATGATGATAATTGAATTCATACAAAAACTTTCATATTTA
AACATTATTGTACTATTTTTGTAACTTTCATCGGGAGTAATATACTCTGAGCTTATTTCT
TTAAGTTGAAAAGATTTAATTGTTATCTTTTTTAATCTTTTCAATTACTGATCTATCTCT
TTATACATGGTATGATAGTAGTATTGTCGTTTAAATTAAGGCTTAAACAAATTGGAGTGA
ATTAATTCAACAAATTTTTGACACCATCAGCGTAATTCTGTTTTTTGGGTTTATTGCTAC
AAAACTTAAAAGGAAACCTTTCCTAGATTTTGCAAAGTTGACAAAAAAATATAAATCTAT
AGTCTTAAGATGTTTATACGCCGCCAGGATTGTTTCTCAAACTAGAATATAATGAATCGG
GGTGTGCGGTTGAAATAGATGAAGAATTATTTTCAAACGAAATCGAATGTATCAGTTTTT
GTTCAAATACAAATCGTTGTGTAAACAGGCTTTGTTTCTACCAAGAAACTCCATTAGGAA
CGAGGTTAAACGTGAAATCGCGATTGATTTTCATCTATTTCAACGGTGTTTAGTCCAAAT
AAAGCGAAACTTTTCACAAATAAAAAAAAAAAWTAAATRAAAATTAATTTGCGTGCAATC
ATATCAGAAAGTCAATTCAATATGAAATTTAATAAAGAGCGRTWTCTTTAGTAAATTAAA
AAAAAAAAAAGTAAA
>bu_91849.1_c33
GAATTCCCGGGATGCATTGAGGAGCGGAAGTAAATTGCTGAGCACTGCATTTCTCCTCAC
CAACAATCTGCTAGAGAAACCTGGCAGATAAAATTTAAACATGAGATGCAACTGAAACTT
AAGTGTGAGTTACTACCGTATAAACCTGGCTGACCTAGCGAACACATGTAATGTTATTTT
CCGCCCATGATCGAAGGAATAACGAGAATTTGACGTTAATATCTTATTAGTTTGACTAAG
CGAGAGGTTAACACGTCATGTTCATGACCAGTGAAGTAAGTAATTGACTAMMTTTTTAAA
AAAAAWTTTAGTCTGTGTAGAATGGGCGGTATACCACGACCTGGACCGGACGTTGCATCA
AAGAAGGAAGCGCCGATGGTGAAGAAGTTCTGTTGACTAACTGGATTATGAACCCTAACC
CGGAAGATGGTGCGCAACACCTGGAATCCATTCATGTCGGCCAGGATCGCTTTACAAGGA
AGCCTCAGACCCCTGAGAAGTTGCCGTCTTTTGACGATTCGCAACCGGAGTCTAAGGGCT
GGATGCTATCCTACTAAGCGTACCCTATTTTAGTAGTGCTTCTCACTGGATTGTGCACTC
GGGTCCTCTCGCTTAACGCAGCTCAACTCCTTACAGGGCTCCTGTCTCACAGGGCTCCTG
TCTCACAGGGCTCCTGTCTCACAGAGCTCCTGTCTCACAGGGCTCGAACTGGCTAAAATG
ATACAACAGAACAGTTTCTTTAGACACGACACCCTCAGTGTTCACCACTCTTTTCGATTT
GTTGTAGTTAATGTGGCATGGTCCTTAATCACAAATTCCTCGTTCATCATTTAAACTCTA
GTTCTTGAAACAGTTTGGAGCAATTCAGTGAGTGAAGTACAAAGTCAGGCATGGGAAGCT
TCAAAAGCAACGGCCAATCCTGAAAACTGGGAAATTACTCAGACATTTTAACTTAAAACG
CCTGTATTATTTGCTCAGAAATATACATTGTACCTAGTTTTGAAACTATTCTTAACGGCA
TGTATTCCATATAGTGCATTTGCGACCCCCCTTTGTGAGAAACTAGCCATGGCTCTGGTA
TCCAGCCTTGATTAATTCAAGTAAACATCAGGATGTTATGTTGTTATGTTATGCTATGTT
ATATGTATTGAAGGTTACTAAGCCTGTGCTATGTTATATGCCTTAAGGTTTTATTTTACA
CGCTTAGAAATATTACCTAAGTGTATGCGACGTAGGTAGGTTTGAAGCCGTATGCCCGAC
GGCATATTCTTTCGGGCACCAAGTCCTCCATTTGTGCAAAACTAACAGTAAGCTAGTTCC
GACCAAAATATCCAGCCTTAACTCATTCAAGCAAACATGTGACCGTGTAATGTTTCGGGC
CAAAAATTTTTGTTGTACAGTAGATTAGTTTTTTTTAATTTATTTTGATAAGATTTTTAC
CGGTATATTATTTTTTGTATTTGACATATTTTTGCTACTTTAAAATTTTTTTCCATYCTC
GTTGTGAAATTTATGAGTTTTCTTCAATTTAGTTTCTATTAAA
>bu_91849.1_c34
GGTCCTTTGTAATTACTTTTTCTTGTTAAAGTAGTAACTAAACTTTTCTAAGGTAATTCA
TTCACTTCGCRGMATGAGCGCCTCGAGAGCGTCGCATCAGTGTAATTGTGATTCCAGGAT
AAACTCACACCCATCAAAGGGTCTAGACGGCCTTGAATACTTTTCTGTAAAAGGAACAAT
CTTTCAAGGGGTCATCACTCGCAACTGAGCACCTCGAGAGCGTCGAATCAGTGTAACTGT
GATTCCAGGATAAACTCACACCCATCAAAGGTGAATGAAAGTGGCCTTAGATGAGGGAAG
AGAGTAAGCGAAGGCCAAAGTAATACGAGGACTGACGGGAAAGGAGTAACACAAATGTTG
TACGCAGAGGGTTTGATGCTAGCACTCCACAATTTTGACCCCAATGATTTTATAATTATA
GGATCCGCCCTAAATAAAATAAGAGATGTTTTAAAGAAGGACAACAGAAAAGAGCCTAAG
AAAGGTAAAACAAAAGAGCCCAAGAAAGGCCATCATGTTATCAACAAAGGAGTCAATGAT
CTTTACAAGGACATAATTAAGAAGTTTTTCGAGAATTTTAGGCATCCAACTGCGAGAAAG
AAACGCATGATCGACACTTTTCTTCTTACCGATCCATTGAATGATGGAATTAAGGACAAA
ATTAGCAAAATGACAGCGGAAAAGCCGAATGGCGTGGAATATGAGAACAAGAACGCTCTG
AAATTTAGTTGCGCTAAAATAGCATTGTTAGCTTGTGTTCATCGTATGATGCTAGATATC
CGTAATCACCTCCAATCTAGAGAAGACCCGATGCCTCAGCGTATTGGTCACTACTTACAA
TGCCTGAGAAATTTAATTAATAACGAAATTATTAATAATGATGACCATGGTGTGTACGTA
GACTCTGAAGTTAAGCGATGGTGGGATAGAGAAAATCCAGATAAGGTCGAGGTCTTCGAA
GAATGTAAAACATCAATTGATTTTTTTTAAAAAACATAGCAGATGATTTTAAACTTGTGA
TGTGTTGGGGACAATGGTTATATCGTTTAGAAAATATGTGATTGTAGGAAAATTCGTATC
GAAGAAATTGTTTGAGACGCATTTTCCAATTCATATTATTACTGCTTATGAGAATATTGC
AGTTTTCGCGTCCTGGAACTGCAATTTAAATGAGTTAATGGCGGTGTTGTCAAAAGTATT
CAAAACAAGATTATGTTGCTCTTCCATGTTCAATCTTGCAGGACTTTAACCTTCTTTGTT
AATAAATAACTTTTTCGCCCTGGTCATTAATAAAATATTATTATGTGATGTAAAAATTAT
AATGTAATGTATGTTGTGTCATAGGAATGCAAATATAATTGCTTGTTTTTGCTKAAAGAA
AAAAAAAAAAAAAGTTATTAAATCG
>bu_91849.1_c35
CGGGATAGAGAAAAATTATTGAATTATACATAGTGTGAAAATTGCGCAAAAGAAACCACC
TTTGAGTATCAAATGCTTCAATTGGGGCAAAGCTTTGTAATCTCTTCACTAGTTCTCACT
TCTAGGCCTTGGCTATCTTTTTTCATCGTTAGACTAAGTTTSSGRTAGGGTACTTGCAGA
TAATAAAAGACTGGAAATATTTCTTTTGCAAGGAAAAACTTCAGGGCACAAGAGTTGTTA
AGGTAGCTATGTTGTTCGAAGGGATCTGTCAGTTGTAGACGACTTCAAAGCCTTAGGTTT
GACATAGTGGTTTGCACTGTTGATTTGACAGAGCTAGGATTGTGTTCGGTTTGTTAGACG
GGTGAGGTGGTAAGTGAAGTGGAAAAAGCGAGAAGTTAATCTATAACTTCGATCCAAGAA
TTGAATGACATGTTGCGGACCTTTGAAAAATTTCTTTTACAGAAGATTATATGAATTCGA
ATAAGCTGGCCTTAAGTATTAAACGGAACCTATCAGGTGAACATGTCTGTAATTATCGCG
AAACTCGGAATCACTGCTTTAGAGAATTGATCAATTTATTGAGGTTTGCTATGTGATTTT
TTTCATGTGAAAAACAGAAATAATCTGAAGTTAGATTGCTTCAAAACGTACCTTAGTCGT
ACCTTGCGAAGGAATTATCTTTACTTTGGTATTATCAAATTTGGTTGCGTGTCGTGGTTC
GAATTTGCTTGTCGTGGAACGTTCTGGTGGCATTAAGTCGCTTGCGTGACGTTACAAGGG
TGACAGGAAAAAAGGGAATGACGTAAGGGGTGCGTTTGAAACGCGGTTAGCTTGTTGCAA
TTAGGATATTTTTTGTAAGTGAATCGAGTTGATAATCAAGTTCTTTTTCTTCAAACTTTT
TAACTATCTTCTAAATTATCTTGCAAGGTCTACCCACTGAAACAATATAGCGGTATGATT
TAGCTGTACATAGAGATCTCTAAGTTATTATAATCGCCCAATATCTCTTCAGTTAAAAGT
TGGAGTTGAACAAAATATAGAAGCTTTGGTCACCGGCAGTTTATAATTGAAATTACCTTG
CAGTTTACAATGATTGTTAAGATTTCTTTTTGCGACAAGGTAAATTAAATTTATGTTGAT
TTTAAAACGAGTTACACCTTCACAAGCATTCGTGTAGCATGAGCTCATGTCTGCATTTTC
AAAGGTGTAATTCCAGTAGTTTGTAGCATTATGAAATTGAAAGTTGTTTCGCATTTGAGG
ACAGAAATTTGGTCGATTTGTTGGTTTGGGCAAGAGCAGAGATTAGTATAATTTTGGAAA
TTGTAAAAGTTAAATTTACAATTGGAAGAGACTTCCTCTTTTGGGCGAAATTATTGTTGG
CCCGAGTTTTGGGCACTTCTCCGCTCGTGCGCTTTCCTGATCGGTTGATCAGTTTGGAGA
CTTTCGGCCACTCTATGAGAACTTCCCAAGAGTATTTTTCTTCCGATTGTATTGCGACAA
CAGCTTATTGTGTGACAAACTTGAGTAATTTGAATTAGGTTATTTATCGCGTTTTACCGC
CCAACACTTAGAGGAAAATTTTAAGGGACTGCTAACTTATTTAGTGACGTAATTTGTAGC
TTCTTTAGACTGTGTGCACCTCTTAGTGGATCGAAGACCAGCGTAAACATAGCCTCGTGA
TGCGTGAGCAAATAACCTTGTTACGCAATGTCCTGGTCTTCGATTGAACTGGAAAGTTTG
GTCGCAGTTATGGCTCGTTAACTTGCAGTTCTTGGTATTCACTTAATTGCGAGGGTTCAT
TATGTTGTAGTAAGTGGTAGTTGTACAAAGGTAATCAACCAAAAAAAATCAAATAAATCT
ATTTTAAAACAAAAAAAAAAAAAAAAGTTAATTAATCGCGATCTAGAACTAGT
>bu_91849.1_c36
GAACCTGCTCCAGAACCTGCTCGTCCGCAACCAACTCCAGTAGTACCAACTCCAGTAGTA
CCTCCTCCAACTGCGCAACATGCATCGACCCAGAAACCAACATCTAAACCGCTAAGAAGC
ACCATCAAACAGCAAAAAACTGAGAGCTGGGATGACAAATACAAGAAGTTCCAGAATTTG
TGATTTCCTTTCATTGACACTGCACTTATGGAACAGGAGTTCTGCTCACGTTATGGAAAG
TGACGGAGAACATTGCAGTTGAAAGATGGCTACCAGTGCGGTGATGTATGTATACTAGAT
TTGAGCTAGAGTTCGCCCTGAAAACTTCAACGTTTTCCTTTGAATTATTAAAAGAATTGA
TATTTTTGAAATGAAGTTTGTAGAACTAGTTTGACATAAGCACACATTTTTGTATCATTC
AAGGTTAGCGAAGTGCCTTCACTATGGCATTCGAATTTACAAACTTAATTATAAACCTTG
TAGTTTAACCTTGGAGCTTTTTTCGGTGGTTTCTAGGAAATCATCCCTTTTATTCTGATT
TCCAGGGCTTGTGATTGTTCAGTATAGATGTCAATTCCTCGCTGCAGTCGTCACATTATG
TTAATATATAATCATGGCTTTGTAGCTCTTAATAGAAAATATTTCAAAATCGAATGTTGA
ATTGAAAACATCTTATGACTTTGACAGTCCTCCAGAAGGTCGCAATAAATAGCTATTTCC
ACTAAGAAAAAAAAAAAAAGTTAAATTAAAAAAAAAAAAAAAAAAAAANAAAAAAAATAA
AWAATANACANANATACGACACGACAACGAACGAAGGAA
>bu_91849.1_c37
TCAAATAAACAAGACAAACGTATCACTGACCTAGCCAAAAATAATAACTTCACAATACTA
ATTTACAGTTTCTTTTCGTTAATACTAACTCTATCTGAAATGACGAAATACATCCATTTT
ACACGACACCATAAATTGTCAGCAAGTCAAATCACATTATTATTTTTTTTTCTTCACGAT
ACATATTTATCAATGGACACTACGTTTGTCAAGAGTTAATCAAACGATTCTTGAAAGAAT
AAACGAATGCCTTCGGTCAGTTAAAGAGCTAATATAATACGATTTCGCCTCTCAAATCTC
TTACTGCCACCTGGGCCAAATACACAAAGACATGCTTATCACTAATTTACTAGACGAGAG
TCCAGTTTAATTCTTCAACGACAACGAACGTCGCTGTCCTTCAAAAGAGTAAAAAGCATT
CGTCTACACAAATCATCCTTGAACTCTCTTGCACTTTTTCTTTTCGCAATGTTTTTCTAG
AATGGAGAGGAAAGCTGTGCTTCCCTCAAGCCTTCGAGATTCAAGCAGATAACAGGGATT
GATATTTCAACTTGAACACTAATCATGCTCTCTTCACAATAGATTTACATCAAAACAAAT
TAACCATTTTGATTGAAACGATTTCCTACTTGTTTATATAAATTTGGAGTTTACCCTTTG
ATGTCAATCGCATTTGTTTAAGTGCAGTCTCATCACGCGATAATCATCTGCTCTGAAGCA
TTTTCGTTGTGAACAGCTCATGCATCACAGCTTCCTCGCTTTAGGCTTAACCTCGTTCGC
AGCTTTTCCCTTCCAACCAACAGATTGAAAGAGTCTGGGAAAGAGTTGACGTCTGACTGT
CTATTCAAACCCGCTAGTATCAAAAGTCAACACAAAAATTCGAAATCGGTAATTTCTAAA
ACTAATTGCTGCACTATCATTACGCTTACAGAATCCAAAATTCTGTAAAAATACAACGAG
TTTCCTACGAACCATTGATAAACATTTCACTGAAAACCTTGACTACTGACCGGCACTTTA
AAAGTGCTTTCAATTTAACAATGATTAGTTAAAGACAAGACGAAATATCCAGTTAAACTG
GGAGATAATCAAGCTAAACACACCGTAAAAAGGGAACATTCCATAAAACACCTAGAATAA
GAAACTGTCAAGCGATTCGACCCGGGTGCGATTCTTTGCATAATCGTCAACACTCTTAAA
AGTTATTATTCAAGCTAACACTTTGTACAATGACGATTCCTATTTAACATTGACAACATT
TCACTCTTGCACGCGGATATCTCCGTTACAGCCTGACGTCACCTTTGATGCATCCATGAC
GTCATCACTACTGGTCCAAGAGGATGCACAGGAGCTACGGTAGCTGCTCAACCCACGGAA
AGGGTCATGCTCCCCTGGAATATCACTCCCCTTACAACTGAAGCCAAGCCCCATGGGGGC
CCCGCGGGAGATCACGTTCGCAAAAGAAGGCTTCACGATACAGCGAGGATCTGGTACTAT
GCCGGCTTGCTGAGCATCCCGAAGAGCCAATTCTTCCGCAAGTTTGCGGTCGTCACGTTC
CTGCTTTTCTCGCTCTTGTTGTTGGAGAAGTTGTCGGCGTTCCTGTAGCAGGCGCCTGTG
TTCTTCGTGCTTTCTCCGCTTCATTTCGGCCTCGGTCTCCAAGTTATCAATAGTCAAACC
GCGGTCAGGAACATCTTGTGGGTCTACGGCCCTGCGATGGCAGCTCGCT
>bu_91849.1_c38
AATTCCCGGGAWGTTCCGGAATTCCCGGGATGCTCCGAATCGTCGTGAAGGAGCGTCCTA
GCTTGTGTATATTGTTTTCTTTTTAAAAAACCAACCGTTGTTTCAGCCTGCTGAAGGTGT
CGAAGTGAAGTTTCCTTTCCAAGATGCGTGAATACAAACTGGTTGTTCTTGGTTCTGGAG
GAGTTGGCAAGAGTGCTCTGACTGTTCAGTTTGTGCAAGGAATTTTCGTCGAAAAGTATG
ACCCGACGATCGAAGATTCATATCGAAAACAAGTTGAAGTCGACGGGCAGCAGTGTATGC
TGGAAATATTGGACACAGCAGGAACGGAACAGTTTACAGCCATGCGGGATTTGTACATGA
AGAATGGTCAAGGCTTTGTTTTGGTGTACTCAATCACAGCGCAATCTACGTTCAATGACC
TTGGGGACTTGAGAGATCAGATTTTAAGAGTGAAGGACACAGAGGATGTTCCAATGGTCC
TTGTTGGTAATAAATGTGATTTGGAAGATGAAAGAGTGGTTGGGAAAGACCAAGGACAAA
ACTTAGCAAAATTATTTAATAACTGCGCCTTCCTTGAAACATCTGCAAAATCAAAGATCA
ATGTGAATGAAATATTTTACGACCTAGTCAGACAGATAAACAGAAAAACACCAGAAACTA
AGAAGAAGAAGAAGAAGAAGGGTTGTGTGCTGTTGTGATGATTCCATTTGAACATTTTTC
AGTAGAAAAACTGGAGATCTGCGTCAGATGTTTGTGACTGAATGGCTTATGATTCAGGCT
GAACATCCAAAATTGTTTGTAAATTATTTTGTGAACGCTGCTGGCAGAAGATGGGAAAGG
AGAGATCAGACAGTAAACTAAAGTTATCATAACAGACTTGTGGTTGTTTTACATACAAAT
TGTAGGACACCTTGGGAAATATTTTTAAAATACAGTAAAAACATAATTTTTTTATGTTGA
ACATGTACAGTACTTACTGTAAAATCTCTGCTTGAATGATGTGAGTGCTAGATAGATAGT
AGACATAGTCTTGGGGAATAAGAGAGAGATTGGGAAGGAAGTTCTCTAAGTTGTAAGCTT
TTTATTTACAGTTGTTTTGTGTGGTTTTCTGACGTTGTAAAATTCATGCGTTTTTATGCA
ATTTTATTTCTTTTATCTWTTTTCTTGTTTAAGTGACTTAMTCGMRATCTAAACTTTTTA
TATGTTAAGAATTGCTCTTAGACGTTGATCTCTACAATTCGTAGATCAGTATTCTATCAT
GACTTCATGGAGGACACAATTCCTTAACTGTCTCGTGATCATTGTCCTTCATGTGTTGTA
TGATTAATTATACAATGAATTAAAATTTATTAACAATCGTTAGTGATCCAGAATCTTGAA
TTCATGATAGAGTGACT
>bu_91849.1_c39
TCCGGAATTCCCGGGATTTTTTGTCAATCTTCCCCAGAAATKCMYGKRMYTTGAGATTTG
CGTCCTTCCCACATTTTACACCGACTTCTTGCGAAAGTTGCTAGAGGCTAAAAATCCAGA
ACTTCCTCCCGTGAACAAAGTGGAGATTTTATGTCTTCTCGGACACGAAATGAGAAAAAA
AGGAAACAAAGAAGAATACGGGAACCTCATGAAGAAGGCAAACGAGCTGTACGAAGAAAC
CAAATTCAACATGAGCCCCTTATCAAAAGTGATATATCTCAACAGTCGTGATCGTTTTAC
CATCGACGAACGTTTTACCATCGGCGAAAGTTCAAGCGAACCTAAGGGGATGTACGTGGA
AGCACTCGAACTCTGCGAGAAAGAACTCCCTAATCACCCTGAATATGTGGCAACAATTTT
GTATGCTGGAACAAGTGCAAAGCGCCAAAATAATCACACGGAATATAAAGAAAAGCTAAA
TCAAGCTCTGGCCCTCTCCGAGACGATTCTCGGTAAACATGCTATGACCGCTCGGTGCTA
TAAAGCTATCGCCGAGCTCATGAAAAAGGAGGAGCCTTTTCCAGGAGCTCTTTCATTTTA
CGAAAAGTGTCTGGAAATGTATAAAGATCTGGGCATGGAAGGCTGCAAGGAGACCATTCA
TACTCTGAAGAACTATGGATACTACCTAAAAATAAACGGCAAAGATAAGGAAGCAAGAGA
GATTTTTGAAAAAGCGAATCGTATAGCCGAGAGAGACCTGGACAAAGATCATAGGTGGAC
AGCGATGGTGAAAACAATGCAAAATAACTAGAAATGTGTTACAGACTCGAGATGACTTTC
AAAGACTTAAGCAACTAGCATCAGATCTGCAAAGTTCTAGACTGTTATCCTGAGAAATTT
CTAAAGGTTAAGTACCCTTGCTGAAAGGAATGGACGCTCTTTTCATCCTGAATGAAGAAT
GAATCGACGAGGAACTTTAAGCCCTTCACTGAACAACTGACTTTACATTATCTCTGACTT
GAAGATCGGTATGTTACTTTTTTAGACTCGTAGTAATAAATCTACCTCTCCAAAAGTTAT
CGTGCATAACTAATTTCAAGCAGCGCTGCTTAAGGAGAGTGCTTTTTTTGTAATATTTTG
GAATAATTCAGTGAAGATTAGGAGCATGCATGAAAATAACAGCAAAGTGTATCTGATCGA
GTATTCACTATTCAGAACTCTGATGATTAAGGAATATCTCGAACACTTACTGTTAAAGGA
GAGTTTTATTCAAAATTTACTAACGCAAGATTTGTTTTGATTTCATTCAGAATTATTTGT
TCTTATCACAACTCAACCGGCCATACTTTATTTTATGGTAATAATTTATTAATATTAATA
TTAATATTAATAAATATATATATTTTTTTTATGGTAAGAGGGGTAATTTTAAGGGTAATT
AATGAAACGTAACCCTCTAATAAGTAAGAGGCTCGGTTTTTAATTGTTCTCAAACATAAT
TTAGATTCAAGTGGAAAAGCAAAATTTCTTTGAACAGTATCAGTTACTCGTTACACAAAT
TTGTTTGACTGCGTTCAAGTAGAAATGTTCCGAAGATGGTACTTGTCGCTGTGTTGTCAC
TTTCACAGCCAAGCTTTCTGTCAAATTTACCAAGTTGCTTAAATGCATCTGAGGAGGATG
TTTAGCGAATTTTAACCTTATGTCTGCGATATTATTTCTCCAACATGGGTATGTCCTCCT
CTCCACGAAATTTTGCAATTTACTTTTCTTTAATCTCAAAATATTAAGCGAGGAATCTTA
AATTTGAATCACCACTGTTACCGTGTGATGTTAGGCGTAGGAAAATTAAGTATTTGCTGA
AATATTTCAAAAGAGCATTTATATATTCTAAAGATAAAAAAGAATGACATATTCTTTGCT
CTTTTGCTCTTAAATTTCGACTGACCCGCCGAAGAAATATTTCAAATATGCCTAATTGTG
AAGGATGGTTATCATTACGAATCACCGGTAACAGCAATAATTAAACGTGTGAATAAAGAT
TCTGTACAAAACGAAAAAAAAAAAAAAAATTAAAAAATMKAAATAAARAAAAAAAAAAAA
AWAAAAAAAAATWAAAATTAAATAACGAACG
>bu_91849.1_c40
CCCGGGATAACGAACTGTCATCCTTTCAGAGGACTCGCTGACTCGAAAATCATAGGTGGA
AACACCAAACAAATGTCCCAATTACATTCCTGGCKRSATTCCCGCTTGCAGAGTCAGGCT
AACAGTTACTGGAGTCTGTGCTATAGAGCCTCAAGTCATGGATGGGGCTCTTCGACATTT
CACAGCTATTGTGATCGCCGCGGACCCACAGTGACGATTATTCGTGCTCATGGTTACATA
TTTGGCGGTTACACTGATCAGTCATGGAGATATTACTACAGATACAGTTACAGATACGGT
TACTATTATGGTTATTATCAGAGTTATTATGGACAGTACACTTCTTCATCGAAAGCCTTC
ATATTTTCACTGAAGAACTACTACGGATATGGATACTTTAAAAAGGACATTAGCCAACAT
AACTATGCAACATACAATCATTATAATTATGGTCCGACATTCGGTGGGGGACATGATATT
TACGTAGCAAATTACGCTAATAGTAACTATAATTCTTACTTCAATTGTCAATCTTATACC
GGGAAATACTGCAACAATAATGTCTGGACAGGAAGTAATAATTTCTGCGCAGATGAGGTA
GAGGTTTATTATGAAAAGACCTCATAGTGGAGCATCCTGTAAGGAATCACTCATATGACA
CTATCAGCGTGGGGCATTCGTATTTAACTTTAGTGTAAAACAAGTATGTTGTGGCTCCAC
AAGCTATAGAGCGATGTTTAAATAAAAGCGTGTTCATTTTTCTATAAAGAAGAAATTGAT
TAGAATTTCCGGGTGCAATAAGTCTGTGCATTATGGTAATATAATGAGGTCAGATTCATT
TTACTTTTTCGCAACTTTCGACCATAGTACTGCTTTACTGGAATGAAGATTATCATTTCA
TGCTGAAGCTCCACAAGCTATATAATGCTATTCAAACAGTAGCCTGATTTTTTTTTATAA
AGAAGAAATTGATTGAAATTTCCGAGTGCAATTAAGTCTGTGCATTGTTGTAACACAGTA
AGGTCAGACTCATTTTAGTTTTGTTACTTTCGTATTACTCCTTTACTGGAATGAAGATTA
TCGTTTCATGCGGTGAGAATTTTTATGAAAATCATTCACAGGAAAATATAGATTTTATAA
CATTGTATGGTTACGAAGCAAAGTTTTTCAATGGGTTGATTTATACACTTTTTACCAAAC
GAATGTTATGTAGTTAACTTATAGCTGAAATTTATCTGGAATCATGCCTTCAGTTCATCT
TTATGGATTAAAGGATAAGACACGCGTGCAAAATTAAAAAAAAAACGTAAATTGGTGAGT
TAGGAATGAAACACATTTTTTGTTTAAGGGAACAATCATTTTTTGGAGATTACATTATAT
AACACAAAAGAGCAAAATTTATCTTAGAATAATCTTGACTTGAGTGCAAACTTTATGAAA
CCCAGAATCAGAGATCGTAGTGCTGTTAATTCATGGCATATTCGCATTCCGACGTGTAAA
CTGTGGCCCCTTACTGCTGACCCTGTCAGCAGGCCTATGGAAATTTCTTTTACATGGTAG
CAGTTAGTTAAATGTTTCCGTTTCATTGGGTTGACGTAACAAAAGCGAAATGGTCATATA
TCGATTGGAAAGATGTGGTTACAAAATACCTATATCATATTGAAGAGGCAATTCATAACT
TTTGTTTCATAAGAATTCTTAAGAATGTAATTATAATGTGTAACGGCTGATGAAATAAAC
AGGTGATATTTCTCAATAAAAAAAAAAAAAGTTAATTAATCGCGATCTAGAATTAATRCG
MK
>bu_91849.1_c41
ATTCCCGGGATGGCAGCTACTGAAGCAATGTTACGAGCAAAATCGCTATCCTACCCCGCA
CGAGAAGCGCCTCATCGCCAAACAGACCGGATTAACTTTGAAGCAAGTGAGTAATTGGTT
CAAAATAGAAGACAGCGCGACAGAATTCCCTCGAACAAAAGTGACGACTCTCTAAGGAAG
AGCATAGATACTTTGGCGCCTGATTCTCCGAATGGAGGTGTGGATGAAACGCTATTGAGT
GGGAATGTCGAGTCTGAGGATGATGATATTGCCCCGCCATTGACGAAAACCGAACAAGAA
TTATTGAACAACTGTCTGTATCCGTCCGCGAATCTCAACGGACCAGGAGAGGCGGTTCAA
CTTGTGTGCGTAGAAATGCCGAGCGAAGAAGTAATTGTTGTGAAGAAGGAGCAATTTTAA
TGTTAGAAAATTGAGAAACTTATGCATGATGTAAACTTCAAACTATGAAATGGCAAAGAA
CATGCGCTAAGATTTGTCGGTGATTTCGGGGGACAATGGAATTTGGATTGAACACAGACC
AAGTTTTGTATAATTAATTTGTTATGAAGGAATTTCAGACTCAAAAGTTGTGTTAGAAGC
AACCCAAGGTCAATAACTCAAATTGCGCCAAAAACGAGTTTTCTATCGTGTTATTATTGT
ACAAGATGCGTGGTGTTATTTTATAGTGACTCGAATGACAGGAGACAGAGATATGTCGAT
CGTGTTGTTATTCGATCTTCAGGTGGGAAAGATCGAAAGAAGAAATGAGCAGTCCTCTAT
CTCGGCTGTATGCGTGGAGCCAGCTTGGCGACGAGAGAGGCTCGCATGATTTTCATTTTC
GCTCGCTAACTTTGGATTCCCCTCGTTGACTGAGAAGCTGTAAAGAAGGACTGCTCATGT
CTGTGTTAGATGGGTGGCGGGCGACATAGAGACATATCATAACAGAACGCTTTTCATCAG
ATTCTAAGTGCATATCAGTCATATGTTTATCTTTGTTCGAAACACTATACGGCACTGAAG
GTGATTAGTGGTAAAGACCTTTTGCGAGGTAGTGTGAAACGTGATCGGTTATCCTTGGTT
TATTAATCGATTTCCGTTGCCAGTGACAGTTACATTCCATCGGCATTGCAGCGTCCACAA
ACGACGTCTACAAAACATTGATGAAATTTTAATGTAATAATCTTTTGATGAGAAAATAAT
GTTCACAATGAAATGTTCGCTCCAGTTTTAATAGAACTACGGAACTAGCAAATGATCCCA
TACGGAGTGCGAAGGAGCAATTGAGAAATGTTGTAATCCTTTGGTAAAAAGACGTAAAAA
AAAAAGACAACAAAACAAAACAAAAAAAAAAAMWAGTTAAATTAATCGCGATCTAGAACT
ACGCGGGTGATAGGGAAATCCGAACTCGCGCGTGTAAGTGGTCAGTCATGT
>bu_91849.1_c42
ACATTACAATTCAGCGAGAAGATNTAGGGATGTTGGTTCAAGTTACAGAGTCTGTCCAGA
GACCACTGAGACTGAGTTGAATGTGAAAACCTGCTTTCAAGTGAATGGAACCAAGGATGC
CCCAGTGRAAATACAGTCAGTTTTACCTGACCTCTCAAATTTCAAGTTTGGTGGCTATGG
TGACTGTATTGTAGGCAACTGTACAGTATGGACTTACACTCAAACAGAACAACACAAAGT
TAACACATACAACATGTATACATCCCAGTCTGAACCACCAAATCCTGTTCACTATGAAAT
GTTGGGCTACGACACTCTTTTGGGTTCTCACTATGACAAATATTTGATTGATTTTCTGGA
TTATTCACCTTTAATGCCACCTGCTAAAGTGTTTGAGATCCCAGGTATGACTTGTAGAGA
TTTCCCTGGACCTGGGGCAATGACAAGCTTATTGGCAAACCCTATGCAAGAGTTTGTCGA
ACCCTATGGCCATGAAAAAGTACATGAGCTGTTTGAACACTTCCTGATAAAGCACCCCAA
AAAATATGCCAACACAGTGGAGAGGGAGGAACATCACAGGCGCAGAGATATCTTTAGGCA
AAATTTGAGGTTCATAAATTCGCACAATCGTAAGCACGTTGGTTTTCAAGTAGCTGTAAA
TCATCTGGCAGATCGCTCACCTGAAGAGCTCAGAATACTTAGGGGGCGTACTTATACAGA
AGGATACAACGGTGGCCTTCCATTTAAACCAGACTTGTCAACTTTGAAGGATGTCCCGGA
TACTATGAATTGGCGACTTTATGGCGCGGTGACCCCTGTGAAAGATCAAGCAGTGTGTGG
GTCATGTTGGAGTTTTGGCGCCACCGGAACAATTGAAGGTGCATTGTTTCTCAAGACGAA
GAATCTCGTCCGCCTTTCTCAACAAAATCTAATTGATTGTTCTTGGGGTTTTGGTAACAA
CGGATGTGATGGCGGAGAGGAGTTTCGATCATATCAGTGGATAATGAAGCATGGTGGTAT
AGCGACGGAATATACCTATGGACAGTATCTGGCACAGGATGGGAGATGTCACTCAGGGAC
TATTGGTGCCAAAATAGAAAGCTATGTAAACGTTACCTCAGGAGATCTTGAAGCGCTCAA
GATTGCCATTGCTCAGAAAGGGCCAGTAGCAGTTGGAATAGATGCTTCGCACAGGTCGTT
TGCTTTCTACTCGTTTGGAGTGTACTACGAGCCTCAGTGTGGAAATAAACCCGAAGATTT
GGATCACGCAGTGCTTGCCGTTGGATACGGCACCATGAATGGGCAAGCTTACTGGCTGAT
AAAGAATTCGTGGTCTACACACTGGGGCAACGATGGCTATGTCCTCATGTCTCAGAAGGA
TAATAACTGCGGTGTTGCGACAGATGCAACCTTTGTTAACTTAGAATAGCTTAGAATCGC
TTGGCTGCTTAATTCAAATCATTGAACGAATCGGTTTTAAACTAAAGTAGAATCTGGTTC
TTTCAGTGACTGAAACAGCTTCTTAACTCTAGAGGGCTGAAACTAAAACTATAAACTATC
TGGTGAATACTGTAAATGATTCGCGAGAGCAATAGCTTATTAAACCTATTTTCGCAAAAA
AAAAAAAAAGTTAATTAATCGCGATCTAGAACTA
>bu_91849.1_c43
GAAGCTCAGCTGCAGGACAGATGCAGCATAACCGGCATGGCATTGTAGCTTCAGCTCAGG
ACCAACCCTTATSMAYYCCMGTCRKATCATTGAACAACTTACCAATGCAGACACCAGGTG
ACAATCACTCCCTTTCCACACCTATCTTTTCCATGGCCACACCTAACATAGCTGGGGCAC
CGCCGTCATTTTCTTCAGCTCTGCCCTCTGGGTTCCCAGCTGATTTCTCAATGGATAACA
ACACAGAATCCCTGGCTCACAAAATAGCACAGTACCAAGGTGTTCCTGCTGCTGCCCTGC
CTCTGATACAACAACAAGCCTTACTTCAGCAGCAGCTGCAGCTAAATAACATGATACAAG
CAGGGAATTTACTGGGAAATCGCCTTACTGTTCCTGGTCAAGGCATGTCCGCGGTGAACA
TCAAGGCTGAGCCCGCGGACAGGGATACAGCGTCACCAAACTCGCGCTCGTCAATATCCC
CCACCTCACCCTACCAGGTACAGAGGAGGATAGCGGCCGGCAGAGATGACCGTGACATGG
ATAAAGACCCCGGGTCCAAGCGCCCACGCCTGGATCCAACTATCTCTGCTGCTGCGAACG
GCTGGGGGCGTTGAGAAAGCAGGATGAAAATTTTATATACAGGAAATAGATGATTTTAGG
TTTATTTGTGTTTTCTTGGCAAAAAAGAAGTAATATTAATAATGTGATGCAGGCATCATG
TCTTTACCAAGGCTGTTATCAATATTATATTTTGCTGGAAGCTTTTTTTTTTCCAAGCTT
CCTTTTTACTATTTTATAATCGATTTGGTAAAATAGGCAGGACCTGACCCTTAGAGAGCA
TAGAAAATTGTAATTATTTCCTGAGGGGGGGAAAAGTGAAGACGCGTGTGAAAATATTAG
CTAGTGCAGAACAGCGTATTGCCCATGTTTGTCATTTCATGAGGTGTCGCCCCATGACCT
CTGCCCAAAATATTGATAAATTGCATTCTTGAAAGTGCAACCTCAGCTGTCATGAAGATA
AGCGAAGTTGCCTGCGTACCGTAGGATCTAGGACTTAGGACTTTTTCAGCTCAACTTCAA
TACTGCACTAGTTACTGAGTAAGAGAAAAAAGTAAAATCAGGTGTATCGTCAAATAAGCT
ACGGAGTTTTTATTAGAGATGTAGTTGTACGAAGGCTTAAAACCCGACATCAAAATTGGT
ATTTATTGCAAGTACACCCTACAACTGATTAATTGATAACATTTGAGTATTTTGCTGTAC
TTTATGGTATTCATTTGGCTGTTTCGTTCCTGATAATTATCGAAAGGTATCAAAGCGATT
TTATTATTTTGTCGACAATGTAGGAGTGTAAAATGAGGAACCTCTTTTTTCTTGTGAAAG
TGTCTTTCTATAGCAGCCTTGGATTATATGTACATTTTTGTCATTTGGTATTACGATTTT
TTTCGTGTAAATATTACTAAAAAAACATATATTCAATAGAGTTAATTCATACTCCCCCCC
CTCAAACCCTTGAGAAAAATGTAATAATAGATACATGCAACTAGAACGGCGTGGCTTTAC
ATAGCACGAAAAAGTTAATGTAACGTTAATTTTGACTACGATGTAGTTTTGTATTTTCAT
TTAAACAAGTTGTTTGCCAAAGGCAGTTTTATAATGTAGTAACTAAATTCGCTTTGCAGG
GCCAAGGGCGCTTTTGAAACTGATTTTGGTTAAGACAGTTTCCGGTTCTATTGGCTGGAA
ATCTAGATATTGTGGTATATTTTCACATGTTTAAAGTATGTGTGAGACATAACCTGGGAT
TTTTTTTAAGGATAGATTATAGCGCCCTATATATTAGCGATTGATATATTCTTAAGTTTG
CAATTAAGTAAAGTTATATTAGAGATAAATGAAACTCTGTAAGAGTGAAGTTAATTGGTG
GTGAATATTTACTTAATTTTTAATTCCTGAAACTGGCGAGAAAATTTAACTGGACTTGTC
TTGCATCTTAACTGTAAGGAAGCACTCGAAGCCAGAAATTAAATGGGAACGTCTGATTGG
TCAAAAGTTTTTTTTTTTTTTGGCAAGTTGTACTTAAGCGCCTGTTGGTTCTACATTTGT
GTGCTGTTTTGTTTTCTACTATGACGCGACGGCAGACGTCAACATTGAGACTTTTTACTG
CTTTCAATCTAGAGATTTAATTGTAGGGAGGTCAGTTCCTTGAAATTGCGGCCTCACTTT
TCCTTTTCAGTCAAATGCTAAGATAGAGTGCTATCGGATATGCAACTGTAGCTTTTAGAT
TGAGATGTAGTGAAGCTTCGCCCAAATTCCTGATAGATCGTAGGAAGGGAAAAAACGGGT
TTTCTTTTAAGAAAAAGAAAAACTACATTTAGAATCGCACGGAATAGTTATATTTGAATT
AGAGCACGAGTGATTCCAATCGGCTTTGTTAGATAAATCCAGTTTTTTACCCTCGTCAAC
CACCGATAGAAATCTGGAGGTCGTCCCTGGAACATGAAGGGGGGTGAGTCTCTCAGGTGC
GCAAAGTCGGGCGGGACCCTGGCGTTAGATTTGTTTGCTTTTAGTTGCTTATCATTCACT
CTAGGGATTTGCGACATTGCGCCGCAGCCAGTTTTAAAATCAATGTATTCCGAATTGTAA
TTAAAATGAAAAAAGGTCGATGCAGTTAGATGACCATTTAAAAGTAAGATATATAACGCT
GAAGCGTGGTTGTGTTTCTTGAAAGAACAAAATACTTAAAATAATAGACTTGTCATGTAC
TTTATAGCAACGAATATTGGTAATGGAAATTTTGTTTTCATAAAGGTTATCGTTTTACTT
CTGCATACATTTACGCTCCAGAAATAAACTAACATAAGAGTAGAAAAAAAAAAAAAGTTA
ATTAAATACGCGATCTA
>bu_91849.1_c44
GAATTCCCGGATCAAGCCAACGGGGAGGTAGAGAGACAAAATGCATCGCTGATGAAGAGG
ATCCGCATTGCCCAAGCCGAAGGATTAGACTGGGTGAAGGAGCTAAGAAGATATGTGACT
AAATACCGAGGTATTGATCACGCGACAACCGGTAAGAGCCCTGCGGAATTATTGTTTAAC
AGAAAGATGAGAGGAAAGCTACCAGAGCTACATGCCGACCATCACTTGGACCTGGAAACT
CGAGATAGAGATGCCGAAGTGAAAGCAAAGACCAAAGTAATAGCTGATAAATCCAGGAAT
GCAAAACCATCAGAAGTTCAAGTTGGTGATCAAGTCCTGGTGAGGCAAGAGAAAAGAGAC
AAGTTTTCCACGCCATTTAATCCAGTACCATTCCAAGTGGTTAGCAAGACCGGTAACAGT
GTTGTTGTGGAAACTCCAGGTGGAACGCAGTATTCAAGGAATACATCCCATGTCAAGAAG
TTTGTGAGCCCTGACAATCCGGAAGAACCACCTGTCAGTGTCGATGTACCGACAACACCT
GAAATTACCGTGGTACCAAATCAAGTGATGAGTGGATCTACACCAGTAGTGCCTACAACA
CCTCCCAGTAGACCCCTAACTCATCTCACACCTTTAGCACAAGCAAGTGCAGGAAGCAAA
TCTGGTACAACCTCTGCTAGTAAGAATGCAGCAGTTGATCAAGCAACAGTACCTAGCCCA
CCAGCAACACCAAAAGGTGGAAGACCTCAGAGACAGAGGAGACTCCCTGGGAGATACAAA
GACTTTGTTTTAAAATGTTGAACTTCGTTTGAAACAGTGAACTTTGATTCGAAATGTTAA
ATGTTGTTTTGATACAAGGACTGCTTAGAACCGGTGAATCTCGTGTTGAAATTAAGCGAA
TTAGTTATTACCAGCTCTCCGTCCAATTTTCAGATTCGCATGTTTTGTTTTGATTAAGTC
TTAAGGACTATTGCTTTCTTTCTTCAAGAAAAGGAGGGATGTCATGTATTACATGACGTA
CTGAGCGCAGACAGGCTTCATGTACTCATATATGAAGTAGGTAATAAAAGAAGAAGCACA
TGGTCAAMAAAAAAAAAAAGTTAATTAAATACGCGATCTAGAACTAG
>bu_91849.1_c45
GGAATTCCCGGGAATTCMSGSKAWCAGTTACTGGAGTCTGTGCTATAGAGCCTCAAGTCA
TGGTTGGGGCTCTTCAACATTCCACAGCTATTGTGATCGCCGCGGACCCACAGTGACGAT
CATTCGTGCTCATGGTTACATATTTGGCGGTTACACTGATCAGTCATGGAGATATTACTA
CAGATACAGATACTACTATGGTTATTATAGTTATTATGGACAGTACGCTTCTTCATCGAA
AGCCTTCATATTTTCACTCAAAAACTACAACGGATATGGATACTTTAAAAAGGACATTAG
CGATCATAGTCGTGCAACATACAATTATTGGTATTATGGTCCGACATTCGGTGGGGGACA
TGATATTTACGTAGCAAGTAACGCAAATAGTAACTATAATTCTTACTTCAATTGTCAATC
TTACACTGGTAAATACTGCAACAATAATGTCTGGACAGGAAGAAACAATTTCTGCGCAGA
TGAGGTGGAGGTTTATTATGAAAGGACCACTTAGTCGAGCAACCTGTGGGGAATCACTCA
TATGAAACTATCAGCGTGGATAATTCGTATTTACCCTTTAGTGCAAAACAGATATGCTGA
AGCTCCACAAGCTTTATAATGCTATTCAAATAACTGCGTGATTGTTTTTTTTATAAAGAA
GGAATTGATTGAAATTTCCGAGTGCAATTAAGTCTGTGCATTATTGTAATACAGTGAGGT
CAGACTCGTTTTACTTTCGTTACTTTCGTATCACTGCTTTACTGGAATGAAGATTATCGT
TTCATGCGGTGAGAATTTTTATGAAAATCATTAAATTCACAGGAGAATAGATATTTTATA
ATATTGTATGGTTATGAAGCAAAGTTTTTCAATGGGTTGATTTGTACACTTTTTACCAAA
CGAATGCTACATAGTTAACTTATAGCTGAAATTTATCTGGAATCATGCCTTCAGTTCATC
TTCAGGGATTAAAGGAAAAGTCACACGTGCGAAATTTAAAAAAAAAACAAATTTTTGAGT
TAAGAATGAAACACTTTTTTTGTTTAAGGGACCAATTATCTTTCGGAGATTACATTATAT
AACATAAAAGAACAAAATTTATCTTAAAATAATCTTGACTTGAGTGCAAATTTTATGAAT
CCCAGAATCAGAGATTATAGTGCTGTTAATTCATGGCATACTCGTACTCCGACGAGTAAA
CTGTGACCCTTTACTGCTGACCCTGTCGGTAGGCCTATGAAAATTTCTTTTACATGGTAG
CAGTTAGTTAAATGTTTCCGTGATAATTATTTTAGTGTTCGGTCATACTGTTGACGTAAC
AAAAGCGAAATGATCGTATATCGATTGGAAAGATGTGGTTACAATAAACCTATATCATAT
TGAAGAGGCGATTCGTAACTTTCGGTTCATAAGAATTCTTAAGAATTTAATTATAATGTG
TAACAGCTGATGAAATAAACAGGTGATATTTCTCATGAAAAAAAAAAAAAGTTAATTAAA
TCGCGATCTARAAMWARWAAAAANAAAAAAANAAAAAAN
>bu_91849.1_c46
CACACCAAAATGTCTAATAAGAGATATATATTAAAATGAAATGGCCACAAAAATGTGGTT
ACTGCATGTAGTGCTGTACTAGTMGKWRWKSCMGKKATRCACATTATGCTTGCATGTWGT
GGTAACTTTGTYTATTTTGGTACAAAAATTTCTCAGGTCCATAGGATCTACCGTATGGCT
GGTGCCAGTTTCGAGAAGGCACAGGGTGGAGTTTGCAAGTGGTATGGCCTCCAATCCACA
TGTTCAGAGTGCAGCAACCAGTGTCGCAGCTGCTGGAGTGCGAAGTGCCATGACCAACCA
GAAGTGAGCAGTACTGGAAGTGGAGAAAGGAGGAGTCAGGAAATCACAATTTACACATGT
TAGAAGAAATGCATAATAACAGGCTCTGTATGGATGTGTTTTGCCCATACATTGATGTTC
TTGTATTTTCTTACCTCTTTACATTTGTAGTACAATTTTTTTTTCTGTAAGTACGAGGAA
TTATGGTGCCACTTTATTTGCTTTTGAAGGCATCATTTTTAGTTGTATCAGTAGGATTTA
AACAAGCGATAAAAAAATGAATCCAATTTCCCATAATGAGTTAGTAGCTTTGTTTCAGTT
TCCAGTATTCAGTGAGACCAAAATTGGTGAAACTAAAGTCCTTGTTTATAAAAGTTTTGT
AGTCTTTTTTCAGTAAAGGGGTACTTTAAACCGTACCTTTAAGTAACCTTGTTAAAGATG
ACATGGAAGAAAGCAAAACTGAGAAGAGCCTGTGGGCAAGAAGTGCTGTTAGCTGGTATC
AGCCCTGTGTAAGGCCATTGTAGTGAAGGGGAAAAAGGAATTGGGAGCTGTGAGAATAGG
GGTGGGCAAGAAAGAAGATACGTTAGTTTTGTGTTCACTTTGTCTGCAGTATTTTGTAAT
GAAGGGGAAAGAGAGGCATTCCAGTGAAGGAGATGGAGACCGGGGAACAATTCTCACCCT
CCTCATTTCCACCCCTCCACCAACTTGCAGCTTGAACCATGTGACCTTTTATCAGGCTTA
ATTTTAATTCTTGGTGTTACACAAAGTCCTCTCTGTATCAAAATACTTTGTATGTAATAA
AAATGAAATATCAGTAATCTAGATTCACAGAACACAATCATTTTGCCAATGAAAGATGGG
AGAGGGCACTGATGAACTCATTAATGGCACGAGTAACTGATATTCATTCATGTACATGCT
AAGAAGCCTTCCTGGTCTTGTTGGTAGAGTCAAAAGTAAAGTTTTTAATCCAAAGGGGCT
GATAAAGAGACACATAAAAGAAAGAGGTGTACTGCATCTTAAAATAAATCAAGCATGAGG
AGAAATGCTCTTAAGATTAAATATTGGCCTCAAACTGTTACCATTGTGGTCTGGGTTTAC
ATTTGTGGTAGTGGAATGAATCAGCTGATTAATAGAGGTAATAGAAGGTTGCAATAATAC
CCAGTTTGGGGTGGACTTGCCTTTTTGTTTCCTAGTCTCATTTTGCATCCTACATCAGTG
AACTGTTGTATATGTAGTAACACTTTGCATTTCAAAGTTGATAGGTTTTCATTCATCTGA
CTTAAGTTCTTAGGAACTATTGAAAAGTGAATACAAGGAAAAAAGTTTGTTCTTTTTAAG
TTTTTTTTTTCTAATGGACTGCTACATGTAACGGGGAACTCTAAAGTTTTGTTTTATGTT
GAACACAAATTTCTCAATAAGAGCACAAACAGTGGGGTGTCTCGTGCAAAGTCACTACAT
GGCAGTAATCTCTCTCCACTTCTCAAATCAGTAGTGTTATGACCAGTGCACTTGTAAATG
CCAAGTTACATAATACAGCTGATAGACGTTAGTCAGAACAGAAATAAGTGTTTGGCTTCC
ATGTGCATTTACCCAGCTACTGATAAAGCAACCCATTGAATTGTTATAATATAGAAAGTA
GGGGTGGCATGGATTGTCATCTTTTGTGTATAAATTGTACACTCCGTTTATAGTTAAAGC
TGATGTTTAAACAGATGTAAGTGATTAATTAAAACAAGAGGTTCTTCTACAAAAAAAAAA
AAAAGTTAATTAATCGCGATCTAGAACTAGT
>bu_91849.1_c47
CCGGGATCATCGAGCGGATCGATGAAGCGAACTCAAAACCGTGGACAAAGACATAGCATA
TGGACGCGAACGACACGCCATGTCAGCAAGTTGCTGAACTACAAAGGGAATACGAGCGAC
TCTCTTTGGAGAAACACCAGTACCTTCAGACCTTTAAACAACAGCGAAGCGTTTGAAAAT
TGCAACTACGCGAAACTCGAAAAGATGCTAAGCATTTATCAAAACAGAAGAAGAAATTGC
AAGCCATAACAGATATTGGGAAGCCGAGCGAAGAGACATCAGAACAGCCTCCTGAAGACC
GGAATCCTCGACCAGAAAATCGCTTTGCTCTAGAGCCGATTCACATTGCACCGGAAGAAA
CATTTCTTTCTCGAGAACAAACATACTCTCTTCCATCACAAGAAAGTTTCTCTCCTCCGT
CATCCCCACAGGATTCAGAAATGAATGGTCACATCTCCCCAGTCCTCCCTAGTTCTAACG
GGTCTGCTAAGGTTGAAAAGTCCCCCGATTGGGGCACCCTGGATGCCAAAACTGAAGCTA
ACGCTTTAAGGATTGAAAACCGAGATTTGGTCAGGATGAAGAGGAAACTGGAAGAACAGG
TTCGAAACCTGTTTCAGGAGGTTGCTACTGTGGGAACGAGATGTAAAGAACTTGAGAGTA
TTGCTCAGCGCCTTGAAGCCGAAAACCGACGCCTTTCTCATCAATTGGGTCTTGCACATA
GCAGTGTGCAGAGAGGTCATCAGTATGGTCCAAATGAAGAAGTCCAACTGTTGAGAGCGC
AGCTGAAATTGTATGAGGATGATTTCAAGAAAGAGCGATTGGAAAAAGAACAGTTGATCA
CTCAAAAAGAACGCCTCAAGAGAGAGCTGAGCGACTCCAACGCAACTGTTGCTGGTCTGC
AACGTCAGCTAAAACAGGCTCTCAATGGCGAGGGTGGATATGGTGATCCACGTGGTGCAC
GAATGCCAATCATGAGCGAGCCTTACGTCGATCCCTATACTCTGAGGCACCCTTTGGATT
ATGGGATGACTCGTACATACTCGGGAGGATACATTGGTCCTGGAGCAAGCAATACTGTGC
TTCGACGCGGACAGACACCATACGTCAAGAAGGCGTTCCTGTCACCAGACATGACAGCCG
TCATAGATCGTGACGTTGTAGATGGTCCACGCACGGGACCCCCAAAAAGCATTTAGCAAG
GAGTTAACCTTGTTTAGAGTTTTCCTTGCCGGCTTGCTTTATTTACAAGCTCCATAACAT
GCGCAATTCATCACGTAACAAATTGATCATATTTCATCAGTTCTTGGAGCGAATTGTGGG
AGAGAGTTTATTTCGCAGGTGTTTTTCGAACATTTGCGAATTAGGTTCGTTGTGTCGAGA
TTCTAACTAAATTAAGGGAAGAGTGTTTGTAATGATATGTGATAAACATGAGTGTATTCA
AACTAATCCGTGCTTTTTTTTCATCTCAATTATATCTTATAAAGCTATTTTCCCATTTAT
GATAACCTTAATAATACTCTTTTTTTAATTCAGTTGTAAGCATTGGGGTGACATTATGTC
TCAATTCTTTCATTCATCGCCACTCGTTAGTCAAGATTCGTTTTATTTTTTTCTGTTAGA
AAAATTGGGAACGTTCCCCAGTTGTTTAACACTCTGTTTTTTTTCTCCCATTACGACATT
GTCTCTGAAGTTATTTTCTCCCTGGAAGTAAATTCGTTTTAAAAAGAGACCTGTCGATTA
AGTTTCAATAAATTGTTGTAGAGCACGCAGGTCCATAAGATGTTTTTTCCTAAAATTTAA
CAAAGCTTTTCGCCGCAATTATTTTTAGTTTCATGATTATAAGTAGCTGCTAGCTTCCTA
GAACACAGCCCATGGCTTTTTCTTTAAATTCTTTGTCTAAGAGATTAAGAAAGCGCATGC
TTAACGTTGAGTTACCTGTGGCTACAAACATGGCTTGCTTGCAGAAGTCGATCGAGGCAA
GATTAATCGTTTCAAAACTTAGATGAACGTGGCATCCAAGCGTTTCTAAACAAGCTTTCA
ATGAGCCAGAGGTTGAGCGTTAATTTTTTATATTGAAGACACCTTACCGCTATACAATAA
AATCTTGCCTGGGTTATATATCTAGCAATCACTGTAGACAACAATTTTCCACTTTTCATT
TACCTCGAAAAGTGAGTGTTTATTTTAAAGAAGCCAAAAAAAATTAAATAAAATTTCTCA
AAAATGTCAAAAAAAAAAAAAGTTAAATTAATCGCGATCTAGAWTAATCGCGATCTAGAA
CTAA
>bu_91849.1_c48
GGATCCTCATCAGCATGCYTTYTTTTTTTTTTTTGTTTTTACTATATGGGCAACTGGGGG
GAAAAATTGTTCATATTACACTTAATGTCTGACAGGAGTTGTGCTGGCCTGTCAGCACAT
TTTRCTAGGCTTAAAGAAAGGAAAAAGTGAGAATATTACACTTTCCTGAGAAAAAATGCT
GTTGGGAATTTGATTGGACTTAATATTGATCCTTTCACTATACAACACTTTTARAAAGTC
TAGCTGAGTTGTGTCCACCTTAGTTGCTTAAATTAATTTTGTTCCTGTAGGATAAAGACG
CTGGTGATGATGAGGCAATGTTCGTGGATGAAAACTTTTGCACAGCTCTTGAGTATGGCC
TGCCACCCACAGCTGGTTGGGGTATGGGAATAGACAGACTCACAATGTTCCTTACGGATT
CAAATAACATCAAGGAGGTACTATTTTTCCCAGCTATGAAACCAGATGAGAGCGGAACGG
CCGATCAGGATAAACCAGGAGCCAATCCCGGAGAAAACGAGAAAAATTGATATTAAAACT
TTTTTCCCATGCCAGAGCATAAACAGTTTTATATCAAAAAAGAAATCCATGTAATGGACA
CTTCCAATTACAATTTTTAGACAACACGAATGTATGGCGATCAAAAGAGTAGATTGAAAT
CAAACAGCCTCTGATGAACTCCAAAGCTCTCTCCTACGGGGACAGAGTTGAAGGATAATC
ATTTTAACTTTTTGTAGTGTGCTACATCAGCAAACAGCTAGGAATTCTCTAAATTTTGTT
TTTGCACGTCAAATTCTCGTTAAGGCTGATCAGTGTTGTTATTGTTGTTTCCAATATGAA
GTCGAAAGTATATCAAAAGATACTTGAAGTTCCTCTATGGAAATGAGGATAAGAGTGACC
TTTGATATGAAATTAATTTTTTTCCCATGTAGATGACCTAATTTTCATAATGTTTAAGTT
TTGCTCTTGGCCTCATTTTGTTCAGACCTTTAAAGTGACCTATAAATTGGAGCCAGTCCG
TTTGCCAATCTTGAAGCTTTATCTAATTTTTCACGAAATTACTAAAATCAAACTATAATG
TCAATAAAGAGGAAATATAGAAAGAAAAAAAAAAAAAAAAAATTAAATCRATATHTARAA
MTAARAAAAAAAAAAAAAAAAANAAAAAAAAAANAAAAAAAAAANAAAAAAAAANAAAAA
AAAN
>bu_91849.1_c49
AGGCTTGGTGTTTGTTGCAGTTCATTTTTCTTACTTATGCTGGTTATGTAGCACCTTGGA
GTGGACGTTTTATTCTCTGTACGACACTGGGTATGCAAAGATTCACATTCCAATTATTGC
CTCTGTCTCTGAGCATCAGCCAACCACATGGGTGTCATTCTTCTTCGATCTCCATGTCTT
AATCTGTACTTTTCCTGCTGGTCTCTGGTTTGTGATCAAAAATATTAATGATGAAAGAGT
CTTTGTTTGCCTGTATGCTACAACAGCTGTGTACTTTGCTGGTGTAATGGTGCGTCTGAT
GTTGACCTTGACACCAGTAGTGTGCATCCTGGCAGCCATTGCTTTCTCTGTAACATTGGA
CAACTACCTGGTTGATGATCGCCCTTCAGAAAACAAAGATACAACAGCTAAACCAAGTGA
TGGAAATAGTAGCAGTGAAGAGAATGATAAGAAAAGGAAGAAAGATTTGTATGACAAGCC
CAAGAAGAAGTCTCACAGCAGCAAGACCAAGCAAGAAGAGAAGGAGAAGGACGAAGACGA
TGAGGCAATTGGTGCAAATCTGAAGGGAATGGTAGTGATGTGTACAGTGATGATGCTGAT
GATGTTTGCAGTGCATTGCACTTGGGTGACCAGCAATGCCTATTCAAGTCCCTCTGTTGT
GTTAGCCTCGACAAACTATGATGGGAGTCGAAACATTTTGGATGATTTCCGAGAGGCATA
TTTCTGGCTTAGACAAAACACAGATGACAATGCACGGGTCATGTCTTGGTGGGACTACGG
ATATCAGATTGCTGGCATGGCAAATAGAACAACACTTGTGGACAATAACACTTGGAATAA
CAGCCATATAGCTCTGGTAGGAAAGGCCATGTCATCCAACGAGACATCAGCGTATAAGAT
AATGAAGATGTTGGATGTGGATTATGTCTTGGTTATATTCGGTGGTGTGATTGGTTATTC
TGGTGATGACATTAACAAGTTCCTTTGGATGGTCAGAATTGCCGAAGGCGAGCACCCTCA
AGAAATCAAGGAGTCAGATTACTTCACTCCACAAGGCGAGTTCCGGGTGGACTCGGCAGG
GTCTCCAATCCTTCTCAACTGTCTCATGTACAAAATGTGTTATTATCGCTTTGGGGAGAT
GCAGTTGGACTTTCGGTCTCCGTCTGGTTTTGACAGGACTCGTAACGTAGAAATCGGAAA
CAAAAACTTTAATTTAGAACATTTAGAGGAAGCTTTCACTTCCGAGCATTGGTTAGTTAG
GATTTACAAGGTTAAAGATTATGCAAATCGAGTCAAGAGCAAAGTACCTCTGAGGACAAC
AAATTTAAAACCTAAAACCAAATATATTCCGAGAAGGAATAATAGGAAGGGACACATCAA
AGATAAACTTAACGTAATTCAAGGAAAGAGAGTTCAACGAAAAGGGAAGAAGAAGACAAA
AGTTAAGAAAGCCAAGAAGAGCACATGAGCGGCGAGTGACGACGTCATGTGAAACACAAG
AAACGTTCTCCGCCACGTGCAAGAATCATTGTGTTTATTCCATTCGTAGACAAACCTTTA
GCAACTCCAGTTTTTCGAGTAGTTGAAATGTTTTAGGACTGATAACTGGAAGTCTTGTCT
TTAAAGTCATTGGTTAATTTTTAAGTTTTTCCGAGATGAAGGTAATTTTTGACTGTGTAA
CTTAAACGTGTAAGGATTGTTCGCAGCTTCATTTGAAGGCATTGAGATTTGACACAAAAG
CTAGTAGTTCAAAGGTAACTGAACATAACTTGGTGGAGAACTGCTTTGACTTCGATACCT
CCGTGTGCTTTACTTTTGGGTGTTTTCGTTCAAAAGTAGCAGCATTGTGATGCTAATGTT
TTTAATTATTACTAGTTTTTCCAATTTAAAAAGTCCATCTCGTTTGCTCTTCGGTGAAAT
AAATTTAAGTTGGAAATATCCTGTTAAACCAACCGTTGTAAAATAAAACAACCATTTACA
AACCGAAAAAAAAAAAAWWAATTAATACGMRAAAAANAAAAAAAAAAANAAAAAAAAAAN
AAAAAAAANAAAAAAAT
>bu_91849.1_c50
AGTTCTAGATCGCGATTAATTTAAACTTTTTTTTTTTTTTTTTAAAATTAACTAGACAGG
TTCAGGTTTTATTATTTTTCTCACAACCACACATACAATAGAGAGCGACTAGCGTAAGAA
AACATCCTTAAAAGTCAATGAGAAGAGCAAAGTAAAGCAAAACCAATGCAAACTTCATAT
TACTTTCGACTCTCAATTGAAATAGCTCTAATCTTATTTGATAGCAATTTTATTGTAAAA
AAACCATTCAGATATCCATTTATGATCACGTTACAAACAACTTATCAAAATCACAGCAGC
AGTTTCCACTATAAACTACTCGGTCTTATTTTCATTTCAGCGCGTTTCAAGGAATACTTA
TAACCCTTCCAAGCTTTCCAGTTGACACCGTCAGCATAAGATGAGTGCTTTCCATGATGA
TAAAACCCATTTAGGTTGGATGAGTGGCAGTCTGTGTACCACCAGGCACCTTTGTAAGAC
ACAGCACAGCTGCTGCCTCCATTATTATCATTATCTTGATCTCTGGTGGAAAATGCTGCA
TCACGGTGGCTACTCAAAGAATCTCCAGCATCTCCTGAATAAGTCCCGATGCTCAGCTGG
TACTTCGTCTTCTCGCTTGTGACTGAAAACATGTCGTATTCGGCGTAAGCTGTTTTTCCT
TCAGTGTCCTCCATGTCCACTCGAAGCCTATACCTCTCACTATTTGTGATTCGGTTAATC
TTGTCCAGTCCAAGCCAAAACTCCCCATTCAGGTTACCAAAGCCATTCTTATAGTCAGCC
CAGTCGCGGTAGAAATCAACCGAGCCATCCTGTCTCTTCTGGAACACAGTCCATCCACCA
CCGGCTGTTGTTTGGTCACAGTACACTTCAAAGGCACCTGCACCATCAGGGTCAACTGTA
TAGACACCGCTGATTTTTTGTCCAGATTTAAAAATCTCCACACAGCTTCGGGGGTTTCCA
TGTAAATTAGTCTTGTTGTCTTTCGTCAAAAGAGCCACCTGCTTCTGTAATTCTTCTAAC
TGCCTCTTTACGTCAACAAGAAGGTTTTCAACTTTCTTGTTTGGTCCAGCGTAGAAACTG
TTGTAGTTGTTTATGTTGCATGATTTGCCCTGACTGGGACGAAGGGTTTGTTTTTGAGTA
CGTCCAGAATTAATCCCAACATCTTGACTGTTCACTGACACAAGAACTGCGCATAAGGCA
AACAACCCAAGCATTTTGAGACGCGCTTTGCAGCCAACAATGACAGCTCTCTGTTTTGAA
CCTGTTTTGTAGGTAAGAGCAACTGAAAAGCGCTTTAACGTGTCATGTAATGAACCTTTC
CTTTGCTGAAACRGGATTACTTAACCGCTGGACATGTTCTCAATCTGAGATAACATCTCT
CTTATCTATACTTTAAGGTGCGAACACATCGTYAACTCAGTCCCTGGAAAGTCCTAGAAG
GTCGATAACATCACGATTTAAGACCGTTTTCCGCGCTAGATAWACATAAATCCGATCATT
AAGATAAATGASAGACWCGTTYCGCGTTTCTTGTCACGTTTGGCCTGTTGTGAAAATCTC
AGTCMAAGCCTCTCGTGTTGGTTAAATGCAATCGGTGTCCATCCGTATCCTCACTTACAA
CCGTTCCTTCGGTTTA
>bu_91849.1_c51
CTAGTTCTAGATCGCGATTAATTAWTTTTTTTTTTTTGTTCATTTGTCTCATTGTTTTAA
TTTAAACTCGGCAAGTCCATTCCAGACGTTTTGTTTAAAAGTTGGTTGATAAAGGGTTAA
AATGATATTGAATTAACATAAAACTAATAACAAATGCCGAGGAAATTACAATAAATGTAC
AATTAAATAAGGTAATTATAACCGCGCATAAGAATGCTGAAAATCATCTCATCTTTAAAG
TCCTACTTCATTGATTTCGGCAAGTCTGTCATTCCATCCGATGCGTCAAGTCTGAAGCAG
CTGAGCATTACAGAATATTGGCCCAGAATGTACGAAGATTACGTTAATTGCGTTACACTA
GCCGCCTCCCAAAAATTTGCGAAAGTACAGCTACAAGTTAAAAATGCTACAACTATCCTA
CAAAGTTCATTTTGTTGTTGGCGCAACAAGTTGTCTCATCAACGGCTTTAACCCCTAAGA
GTGACTGACATCTAATTTCTCCTCACCATATTTGCACTGAATCAAACATTAAGGTCAGGA
GAATAAAGGAGTTAACCACCGACTAAAGAAGCTCTTGACTGTTGGACAAATTCTCCATGT
CAGCATCTTAGGAAATGTTTAGAGATTATGCATACTGATGTTAGGGTGTAAAGGGTTAAG
AGTGACAGTTGTATGACCAGCCAAGGAATACTCAGAAACTAGGAAAGTGACGAAATACTC
CTGGAGATGGATTGAATTAAACCTAAAACGATTTCTACAATACACAACGAATCAGTTTTC
TTCATTTCAGCTTTTTATCACGCCTCCCTTTAAGTCAGTCAGTGAAGAGGTGATGATGGA
CTTTTACAACTTCACCCGTGTTAATCTACCATATCCAAGTTGTTGTTGTCGATCTGGTTG
TCGTTGTCATACTGTGGGTATTCCCCATTCGGTTCTTCCTTGATTCGCTCTCCGTCACGA
TCACGGTCACGGTCTTTATCGCGCTCCCTTTCCCTATCACGATCGCGATCACGGTCTCTA
TCACGGTCACGATCACGCCGCCTTTCCCTGTCCCGGTCTCGATCACGATCACGATCTTTA
TCACGCTCTTTCTCACGTGACCTACTTCGGTGCTTTCGACGTTCCTTTTCGCGGTCACGA
TCACGATCACGGTCTCTTTCGCGATCTCGGTCACGGTCCCTGTAACGCTCACGATCTTTG
TCACGCTCACGGTCCCTATAGCGCTCGCGCTCTCGTTCCCTCTCGCGTTCTCCTCCTCTG
TCCCTTTCGCCGCGTTCACGGTCCTCGTATCTTTCTGTATTCTCCACACGTCCGGAGTGC
TTTACATTCTCGTCTGGCCCACCGATACGAGTTCCTCCAAGTCCTCCACCAAGCCTTCTT
GGTTTCCATGTTTTGACTGTGCGACCTCTCTCCACATCTACCACGATCCTCCGACCGTCG
ATCTTCTTTCCATCCGCGTGCTTGTAAGCAGCTGCAACAGAACCAAAACAAAGGTGCAAA
TGTTAGTGATGCTCACCGCACAATGAAGAGTCTCCTTCGACAGGACGTACTTACCTGAAC
TCAATTCATACTCAACAGCAAAGACAATATTCAAGAAGTTAGCCGAAGAGTAGGCCCTCG
TCATTAGCGCTTGATCAACGCGAGCCGGCGAGAGATCTGCAAGCGGTCTTACACTGATAA
CTAGCGCCAGACTCCCGACTCGTCTCAAGTTTTCCGCGGGCGAAAAAACGCGCGTTCAGC
AACGAAAATTACGAGGGCCTACGCGCAAGCCATAAAGAATTCCATTCTAACAGGCCGTCA
TCACAAACCTTTCTGTATATGATTTAGAAACTATGTCTATGTCCTCACTTTTGAACACAC
TGTCACCACTCATCAGAAGTTTTTCTGATACTTGGTGCACATACTATCTTTGAAACTAAA
ATTCACTAAATACTGTTCTGTCATCCCGGGAATTC
>bu_91849.1_c52
GGAATTCCCGGGATCAAAAATGACGTAATTCTACTTTTTTTATATAAGCAACTGAATTTA
AAATTTTTTGTCCCAACACGRATWMMCTATTTCGATACAAAACTTGCAAAATGGCCGAAG
ACCAAAGCAATCCTTTTCTGACTGCTACTATCATTGGCGATTGTGGAAATTTTACCAGTG
GTGGATCAGAACCAAAATATGTTCCACTAGCCGCTGATCTTGTTCCCGTTGAAGTAAAAA
GCTGGTTCGTGGCAATGGAAGCGAAAGAGTTATTGAAGAAGTATTCCCCAAATACTGAAG
CGAGAGAGTTTCTACCGAAAACTTCCAAGTATGGTTGTAAAGAGAAAATGATAGCCGCTA
TAGGCTCAGAAGAGATGGTTTACCCCGGAGATTGCGGACTGTTTTCAACCATTCTAACAG
CCTACAACAACCACTGGACACTTCGAACGTCTCCCGATGACTGGTGGTTCTGTGTGATCA
GGCGAGTGGCAGGTGCTATCGAAAAAAACGCCAAGAAAGATTCCGTACGTAAGATGTTTG
TTGATCACGAAGGAAAAAAAGAAATTGAAGTGGAAGTACCTGACACCACCATCTACACTG
TTGACTATAGCTGGTTCTTTGATCAAATGGCAAAGGGAATACGAAAGAACGTCAAAGTAC
CCGAGTTCGTTGATGGAGTAACGGCGGATTTTAGCACCACAACACCAGTGCAGAAGGTCG
TCTCACAGATTGTGTTGATGCATTCGGTTCAGGAGTATTTTAAGTACAGCATGATGCTTA
TGTGTGGCATTCCTGCTGTGGAAATGCTGGGCACTGAGGACGATTGGAAGAAACTTAAGT
CCAAACTTAAGGTGCTGCGAGCACTGCTTGAACCTATCGAGAATGACCTTGATTTACAGA
CAGAATGGTGGAATGCTGTGGAAAATGTGTTTAACAACTTGGTGGCTACCTATTGTGGGA
ACCCAGACAAGAAATGGTGGAGTCATATCATTTCTTACAAGAAAGAGTTCGGATCTGGAA
GCCCTGAATACCAAGGGTGGATAACAGAGTTTTTGGAAGGCACAAACAGGGTCCTGACCA
TGAGCCAGTTGTCAAGTGGTATCATTAGTGTGCCCCTTGAACTTAAAAACCCAGGTGGCT
TGCAAGACACTGCTACACTTGTGGCAGGAATGGCAGGTTTCACCATGCATAACAAGGACA
CTACAAGTGTGTCTGTGCAGCCATACCAAGGCTGGTGTCTTTTTTTAAAAGAAGATTCTC
CATTTTGCCAAAATTCTCTGAGTGGTGGAAAATAGAGGACCTGTATCTTGGGTATAAAAG
CAATTCTTTAACTTGTTTTGATTCATTTTCAGTTCGTATGTGGGATGTTTTTACCCAGTA
TGTAAACAAAAATCTGCATCCTAGCAGTTAATTTACATCCAGAAATATTATAGCCCTCAG
ATAGTGTAAGAAGTACTGAAAAAAATAAATATATAGCATTCATGTTGAAATTGATATGAC
AAAAAAGTGGAAATGTTGCTTTAGAGGTGAACCAATAAAGACAAGTAAAAMWACTKTTAA
AAAAAAAAAAAAWWAAAAAWWAAWMRAAAAAAAAANAAAAAAAAAAAAAANAAAAAAAAA
AANAAAAAAAAATAAAATAAAA
>bu_91849.1_c53
CTAGTTCTAGATCGCGATTAATTAACTTTTTTTTTTTTTTTGTGTTTGATTACTAAACAG
CTTCTGCTGTAACATAGCATCATTGTATTTACAATAAAATTAGCATTTGAAATTAACCAG
TATTTGACAAGGTAAAACTAAAATCACTTGTCAGAATTACCATTTTTTCAGCTGAAAGTT
TATGTTTAGTGCTTAGCAATGTCAGGGTGCCAGTGAAAAAAAGTGAGAAAAATCCAACAA
AAGTAACAACAACTTAAAAAAATGGCTTTGACACTTCCATTTTTGGAAGATTCTCAAGAT
AGTAATAATAAAAAAAAACTAGTTAGAACACTAGCAGAAACTTTTTCTAATCTGTTATAT
TGATACATCTCAAAATGTTGGAGTTGCATGAGGAAGCATATCTCCTAAAATAGGCCTTTC
AATGAGGTACATGGTTGATCTGTTTGCGTAACTCCATACACTGATCTCTGTCAATAAAAA
GACTGTTTGCTTTCACTTCAATATCTTCTTCCAAAGAAAGTTGCTTCCTGATCAGTCCTT
TGAGGGATGCTTCTGCATCAGCCAGTTTTTCCCGCAGTCGCTCAATGTTGGTAGAGATCT
CAAATACTTCCTCTATCAGCCGATACTGTACACGGTCTCGGCAAAGCTCTACGTTTGGCC
TAAAGGTTCTGTTCTCCAGTCGCGTCTGAGAAACCTTCATTGGAGCCTCTTTATCAGCAA
TAGCTCTTTTGAGCATTTCAATGTTTTGCTCCATGGCAGCTATTTCTTCCATCACCTGAG
CTAAATGTTTTTCTAACTTTGTTTTTGCTTCCACAGTTTCTTCAATTCGCTTCTGGAATG
CCAGGTTAACAGCTTGGCATTGGGCTTGAAGGTCACTTAAGGTCTGCATAAGTATACCAT
CTATGATGCTACGCAGATTAATTGAAGAATTTTTCTCGCGTTCTGCCTTAAGAACATTCT
TGTTGGAAAAATCTTCCCATTCATCAGGAGTTACAGAGTTTTTCTCCACCTTAACAGCAT
CTTTGGCAAAGCGCAGCCCAGCTGAAGTATTTTCTAGAGATGCACACTTGTTGTCAATAT
TATTGGCTTGGAACTTGTCTTTCCTGTCTTTGTCCAAGTAGTATTTGGCTGATCTTAAAA
GCCTTATTTGCTCAGTTGCTTGTTCAAGAGTTCTCTGTAACAGGGCTTGCACTCCTTCAA
TAATCTCCACCTCCTTTTGAAGTTGCATTTCCACATTGTCGTGGACGAGATCAACTTTCA
TTCGCCTTTCGCGGTTGACCAGACATTGTTGAGCGATCATAAGAGGGAGTTCTGTATCTG
CCAAAGCTTTCTCTACTCGGGCTTTGAACTGAAGTAAGGTGGAGATTTCGTCTTCTGTTT
CTTCCTGCTTCTGATCTAACTCTGATTTCCAAAAACCTATATCAGTGATTCGCTGTTCAA
GCTCTGAGAGATCCCCTCATAATTTCCCCAAAGCGTAACCATGTGTGAATAAATTTTGAG
CTAGTAGGGTTGCAGCCACGAGTAAGTCT
>bu_91849.1_c54
ACTAGTTCTAGATCGCGATTAATTAACTTTTTTTTTTTTTKYYTTCAAAGTTATTTACTG
TTTTATTATACACTCGTACTAAATACAAATACATTTATTCAATGAATGCACACCTGAAAC
TAGCATCCCTTTCTTCACTCCAATACGATTTTCAACCTTCTTGAAAGTACTTCACTCTTC
TGACTCAGTCTCGGGATAAAGAAGATATTGTCAAACTTTGATAAGCTGAACATGGCTTCA
CACACAGGTCCAATAAACTAGTTATGTGCACGGGCACTTGAAGAAGGAAGTGAGATCCGC
GGGAAAAAAAAACTTCTACATTCGTAATAGATGTTGCCCCTGCGGTTTGTAACACATAGA
AATGCATTTAAACTAGTGTTTAAAGCAAATATTTCTTAACTCCAACAAGGAAGGTTAATA
TATAATTTAAATCGCCTACTTTTAATTTGAAAGTTTTCTGTCTAAATATCGATATCTACA
GTTGTTTGATGCAATCCCAAGCATGTGCAAATATAAGTTAAACACTACAACGAAAAAAAT
ACTCTGAATTTTTTCTTGAACAAAGTTCAGTTCCTTCCCTGCATCGCCAGCACATCGTTA
ATGTCATTATTAAACCGCCGAGCCAAACAGAACCCAATGAGCTGTAACACGGGTAGACAA
GCCGCTATAGACGCCATTAAGATGAGATTACTTCGAAACCAATCCTCCACACCTTTCAAG
CATCCCTGAGTGTAAATAACTTCACTGGCTTTGTTCTCTGAAAGCGTCAAAACACCAAAT
CCACATTGTGAGTTGACTTCGTCGGTTTTGCAACAAGAATAGGGGACGCCACAACTCTCG
ATCGACGGAGAAGAACAATTGTAGTAAGCATTCCTTTCCCAGTCGGCGTATTTTTCAGAA
CCACAACACTTCAGCTCTTTTTGTGTAGTATCTATGATGAGTTGCAGATCTGGGTCGTCC
AAATAGTTATCGATCATCTTTGTGAATGCTTTATGCATCTCGGCTTTGACTTTTCCCGAA
TACACGTAGCCCAAAATTGCGGCTGTGATCTCCAACAACAACATGAAGCTAAGAGAGAAA
TAATAAAACTTCAGCAGACACGTATTCTCTCTCAGTGCACCCAAGCAACCAGTGAAGGAA
ATTAAAAACATTATGATACCGACGCCCAACAGAATCGCCGCAGGATCGGTGGTCATACGG
CTTAGTTTACCGTAAATTTCTTGTTTTTCCACCATAGCATAAGAAGCGATTGCCAAGATC
AGACAACTAACGAGCCAAAAGATAACGTTCATGAAAAATATTAAGTATTTGACACAATAA
GTGGACTTTTCAGGGTAAGAGTCGAGTTGGCTGTCCGACGGTCGCAGAGGATGAACCTTC
GTTGAGCGACGCATGTTTCCCTCGAACAGACAGAACAATAAAAAGAGCTCAAGGGTATAA
ATTCATCATACAGAATGTTAAGTATGCTAATCCCGGGAATTC
>bu_91849.1_c55
GTACACAGTGTTCCATCCATAAATACTTTAGTTAGACGATAAATTCAACCTTTCTTCAAT
TGTATAATTACGAGTTTTACCATGGCACGTGTCACTGCACCGTAAGTGAAAGGAGATTTG
CGGAATTTATATGGAGGCCTGTCTACATTCACGAGTACTACGACAGGTCTTTCCAGACCA
CTGTACTTAAGAACCGAGCTGATTACAATGTTTTCAGAATCATTGTCCTTTGCAGACCTC
CAAGATAAACCATTCAACTTCGCAGAGAGCCTGTCATTAGAAGGAATTTTATCTTGCTTC
AAAAACAATACAGCGATATCTCTCTTATTGTACCCCTCTTCAAAAAGCTGGCACAACGTA
TTAAAGAGAACATCCAGTTCGTTTGTTTCGCTCTCTGAATAATATAATGTCCTAACATCG
TCTCCAACAAAGTCGTGCCCTATCTCAACCTTGTTTTTCGAATCATGATCGACAAGATAA
TTTTTGGCATGCTTGAATATCTTCGTTGAGTTACGAATGACCTTTCGTAACCTAAAGTGC
GGTTTTCGCCTGGCTTTGTCAGGAATACCTGACTGAAACGAGTGACTCTTTTGGCAGAAG
TCCATGAAACACCACAGGTATCCTGGTCCGTTGGTGTCATCCTGTCGCACCAGATTCCTC
GCCTTCTCATACCAGCAAATTTTATCATGCTTCCGGAAGTTGTGAATTTCATCAAGTATC
ACATGCTTAGTTTGTGGAAACTCGGCATGGTTGATGAACGTTTCACGGCAAATGGCATTG
CATAGATGGGTTTTCCTAACGAGTCAAACAAAATATGATTACATTACTTGGCAACGCAAA
GTTTCACCATACTGAGAAAAGATAATCACTAGGCTGGTTTTTGGTTTCAGACCTTTTTTT
CGTATTTCGAATCTTAGTTGGATAACAATAGCAAACGGCTGACTCAATACACCAATACCG
CTTATATCAGGTAAACAACAACAACAAGAAGCTTTATTACCAAATTGAGAAGTTAAACTT
AATTTACACACATAATATATTAATACAAAAAAAGGTAACATTTACTCAGAATAACTGAAA
AGCTTATCTAGCTGAGTAAAAGTAAATAATGTATAAATATAGGAGGTAGGTTGGCACTAA
AGCTTGAGCAAAGCAAATTATTGGTCAAAGAAAAGAGGACAAAAAATAAATAAATAAAAT
AAGATAAAGAAAAAGAAAAAGAAAAAGAAGAGACCAGTTGAGACTAGTAAACGAAGTCCC
AATTTCCTGCTAGATTTGGGTTTGGTATCAACGGCATGAATCAAGAAGAACAATTAGTGG
GGAGGGGAACGAAAATATTATGAGTTGATAACCAGTTTTCGGCTTGCATCATTTACGAAG
CAGGCTAGTCCTTAAGTGGCGTTAACCATGGGAAATTCTTACTGTACTTGGCTTGCAATG
CCTTCATTTTYACAAACATAAAGGATTTCATCCCTTTTTAATTTCTCCCGACGTCTAAGT
TCTCGCATGAATTCCACTGCAACAAGGGTCTTTCCTGTTCCAGCGGCTCCCTCGATCCAT
AACTCCCGATTCACTTCAATCTGCTGATGAACCAAACTAAACT
>bu_91849.1_c56
TCCGGAATTCCCGGGAGWCGTCTACAGAAGAAGTCTTGGTCTGGACCCCAGAACTCGAAG
TCAGTTTGTTTCATTCCATGAAAGGGCACAAGCCAGTCGGAATAAATCGACATTTTCATA
TGGCGTGTATTCACGACAAATTCGCGACGTCAACTGGGAAACGAAATATTTCTTCGAAAC
AAATCTGGGAGCACTTACAAGAGTTGTACAATCTACAAGCTTTGGATGATCTTGAGAACC
TCCCATTTCCAAATGATGAAACAGAATTTAATTTACCTGATGAAATATTTGAGTCTAATG
CAAAGCCTCATTCATCGGCATCTGAATCCTCTGCTGTGGCAGATGAAGGCATGACAGCTC
TTCTTAAACTCAAACTTCAAGGGTTGGCCAGTAATTCACCAAATGCATCCACTCCTGACT
CATCACCAAAGAGAAAAAGGACACGACAAGTGAACAGTGCAAGTTCATCGCAGCCATCAT
CTCCTCATCCCCCTTCATCTGCGAAGAGAAGGCGGTAACAATGTAATCTCTGTTGAGGTG
ATTGATGTACAGTTTAAAGAAGTAAATTATATGTATCAGTTTCAATAGTTGCTATCATTT
GATGATAACTCATTGAAGGCATAATTAAGAATTTATAGGTAGTTGTTGCTTAGTAAGCAA
GAAAGCAATTCTTTTTTTTTAAAAAAAAATTTATTTTGTATCTATAAAGGTGAGGAATCT
TTAGATTATTTGGTGTTTGAGGTGTTTCTTGTTGATTCATATGGATATTTATTAGCTTAT
CTCCTACTTTACTTATTGAATGTAGAATAATTTTGTCTTTTACTTTGTCTTTGAAAGTAG
CTCTTCATAATACACTTTGTCTGGATTTTAACTGTTGAAACTGCTGAAGAAGGGGAAGAA
TTATTCTTTTCTTTTGAAAACTCTTTGTATAAAAAATTATTGGAGCAGTATTCTCCTTTT
CTGCGTAATCAGTAAAATTTACTGCCTGTAGTATTTCTTATTACCATCTTAAATGGGTTG
GAATTCTTGAAAATTCAACAGATGAAAGGACTGCCCTAGTGATTTGAAAATTTATTTTAC
CTTTCATGCTCAAAACGAGGTAAAACACTGTTGAAGTGTTTTCTGGTTTTCATTTATTCT
GGTCTGATGGACTCAAATCTTAACTTGTCACCAACAAAATAAGGGTTTGAGTTTTGAGAA
GGAGGTTCACCCACTCTGGTTGTATATGTACCTCCATTGTCGTATTCTGATAGAGGGAAG
GTCCAAAAGTAGGAGTTTATATACATTTGGAACTGTCAACAAGAGTGTTTTTGGAGTTTT
GATTGTTCAAGTACCAAGAATTGTGAGAATCTTAATTATATATGTATATAACATAGAAGG
TACTCTTACATGTTAGGAATTTATTAATAAAATTGCCAGAAACTAACAAAAAAAAAAAAG
TAAAATTAACRCGATCTAGAACTAAATACGACGAAC
>bu_91849.1_c57
GAATTCCCGGGATGATCGATTAAATAGCAAATTTCTTCACCTTGGAAAGATTGTGCCCCC
AGCTCCTGAGAAGTCTGTTGTTGGCATGACCAGGGTCAAGCTTGGAAAAGGAGAGGAAAG
CACCCCAGTTGACTTTATTTCCAAGAGGAGAGCTGCCTTAGAGAGGTATCTTAACAGAGT
TGCTCGACATCCAACCTTACGCGAAGATCCAGATTTCCGACAATTTTTGGAAGCTGATGT
GTTACCCAGAGCTAAAGACACTGCAGCACTCAGTGGAGGTGGTCTGAAACGATTTGTGAA
GTCAGTTGGAGATACCATGTTTCAACTTACTACTAAGATGTCTGAATCAGACCAGTGGTT
TGAAGAGAAGCAACAACAGATTGAAACTCTTGACCAGCAGTTAAAGAAACTTCATCTGAG
TATGGAAACACTAGCATTACAGCGCAAAGAATTGGGCTCTTGTACTGCAGGTTTTGCTAA
GTCTACTGCTATGCTAAGTAATGCAGAGGAACATGCTACATTATCACGAGCACTTTCACA
GCTAGCTGAAGTTGAAGAGAAGATTGAGCAGCTTCATGTGGAGCAGGCAGACAGTGAATT
TTTTGTTTTGGCTGAACTGCTGAAAGATTACATTGGTTTGATTCAAGCAGTCAAGGCAAG
CTTTCAAGAGCGTGTCCGATCTTACAGTAACTGGCAACATGCACAGCAGATGTTGACAAA
GAAAAGAGAAGCCTTGGTCAAGTTGGAACTTGCGTCGAAAAACGAAAAGCTTCCCCAAGC
ACAAGAGGAAGTGAAAGAGTGGGAACAAAAAGTGGAGAAAGGGGAAGAAGATTTTGGTAA
GATTTCTAAGGCGATACAGAAGGAGATGGCACGATTTGAGAAAAACCGAGTAAAGGACTT
CCGAGAATCTATGATCAAGTACTTGGAAGCTATGATGGAAAGCCAACAACAGTTGATCAA
GTACTGGGAGGGTTTCTTACCGGAAGCTAAAGCCATTGCATAGACGCCTTTAAAAATATC
GTAATTTTTCAAATACAATTAAACCTGAGAACATAGGTGTATTTTATTTTAGCACTTAAT
TCTTGCAAAAATTGAAATCCTTTTTCCTAAAATATGACAACGACGTTGTTGACATCTCAT
CAACGTTTATCAGTCATTTCGTGGAGATATCTTAATCTTACTTGCATCTTTGTTAATTCC
GCACTCCGTAGAAATCGAAGCAGTTAAATTTGTTGGACATGATTTAACGTAAAAATCGAT
TTTGCACAAGGAATGGGAGCGATTGCCTCATAATGTTTGCAGCGTTCTTCATACTCAAAA
TATCACTAGAGTAAAAATGTAGAGTATAATTTAATCATGCTTAAAGAAATCGAAGTTAAC
ATTGTCTAGTTTATTCACTTAGAATGATCAGCTCTAAGAATCTTGACAGGATTGATTTCG
AAATGAAATTTCATCCTCAGTGTTTGGTTTCCTTCATTTTAGAAAATCAATGGACGCGCC
GAAAGGAACAATAAAGACAAAGAGAAGCTTTTTTGTAGTTAAACAGTGTCGATGTCACAA
GCTATAGACACTATGAAATAAAGTTAAATCGTGAGATAGTTTACAAAAAAAAAAAAAAAT
TAAATTAACGCGATCTAGAACTAGW
>bu_91849.1_c58
GGCTGCAAAGTTCTTCGAAGAAAGTTGTGTCCCAGGTACCCMATCTAAAGTGTCGTCAGG
CGTCTATCAGATGGTAAGTAACCTCTGTAACCTATGTGCTGGCCCTGAGAATGACAAGTG
CACCACAGACACCTTAAAAAATAGATACGTCGGTTATCACGGAGCCTTCATGTGCATGGC
GGAGGGAAAAGGTGACGTTGCTTTTGTGAAATACACGACCACAGAGGAGGTGACTGCAGG
AGGAAAATATGGGAAACCGGAAGATTACGAATACCTTTGCCCTACGGGAGAAAGAATGGC
TGTTGGAAAGCACACGGAATGCCATCTCGGCGCAAATCCTGCCCACGCTGTAGTCACGAG
AGGAGACAACTCTGACATCGGAGACATCATCAAAATTTTAACGAAGATGAGCGAAACGTA
TGGAGTGAAACAGACGGACTGGAAAAAGTTCCAACTATTCAACTCCTCGCAGTACAGCGG
CTATAATTTGCTCTTTAAAGATTCAACAACCGCACTGAATGCTCAACCTGCAGGTAAACA
GAGCGTTATGGATTACCTCGGAAAAAGTTATGGCGAAAATGTGGATTCCCTGACTTCATG
CGACACCACAACCTCCACCACAACCTCCACGACCCCACCGCCAACGCCTGCCTCCTCCTC
TACTGCGATTCTGCCCATCTCTTTGTTCGTGCTTTTCACAGCCTTGCTGGACATGTTCAT
ATAAAACTAACTTTGAACGTGCTTCGGGTAGTGATGAAGCTGATGATTAATAAGTGGTTA
GGTCATCAGGGTACTTCCTGTTTTAGTTCATGATCATTAATTGTAAAGTTAGTAGAGGGA
GAATATGGTAATTGTAAGCTCTAGGCACGCTTTTATCGTCGTTGGTCAAAAGGTAGCGGC
GAAGGCAAGGGAAATGCTTTTGAGCCCAGATTATCCTTATGACTTTTTGAGCTTTATCGT
TCAAAACTCATTCAGTTTTGATTGTCAATGTTAAGGGTAGATTTTTTTGTTACTTATCGA
GAGATAGACAAGTTGAAAACATTGAAGATCGAGAAGATAGAGATCAAAATCAAATAATGG
CTTACCATCAATATTTTTCTTAACACCAAGAAACGCCTCCACTTTTTAGATTAAACTTTG
TTTCCTTGTAAAATTTGCTTTTAGCCTTTACAAGCCGTTCAGTGTAGTTCTATGGTTATA
TAATCCAGCCAGTTTCAAAGACATCACCGCGCATGACATGTGATAGTGTCGAATTGACAG
CGTTCAGATCTTTTATTCGGCTTGGTAAGCCCTTGTCTGATTTTATCTTATTGCGTGTGA
AAGAACCTCGCGCGATGACAGACAAGCAACTCTTTCTCCAGTCTCTCTCCTCAACTTACC
ACACGCGTTTCCATTAGCTTTTGTTTTCACCGAGATACGTTCCGCGTAGGCTACTCAAGT
GATCCAGCTTCTGTGCGTGTTTTAGAGCAACAAAATCAACAGCCATATCGCATGATCTCT
TAATAGCGTTACGTTTCCAGTTTCCGTAGCATGACCAAGTCGATTTAGACTTTGCACAGA
AATAAAGTTACATAGAAGGTAGACAGAGAAAAAAGTACCCGTTTTCATATGCAAGCCATG
ATGACATACGTAGAACAAAAACATAGACCCGTGATGTTAAACAGTATTAGCTTTTAAGCA
CATGGAACACTAGTGGAGATTAGTGAAATTAAAGTTTTTGTTCCTAAACTAAAAAAAAAA
AAAAAAGTTAATTAATCGCGATCTAGAACTA
>bu_91849.1_c59
CAAACAGAATAAGAACCTTCTACGTGTTGCAGATTGCCGCTTGCGGAGCGCGTCGGATCC
CCCACACGGTTTTAAAGCGAATGCGTCAATCGTATCTGACTCAGAAACTCGTCCGTCTTC
GCTGCATCCCTCAAAGATGAAAAAGGGTGATGAAATGGAAGAAGAGTTTACAGAATTTGC
TGAACTGAGGTCGAAGTGTCGCTCAAACTCTGCGCTCGTAGCCCCGTCAAGCAGACATCC
CGGAAATATGTTTCATGGCTTCCAAAGTTGTGACAGTGCTTCGAATGTGTGGGGCAGTTT
CCAAAACTACTCTCGCCCGACGATTTATTGAATACTTTTACCTTGGCCGAATGGTTTAGT
TAGATTTCTTTTAAAGTAACAAGTTATTTATTGTTAAATCGTAGAGGGTGGACGCTTGCG
AATTTCTCACGCAGTCGGAGAAAATATTGTGATTAGTAAACGAAATCCGGGGTCAAATAT
GCCCGCAATGTGCTCCCCAGAAGTTACCAAACTGTTTAATGAGTTTCAGTCGTTTGTGTC
GCGACAAGTATTTTTGTATCGTAAGGAATGTTTGAAAGAATTTCAGCGAGACTGTGAATG
TACCGAACCGCTCGAAAAAGAAAGGAGCCAATTGTGACAACGTTTTTTGAATGATCCGTA
ACAAAATAAAAACATTTTGGAATTTAGGAAAAAAAAAAAAAAGTTAAATTAAAAGACGTA
AAAANTAAAAAANAAAAAAAAAAAAAAAAACAAAAAAAAAAAAATAAAAAAAAAATAAAA
AATAAAAT
>bu_91849.1_c60
CGGAATTCCCGGGAATTCCCGGGATCCGGAAAGAACTACTGTAGAAGACTTCAAAAATGG
CGAGTCCAAAGGACAACGACGAAAGACTGAAAAAACTCTTTGTCGGTGGGTTAAAGAGAG
ATACCGAAGATGACACTTTAAAGTCATTCTTTGAACAGTACGGGGCTATGACAGACTGTG
TTGTGATCCGAAGCCAGAGTAAAGAGTCCAGAGGATTTGGTTATGTTACCTTCGAAGACG
AGGAGAGTGTCCTTAAAGTGTTAGAAGACAAGAAAGAAAAAGGCCCTCACTCCATTGACG
GAAAAGAAGTCGAAGTGAAACGAGCCATTCCTAGAGATGATCAAAGCTCGACGGCTCATC
TCAAAACGAAGAAAATTTTCATCGGTGGCCTACCAGACGAGGCAGACGCCGAAAGCATAA
AGCAATCTTTGGCTGATCGAGTTCGCGGCATTACACCAACCAACGTGGACTTAATCATGA
AAAAAGAGGACGAGACCAAACATCGGGGTTTCTGTTTTGTTGAATTTGAGGACGAGGACA
TTGTCGATGAACTGTGCTGCATAAAACAGGTCTCTATCAATGGAAAAAGCGTGGAAATCA
AGAAAGCTGAGCCTAAGGACAAATCAGGTTCTCAAGGACAAAGAGGACGCGGTGGTCGCG
GAGGTGGTCGTGGAAGTTTTAGTGGCCGTGGTCGCGGCGGTGGCGGCGGAATGGGAGGCA
ATTATCATGGAGCTGGTGGGTATGGTGCATACCCAGGAGGTGGTTATGACGGCTTTGGTG
ACGGCGGCGGCTATGGTGATGCTAGTTATGGTGGATATGGCAGTTATGGAGGTGATTACT
ACGGTAACATGGGTGCCTATCCACAAGCACCTTCTAATTATGGCCCTCAGGGAGGTTACA
GAAATAACAGATACAAGCCATACTAAAAATAAAGCAGGCAAACTCTTCGTTGGTTGAGTG
CCTAATTGGAAACTGGAGTTCATGATGTCATATCCTGAAGGAACACCAACTAGGGAATGA
ACATCACTGATTTAAACATTTCACTTTGATGCTCATGAAAGGATTTCTACTGGATGGAGA
AATCTTTGGCACAGACTTGACACAAATAACCAGTGAGATGAGTCTGCAGTGAAGTCTCCA
ATGAAAATTAGCCGCAGAACCTTGCCACGGTTTTTAAATTAACATTCTGTGTTCTGAAGG
ACACCATAGGTATGCGGTTATTAACTGCTCGTTCACCGCTAACGGTGTCAAATAAATTGA
CATTTTTCGAGCCAAAGG
>bu_91849.1_c61
ATTCCCGGGATCGGGAACTATTGTTTGTTTCAATTTGGDATTGAAGGTGAAGAGTCGAGT
TCGAATAGCGAGGAGATCTAATCTTTGATTTAACATTCGCCGAGATAATTTCTACCGTTT
GATACAGTTTCTGAGGACCACAGCCTTTCCCGAGGGGAGATACGCAGTTTATATTGCCAC
CGTTTTGACGATTTGCACGGCTGTTGTGTTCCCGATATTCAAGAAGAGAAGTGGTTTCGC
CGGTTGCCGGCTGAGTGGGTCGCAGAAGAGGACATTTTGTACATTAACAATCGTCTATTG
AGATACATTTGAACAGTTCGCAAACGAAGTTTTGATTTTAAAAGGGGTTCGAGAACTGAG
TGCTGCGTTAGCTGAAAGGACCCCAGCTGAAACTTACTCGTGACTGCTCCTGTCGAGATT
CGTGACGGTTTGAATCTGTGCTGTAGAATATAAACATACTGAATCATGGAGTCATCTCTA
AGCAGAATCACAGCGTCTAGCGATGTTAATTTTGTCGAGCAAGAAGACAGTTTGAGAAGA
AGAAGCGAAAATGTGAACAGTACACGATCATCGGACCATGTGGAAAACCGCCAACAAACT
GTGACGCAATCGAATTTAGAGGAGATTTTGTTAAATAATAACAATGTAACTCCGCAACAA
GTTGGCCAGATCCTACAAGCCATCGGCGACGAGCTCAACAATGCGTTCAAATTTCAAGTG
AGGAGCAGCAAGAATGGATAATTGGAGTAGGAGAAGGCCATTCAAGAAGGTTTCAAGAAC
TTAAAAATGACCGAATCGTTCACGGCGTTTTGGTATGAACCTCCATTTACATGTACTTAG
GGTTCCATACGAACCTGTCGCTTTACGTTATATGCGATATTTACTTGTATTGTCGCTATT
TTCCTCTGCCATCGACAACGTGGAAATGGTTTCAAGTTAAAATTGACATGCCCTTGGGAA
GTGAGCTGTCATCAGCTACGGTCGACTATCAACTTGCCATTGGCTAGCCCTTGAATTTCA
CTGTTGAGAGATCGATGTCGTTTGTCACCCTAAATGAAAATCCCTTTGGGATAAATCGCC
TGAAGTAGTTTTATGCTTCAAAATAAGAGTTTGATTCGAAAGGCTGCTGTAAATTGCAAT
ACATTGTCGTTAGGACCTTCTAGCAGCAATAATCGGCTTCTCTTGTACATATAGTGTATC
TTTAAGGGTAATAACGACGCGTTGAAAGCAGATAAATGTCGGCCATTGTTATATACATAA
CATTTGTAAATGCTGTTTATAAAACTTAGTTGTAGATAAAGATTAAAAAACGACTATTGT
AAGAACAAACAGACGTTAAATTGGATAAGTTATTTTAAAACGACTCTTCTTGTATACAGC
TAAAGATTATATTTAACATGGCCGGAAATTGGACGTGTGTCATTCGTGCGTACGTGTTTT
GTTATGTACTTTGCGTAACCACCTGTTGTCAGTTTCGAAACCAGTCGTTAACAACAATAA
AACACTAAATCTTTGCTGCTATTACAAAAAAAAAAAAGTTAATTAATCGCG
>bu_91849.1_c62
ACYAAACTAAAAAAAAATTAATTAAATTAAAAATTAAACTAGTTAAGTTCTTAACTGTAT
ATTGTWWGTYYTTATTTTTTTTTTTCTTTTTTCTTTCATTTTCAATCGTTAAAAGCWAAA
TTTTTTTGTACAGCGTATTGAATAAAGCACATGTAAGCTGTGTACTGTTGAATGAAATAT
CCATTTTAAGTGAATGTAAAGAATTAACCATCCAAATTGAGACAGGATGTTGTCTGGTAC
TTGATTGTCTGTGTTGTGGAAGTCACCCTAAGGGCAAACAGTTTCTTCTTTTCCAATGAT
TTTCATTTATCCTTCCACTTGGAGATATCTAGCTGGTGTTATCTTGGTGTAACACGAAAT
TCTTAAAACAGATTAACAAGGAAATGTACATCAGCTGAATAGGGGAATTTAAGAGAATCA
CAAGTCAGTCATTAGCTGTCAGGGCAGAGCTGACTAACGTTTGCGCATGGCTCGAACTTT
CGCGGGCTTACGTGTAAAACCATAGCAATACCAGTAAAGCGGTGGAATTTTTGAAAACAT
TGAAAAGCTGTCCAATTTCACAGGTGAAGAAGGGAGTAGAAATATTACGTTTAAAACTTT
TGATTAATTCTAACCTTCAACGGAGGCACAAGATATTTTGTGAACACCACAGTTTTATCC
ACAAACTGATGGATCGTTGCAATCGTGAGAATACGAAAATTATGTCAGCGTTGTGCTGGG
TGGTCCTCGGCGATAGTTATATACTCTAGTTCCCAGAAGAATGGTTTAAATTGATGTGAA
TTGTCAACGATCTGAATTCTTTTTCTTTTCATTGTTACTAACGTTTGTAATGCAATAGAA
TTCGGATTCGTGACATGCGCAAACTTTATTCTGCTATTTAGGAAGTTACATGGTGAATGG
TTTGAGGTACTGCTTTGTAGATAGCAGTCAACCAGCGATTTTTCTCAGGCATCAGTAAAG
CATGTACCAGCATTTATCTACCTGAGTGTAGTAGTTATAAACTGTATTTTAACTGAAACG
TATCCTAATTGGACATAAATGACGAGGGTGTAAATATAGCATTTCTTCGAGTTATTTTTG
TATCTTGCCTGTCAATCCACCTTCCACAAGTAAAATGTAAATAAGTAAAAAGTTTAAATA
AAATTAACTGCTTAGAAAAAAAAAGTTAATTAAATCGCG
>bu_91849.1_c63
GAATTCCCGGGATACCAAAGCTAGACAGTTCTTGCCTTTCTTACAAAGAGCGGGAAGATC
CTCAGGAATAGTTGAATTTGTTGCCAGTGGTTCAAGAATAAGACTGTATCTACCTAAAGA
GACTTGTTTAATAACTTTCCTTATTGGTGGTATCACATGTCCCCGAGCTGGTAGATTAGT
TACTTCCCAGGGAGTTATTGCTACGGAAGGAGACCCGCACGGAGACGAAGCTTTGAGTTT
TACCAAGGATCTTTGTTTGCAAAGAGAGGTTGAAGTACAAGTTGAAGCTATAGACAAGGC
CGGCAATTTTATCGGCTGGTTATTTGTGGACAACACAAATCTCTCTGTTGCCTTGGTCGA
GGCTGGTCTTTCTCAAGTACACTTCACAGCTGAGCGCTCCAGTTACTATCCTCAGCTCAT
TCAAGCTGAGGAAAAGGCAAAATCGCAGAAACTTAAGTTATGGACCAGTTATGAAGAACC
TAAAAATGTCGTTGTTGTTGAGGAAACAGAGAGGAAGTGCAATTATAAGAAGGTCATTGT
CACAGAAACGTCTCAAAACCTCTCTTTTTGGGCACAACACGTTGATTCAGGTGGACAACT
CGAGAAACTCATGGATGATCTTCATACTGAGCTCAGTTCTAACCCTCCCCTCCCTGGATC
ATATACGGCACGAAAAGGAGATTTATGTGCAGCTTTGTTTGTGGATAATAACTGGTACAG
AGCACGAGTCGAAAGCGTGGCATCTCCAAAAGAGATTCATGTGTTTTACATTGATTATGG
AAATAGAGAAGTGTTACCGTTATCCAAGCTGTGCCCTCTACCTTCAGCGTTCCACAGTTT
TCCTCCACAAGCACATGAATATAGTATGGCTTTTATTGAACTTCCAAAGGACGTGGAACA
AGTTGCTGATGCCTTGGATTCCTTTAGAAATCTGATCATTAATCGACAGTTTATGCTAAA
TGTGGAGTACAAGTCCTCAGGCCAGGATTTCGTGACACTCGTGCAAGAGAATGGGGATGA
TGTCGCCAAGTCTCTTGTCACCGAAGGCCTGGTTACTGTTGAGAAGAGGAAGGAGAAACG
ACTGCAGAAACTGATGGAAGAGTATAACAGGGCACAAGATGGTGCGAGGAAAGCTAGGGT
AAACCTGTGGCGTTATGGAGACTTCACTGATGACGACGCTAAGGAATTCGGGTATTCTAC
TTAAGGACAAACTGTCGCCCTTTCGTGAATAGAAAATTTTACCAATCACGGATTTGAACT
AATTATCAATATGAGGATAACATTAACTTGCGCTGTCGAGAACAATACAAACATTGATAA
GAAAATGTCTACGCGTCTAGCGGCGAGAATTGTCTTTCGGCTTTTCAATAAGGTATATTC
TAAATCCGGTCATAAGAATAGTGTGACATTCTGCAGAGGAATTATTTCCTTGTGAACCTG
TTGCATTTCCAAGGTTAACTTTCTTTACTCGCCACACTTTCATGTCCGTGTCATGTCGTC
TAGTCAGAATTTCTGTTTTAACTATGATCTCGTAATCATTCAATTTTCTTGTTTACACAA
GTGAATTTGTGAGTGTAGAGAGAGAACTCACTCGAAAGATATAAAATAGAAGCAAAACGA
AAAAAAAAAAAAAGTTAAATTAATACGCGATC
>bu_91849.1_c64
ACTGTAAAGAGAACAAACTTTCAGGAATCATCACTCGCAGCTGAGCGCCTCCGAGTAGCG
TCACATCAGTGTAACNGTGATTCCAGGATAACTCACACCCATCAAAGGGTCTAGACGGCC
TTGAATACTTATCTGTAAAAGGAACAATCTTTCAAGGGGTCATCACTCGCAACTGAGCAC
CTCGAGAGCGTCGAATCAGTGTAACTGTGATTCCAGGATAAACTCACACCCATCAAAGGT
GAATGAAAGTGGCCTTAGATGAGGGGAGAGAGTAAGCGAAGGCCAAAGTAATACGATGGC
TGACGGGAACGGAGCAACACAAATGTCGTATGAAGAGGGGTTGAAGCTAGCACTCCTAAA
TTTTGACCCCTATAATGTTAAAATTATAGGACTCGCCCTAAATAAAATAAGAGATGTTTT
AAAGAAGGAAGGCAACCCAAAAGAGCCTAAGAAAGACAACACAAAAGAGCCTAAGAAAGG
CCATCATGTTGTCAACAAAGGAGTCAATGATCTTCACAAGGACATAATTAAGGCGTTTTT
CGAGAATTTTTGGAACCTTGATGACGAAGGTAATAGTATCTCGCCGACAATTTTACGAGA
GTGTATAGTACAGAAAGATGAAATGAAATTTCGTATAATTAAACACACGATCAATTCTTT
TCTTCTTACCGATCCATTGACTGATATAATTAAGGACAAAATTAACAAAATGACAGTGGA
AAGGCCGAATAACGTGGAATATAAGAACAAGAACGCTCGGGAGTTTAGTTGCGCTAAATT
AGTGTTGTTAGCTTGTGTTCATTGTGTAATGCTAGATATCCATAGACGCCTCCAAAATAG
AGAAGGGATGCCTGATCCTATTAATGACTACTTAGAAAGCCTGAGAGAGATAATTAATAA
CAAAATTATTAAAAAGGGCGACTATGGTGTGTACGTAGACTCTGAAGTCAAGCAATGGTG
GGAAGCAAAAAATCCAGGTGAGGTCAAAGTCTTCAAAGATTGTGAAAAATCAGTTAAGGG
TTTTTTTGGAAACATAGCAGAAAATTTTGAGCTTGTGATACATTGGGGACAATGGTTCTA
TCGTTTAAGAGAGATGTTAAGAGATGGTAAGGTAATTCATATCCAAATATTGGGATATTG
AGACGCATTTTCCAATTCATATTATTAATGCTTAGGAGAATATTGTAGTTTTCGCGACCT
GGAACTGCAATTTAAATGAGTTAATGGCGGTGTCGTAAAAAGTATTCAAAACAAGGTTAT
GTTGCTCCTCCATGTTCAATCTTGCAGGACTTTAACTTTCTTTGTTAATAAATAAATTTT
CGTCCCTGGCTATTAATAAATATTATTATGTAATGTAAATATTATGATGTAATGTATGTT
GTGTCTACAGGAATGCAAATATAATTGCTGTTTTTGCTGAAAAAAAAAAAAAAAGTTA
>bu_91849.1_c65
GAATTCCCGGGATSCAATTAACATGGACGCCGGAGTAGCGGGCAAAAGAAAACACTTCGA
TTTAGACGAAGATACTACCAATCGAAAGAAGCATCTAGCTGAGGATGACGAAAAGAAACA
CACTTCGATAGTGTTTTCATTAAAAGAAGAGGTTGGGTCGCTGGCCCGAGCTCTCAAACT
TTTTGAGGATCACAAGGTGAACATGTCACACATTGAGTCAAGGCCATCAAAGCGTTCCAA
GTCAGAATATGATTTCATTGTGGATTGTGAAGAACTTCAAGGGGCAAAGCTTGAAAAGTT
TGTGGATGCCTTGAAGGGTCATGCTTTGTCAATCATGCTTCATTCAGAGGAAGGAGGAGA
TGATGATAATGTGCCATGGTTTCCTCGCAAGATTGCAGATTTGGACAAATTTGCAAACAG
AGTAATGAGTTATGGAGCAGAGCTTGATGCTGACCATCCAGGCTTCACTGATCCAGTGTA
CAGGGCTCGCAGAATGGAACTTGCAGATATTGCTATCAACTACAAGCATGGTCAGCCAAT
CCCACATGTGAAGTACACAGCTGAAGAGATCAAGACCTGGGATAAGGTGTTTTCTGAGTT
AACAAAGCTGTACCCTACTCATGCATGCCGTGAACATGGTTATGTGTGGCCTCTGTTGGT
GCAAAACTGTGGCTATAGGCTGGGTAACATTCCGCAACAAGATGTGGTGTCAAATTTCTT
GAAAGAATGCTCTGGCTTCAGTCTTCGCCCAGTTGCTGGCCTGATCTCCTCACGTGACTT
CCTTGCTGGACTTGCCTTCCGAGTCTTCCATGCTACTCAGTATATCAGACATGGTTCCAA
CCCTTTGTACACCCCTGAGCCAGACATTATTCATGAGCTCATTGGTCATGTCCCACTTTT
CGCTGATCCTGATTTTGCTCAGTTTAGTCAGGAGATTGGGTTGGCATCTTTAGGGGCCCC
AGATGAATGGATCGAAAAATTGGCAACGCTCTATTGGTTCACAATTGAGTTTGGACTCTG
TAAACAAGACGAAGAAGTCAAGGCTTATGGAGCCGGATTGTTGTCTTCCTTTGGAGAACT
TCAGTATTGTCTGACAGATGAGCCAGAGAAGAGGCCGTTTGAGCCTGAGAAGATGGTGGT
TCAGAGCTATCCTATCACCAAATATCAACCGTTATACTTTGTCGCCGACAGTTTCCAGAG
TGCAAAGGAAAAAGTCAGGGAGTTTGCTGCTAAAGTTCCCAGACCCTTCTCCGTCCGTTA
CAATCCGTACACGCAGTCTGTGGAAGTATTGGACTCGAAGGACCAGATAATGAAATTGGC
CAATGACATCAAAGGTGACGTCGCCACTCTGCAGGAAGCTCTCGGCAAATACGAATAAAC
GGAAGACTTGTTACTGAGAAGTCTGAGGCAAGCAAAATGCACATTTTGAAAGTTTTTCAG
ACTTTTCTTGTCTTAAAGTATAAAGTGTTTGCGTTGACAAACTTAACAGAAATACGTGTT
TGGAACAATGTTAGTGTAGCTTAGGAATGTGCTGTCGCTGTGGTTAACATTTTGGGGTGT
AAAATTATCTTTGCAACCCATTTTATATTGAATATACTATTAATAGCCTGTTATTTAAAG
AGGACCAAATATTCTACACGCTAATCTATTATTAAACAGACCAAGTATCAGGCATGCGGA
TATATTTATGGTGTCAACACAAAATAAAATTTGCCTTACAACTAAAAAAAAAAAAAAGTW
AAATWAATCGMGATCWAAAAMTAAAAAAAAAAAAAAAAAAAANAAAAAAANAAAAAT
>bu_91849.1_c66
CGGAATTCCCGGGATGGTTTTTGGGGTTCTTAGCAAAAATTTACTGAACAACAATGAATG
AAGGGTGGCAACGAGCACATCATGGTCAAGACAACATTATTCCAGCGATAAATTGTTTTG
TTGCAAAAGTGCAAGATCAACTACAGGCATACCTCGATATATCTGCGTGGGTGAGAGAAC
AAGGGGTTACCGTTGGAGATCGTAACATAGAAGTCATTTCACTCAACCTGCTGGAATTAT
GGAAGATGATCCCAGAGGATTATAATCAAGTTGAATTGAAGAGAGAAAATTTTTGTTCTG
TGCTTTATCGCTATTGTCCCTAACAACAGTAGAAGTGATGGTATGCAACGACGTTCATCT
CATTTGGATGAAAATTTATTTTAATACTCACAATGATAAATGTATCCAGTACATTCGCGG
AATGGCAGCACTGCCTTGGACACGTGAAATAGGCTGTGCTTGCGGTAATTGTATGTAGAC
CGCCATAGCAATGGCGTTACGTCATATGTGGATGATTTTTTTAGTAGTCACTTAGAGGCA
ACAATGAAGTAGACTGTGCTTGCGGTAATTGTATGTAGACTGTCACAGCTGTGGCGTGAA
GTCATGGTTTTTTATCTTAGTTTTGTATTTTGCAATGTCTGTATGCGAGTATATCGATAT
ATACCTTTTATCATCGAAGCAAGACAGTGACACTTTGTTAAGCTCGTAGCTTCCTAGTTG
ATGATTATTGCTTCTGATTGTTTTAATTTTATGATGCATTAGTTTGTTATGGAATAATAC
GTTTTTATATTCTTTATGTGTGATGTCCTTTTCTATAAAACTTTTCCATATTCCTTTGGC
TGTTTTACCACCTTTATCATCGCCTTTTATAGATGAGTACATCTCAGAACGGTGAGACCG
ATGAATTTTATCACTGGGATACCACAAGCCTCATCCTTAAATTTACCTATGACTTTTTTG
TCTATTTTATCAAAATAGAGAGAGAGTTTTCTGGATAATCACCATTTTTCAATTTATCCT
TATTATTCTAAAGGTGTCTGTCCAGTTTAGGGTGTATGCTTTGTCTAATTCTTTCTTTTA
CATTTGCTTATCCTAACCTTATCACCTTGAAATTCGATTTGGATGATAATTGCTTTTTAT
TGCACTGTGTATCGCGTTATTATACTGTTTTAATATTTTAGCTAGCATGTCTAAATACTG
TATATCACCTAGTATTTACAATTATAGAGCAACTTTTGTATATTTACAACGAGCTAAAAA
AAAACATTAGCAGAAARACAAAAAAAAAAAAAAAAGAAAAATTAAGATAAAAAAATAAWA
AACRAAAAAAAAAAAANAAAAAAAAAAAANAAAAAAAAAAANAAAAAAAAAANAAAAAAA
ATAAAAAAA
>bu_91849.1_c67
AATTCCCGGGATHHTCGCGDCACTMACGGGAGTCAATATGCTTGTTCTTGTACTTGGGGA
CCTTCACATTCCTCATCGGCAACACAGTTTACCAGCAAAGTTTAAAAAATTGTTGGTACC
TGGAAAAATACAGCACATCTTATGCACTGGAAATCTCTGTGCAAAAGATTCATATGACTA
TCTCAAAACACTGGCCAGTGATGTCCATGTTGTCAGAGGGGATTTTGATGAGAATTTATC
TTATCCTGAGCAGAAGGTAGTGAATGTGGGACAGTTTAGGATAGGAGTATGTCATGGTCA
TCAGATCGTTCCATGGGGGGACCCTGAGTCCCTTGCAATGCTTCAGCGGCAGCTCGATGT
CGACATACTTATTTATGGCCACTCACACAAGTTTGCTGCATATGAGCATGAGGGAAGGTT
TTATATCAATCCTGGTTCAGCCACTGGAGCATATCATCCACTACAAAGTGACACTGTACC
ATCATTTGTGTTGATGGACATTCAAGGAGGTACTATTGTAACATATGTGTACCAGCTCAT
TCAGGATGATGTGAAGGTGGAGAGGATTGAGTACAAGAAACCAGTGTAATGAAACAGGTT
CATCATCGTTTGTAGTCAGTTTTTTTTTTAATCCCAGATGCTAATATTGTATATTAGGTA
TCATTCTGAGTGTAAAAAGACGTTTAACAAAAAGAAAACTTGAAAATGTTTGACTTGTAA
CTGTAAAGAATGTAAAAAAAGGAATAGGAACAGTACAAGAGGAGACACAGTAGCTATGAT
TATTCACAAATGAGTTGCTTTTACTGAACTGAAAGAAAGCAACATTATCTTAGTCTATAT
TATCAGTTTGATTTGTTGGTAACTGTTTGAATAAAAAGAGGCATGTGACTTGTTCTTTTT
GTGGAAAAGGGGTTTAAAGTGGCAGTTTCTAAACAAACTGAATTTCACTTTAGTCTGCAC
TTCTATTGTGCAGGCAAGACCCAGCTTGACTAGGTGTACTGTTGTATACATTTTGTAAAT
CTTTCAAATAAAGGTTTGTAGCTTCTAAATGCATCTCATCCACATGCTTCAACTATTTTT
ATAGTAAGGTGAGACCTATTGAGGTCATAACTGTACTTTGTTCATTTATCTGGGATAGGT
ATACTGAAGGTTTGAAGTGATAAGATAAACTACCAAGGGTTACCCTACCCTTCAGGAAAA
AAAGGAAAGGTCTCAGGCAAGGTGGGATGGGTAATAATCTTTGAACCACCACCTCAACTA
GTTACAATGTAGACTCCAAAATGATTCTCCCATATAACCTTAAAACCTTTACACCCTAAC
ATCAGAATGCATATTCTCCATACTTTTCTCTTTACATTTCCTAACAATCAGGGATGATAC
TGTAAAGAGAATTTAGATGCTAATCACTCTTACTAGACTAACTATCATTTCTCTTACATT
TTCACTCTGTAACC
>bu_91849.1_c68
GAATTCCCGGGAKMATTCCCGGVAGATACTCAAGAAGAAAGCTTTTATCAGCTGCAACCA
CCAAGTCGACAATATGTCTGCCGCTTCAGATTATCCGGAGATCGTGCCGAAAAGTGCACC
TGAGGCTAAAGGAACAGACTTTTGTGGTGATAAAAACAGCTTCTATATCATCCGATCTGA
TGTGGGTGTCTACATGAGGTGCAAAGATATTCACGCTGGTCAAGATATCAAGATTCACCG
TCTAAGTGAGGCCTGTAGATGGGGCGATCACTACTTGGCCACTGACTCTCATTTCTACAT
CATTAAGGGAGATGAGTATCGCAGAGTCACCGACCTGAGTAAAGACGAGGACGCTGTGGT
TTACTCTCTTCATCGCAACTGTCGCGGAGGAAGCGCCTACTACTCTGCCTTTGGTAATTG
GTACATCGTATTTGCCAACAGAGGCACCTACAGACGAGTGAGTAACATGAACAAAGATGA
AGACGCCGTTGAATATAAAATCCACCAAGTGTTCCAAGATGGCATCTATTTCTGGGGCAC
CAATGATTATGTCTACTGTCTGAAGCAGGCCGGAAAATGGGGTGTCACCTATCACAGAAG
CACCAACATGAACACGAACAAGGATTGGGTCGACTTCAGCGTTCACGAGTCAGTGCTCAA
GTTTATCCCTGGTGGTATAGCACACACCCATGGAAAAGTGTTCGGGTATTGGAAAGATGT
AAAATGTCTTCAAAACGACTCCGACACTGCCATTGAATGGGAAAAAACCATCAAGAAAAC
CTTTGGATTTGAAAGGAGCACAATGTCCTCCATAGAGTTCGAATGGTCCATCGAGATGGG
AATAAGCGAAGAAGTAGGAATCAAAGCCCAAGTTTCAGAATTGATTGAAGCTCTCTGTAA
AATTCAGTATAGCCTCAAAGTGAAGTTTGGTGGAAAGATGGTCAACACAGAGCAGCTCCA
GTGGAATACAACCACCGAAGAAGACGAAACCGTTAAGCTGAAAATCCCACCGAACACCAA
GCTGTACGTTTGGCAGTTTCAAATGGGCTTTGGAAAGAAAAAGAACTTCTTCAGCCGTGA
TACTGCAATCACATACGGTAAAGCACCACCTGAGGAAACATTAGAGTATTTTATGCATTA
ACCGTGATCCTGAGTCGGGCTGAATCGGCGCCTGATTAAGAGTGTTTAAAACTGTGACAC
AAACGAACCTTAGTAAGAGCTGTGAGTGCTTAAGTTTACTCTCAGTGTGTGTGTGCGTGG
ATACAAGTGTGTTTTGAAATTTATCTTTTTCATTTAATCGTTGAGCAGTAGACAATACGT
TTTTTGAGAAGTAATAAATATACTGCATCAAGTATGACACAAGTAAACTTTTTCCCGTCA
ACTAAAGTCGATCAATTTTTTTTGAGTAGACACGAGTGTAATTTTTTGGTTTCTGAGTGT
GTCATTTACAATTTAATCATGCTAGTTTGAGAAGCAACAAATCCTGTTTCAAGTATGAGA
CAAGTCAATTTTGGTCTGTTAACTAATGTCGATCAATTTTTTTAGCAGACATGAGTGTGT
TTTCTTTAGAGTGTTTTTATGGTCATTTTCTCTTTGATTTATGTAGATACTGTGCTTACA
TGTTCAAAAGGTAAACAGTACTGCTGTTAAGCGTAAGACAAGTGAACTTTGTTTGAAACG
CGATAGATCGAGTGTTTAAAGTGAACATAAGTGCGCATATTTTTTAATTTCGTGGTTACC
CCTCATTGGTTCAAATATACTGCACCTATTTAAAAGGATATTAAAGGGCAGTTAAGTGTG
AGACATGCAATTGCGCCAAGGTCAGAATTGTTAGTAATCGAGTTTACTTTGAGTGAATAT
TAGTGTGTTTTGAGTGGCACTATGATAATATTAGGGAAAGATTGTTGAACTGGCAACGTA
AACATGCCCTAACTAGGCAAAAAATCACGCGAAGGAATGTTTTCGTAACCCAAACTGATT
GTAACAAACCCTGTGGAGTGATTAAAAATGTAAACAACAAAAAAAAAAAAAAAAAAAAAA
TTAAAWAAAAAAAAAAATAAAAAAAAAAANAAAAAAAAAATAAAAAAAAAAATAAAAAAT
AAAA
>bu_91849.1_c69
GAATTAGCAATAAAATGTAATTCCTTTGGCCGCTTAATTAACCTCGAGGAGTGGTCCCTA
TAGTGAGTCGTATTATAAGCTAGGCACTGGCCGTCGTTTTACAACGTCGTGACTGGGAAA
ACTGCTAGCTTGGGATCTTTGTGAAGGAACCTTACTTCTGTGGTGTGACATAATTGGACA
AACTACCTACAGAGATTTAAAGCTCTAAGGTAAATATAAAATTTTTAAGTGTATAATGTG
TTAAACTAGCTGCATATGCTTGCTGCTTGAGAGTTTTGCTTACTGAGTATGATTTATGAA
AATATTATACACAGGAGCTAGTGATTCTAATTGTTTGTGTATTTTAGATTCACAGTCCCA
AGGCTCATTTCAGGCCCCTCAGTCCTCACAGTCTGTTCATGATCATAATCAGCCATACCA
CATTTGTAGAGGTTTTACTTGCTTTAAAAAACCTCCCACACCTCCCCCTGAACCTGAAAC
ATAAAATGAATGCAATTGTTGTTGTTAACTTGTTTATTGCAGCTTATAATGGTTACAAAT
AAAGCAATAGCATCACAAATTTCACAAATAAAGCATTTTTTTCACTGCATTCTAGTTGTG
GTTTGTCCAAACTCATCAATGTATCTTATCATGTCTGGATCGATCCTGCATTAATGAATC
GGCCAACGCGCGGGGAGAGGCGGTTTGCGTATTGGCTGGCGTAATAGCGAAGAGGCCCGC
ACCGATCGCCCTTCCCAACAGTTGCGCAGCCTGAATGGCGAATGGGACGCGCCCTGTAGC
GGCGCATTAAGCGCGGCGGGTGTGGTGGTTACGCGCAGCGTGACCGCTACACTTGCCAGC
GCCCTAGCGCCCGCTCCTTTCGCTTTCTTCCCTTCCTTTCTCGCCACGTTCGCCGGCTTT
CCCCGTCAAGCTCTAAATCGGGGGCTCCCTTTAGGGTTCCGATTTAGTGCTTTACGGCAC
CTCGACCCCAAAAAACTTGATTAGGGTGATGGTTCACGTAGTGGGCCATCGCCCTGATAG
ACGGTTTTTCGCCCTTTGACGTTGGAGTCCACGTTCTTAATAGTGGACTCTTGTTCCAAA
CTGGAACAACACTCAACCCTATCTCGGTCTATTCTTTTGATTTATAAGGGATTTTGCCGA
TTTCGGCCTATTGGTTAAAAAATGAGCTGATTTAACAAAAATTTAACGCGAATTTTAACA
AAATATTAACGCTTACAATTTAGGTGGCACTTTTCGGGGAAATGTGCGCGGAACCCCTAT
TTGTTTATTTTTCTAAATACATTCAAATATGTATCCGCTCATGAGACAATAACCCTGATA
AATGCTTCAATAATATTGAAAAAGGAAGAGTATGAGTATTCAACATTTCCGTGTCGCCCT
TATTCCCTTTTTTGCGGCATTTTGCCTTCCTGTTTTTGCTCACCCAGAAACGCTGGTGAA
AGTAAAAGATGCTGAAGATCAGTTGGGTGCACGAGTGGGTTACATCGAACTGGATCTCAA
CAGCGGTAAGATCCTTGAGAGTTTTCGCCCCGAAGAACGTTTTCCAATGATGAGCACTTT
TAAAGTTCTGCTATGTGGCGCGGTATTATCCCGTATTGACGCCGGGCAAGAGCAACTCGG
TCGCCGCATACACTATTCTCAGAATGACTTGGTTGAGTACTCACCAGTCACAGAAAAGCA
TCTTACGGATGGCATGACAGTAAGAGAATTATGCAGTGCTGCCATAACCATGAGTGATAA
CACTGCGGCCAACTTACTTCTGACAACGATCGGAGGACCGAAGGAGCTAACCGCTTTTTT
GCACAACATGGGGGATCATGTAACTCGCCTTGATCGTTGGGAACCGGAGCTGAATGAAGC
CATACCAAACGACGAGCGTGACACCACGATGCCTGTAGCAATGGCAACAACGTTGCGCAA
ACTATTAACTGGCGAACTACTTACTCTAGCTTCCCGGCAACAATTAATAGACTGGATGGA
GGCGGATAAAGTTGCAGGACCACTTCTGCGCTCGGCCCTTCCGGCTGGCTGGTTTATTGC
TGATAAATCTGGAGCCGGTGAGCGTGGGTCTCGCGGTATCATTGCAGCACTGGGGCCAGA
TGGTAAGCCCTCCCGTATCGTAGTTATCTACACGACGGGGAGTCAGGCAACTATGGATGA
ACGAAATAGACAGATCGCTGAGATAGGTGCCTCACTGATTAAGCATTGGTAACTGTCAGA
CCAAGTTTACTCATATATACTTTAGATTGATTTAAAACTTCATTTTTAATTTAAAAGGAT
CTAGGTGAAGATCCTTTTTGATAATCTCATGACCAAAATCCCTTAACGTGAGTTTTCGTT
CCACTGAGCGTCAGACCCCGTAGAAAAGATCAAAGGATCTTCTTGAGATCCTTTTTTTCT
GCGCGTAATCTGCTGCTTGCAAACAAAAAAACCACCGCTACCAGCGGTGGTTTGTTTGCC
GGATCAAGAGCTACCAACTCTTTTTCCGAAGGTAACTGGCTTCAGCAGAGCGCAGATACC
AAATACTGTTCTTCTAGTGTAGCCGTAGTTAGGCCACCACTTCAAGAACTCTGTAGCACC
GCCTACATACCTCGCTCTGCTAATCCTGTTACCAGTGGCTGCTGCCAGTGGCGATAAGTC
GTGTCTTACCGGGTTGGACTCAAGACGATAGTTACCGGATAAGGCGCAGCGGTCGGGCTG
AACGGGGGGTTCGTGCACACAGCCCAGCTTGGAGCGAACGACCTACACCGAACTGAGATA
CCTACAGCGTGAGCTATGAGAAAGCGCCACGCTTCCCGAAGGGAGAAAGGCGGACAGGTA
TCCGGTAAGCGGCAGGGTCGGAACAGGAGAGCGCACGAGGGAGCTTCCAGGGGGAAACGC
CTGGTATCTTTATAGTCCTGTCGGGTTTCGCCACCTCTGACTTGAGCGTCGATTTTTGTG
ATGCTCGTCAGGGGGGCGGAGCCTATGGAAAAACGCCAGCAACGCGGCCTTTTTACGGTT
CCTGGCCTTTTGCTGGCCTTTTGCTCACATGTTCTTTCCTGCGTTATCCCCTGATTCTGT
GGATAACCGTATTACCGCCTTTGAGTGAGCTGATACCGCTCGCCGCAGCCGAACGACCGA
GCGCAGCGAGTCAGTGAGCGAGGAAGCGGAAGAGCGCCCAATACGCAAACCGCCTCTCCC
CGCGCGTTGGCCGATTCATTAATGCAGAGCTTGCAATTCGCGCTTTTTCAATATTATTGA
AGCATTTATCAGGGTTATTGTCTCATGAGCGGATACATATTTGAATGTATTTAGAAAAAT
AAACAAATAGGGGTTCCGCGCACATTTCCCCGAAAAGTGCCACCTGACGTCTAAGAAACC
ATTATTATCATGACATTAACCTATAAAAATAGGCGTATTACGAGGCCCTTTCACGCATTA
GATGCATGTCGTTACATAACTTACGGTAAATGGCCCGCCTGGCTGACCGCCCAACGACCC
CCGCCCATTGACGTCAATAATGACGTATGTTCCCATAGTAACGCCAATAGGGACTTTCCA
TTGACGTCAATGGGTGGAGTATTTACGGTAAACTGCCCACTTGGCAGTACATCAAGTGTA
TCATATGCCAAGTACGCCCCCTATTGACGTCAATGACGGTAAATGGCCCGCCTGGCATTA
TGCCCAGTACATGACCTTATGGGACTTTCCTACTTGGCAGTACATCTACGTATTAGTCAT
CGCTATTACCATGGTGATGCGGTTTTGGCAGTACATCAATGGGCGTGGATAGCGGTTTGA
CTCACGGGGATTTCCAAGTCTCCACCCCATTGACGTCAATGGGAGTTTGTTTTGGCACCA
AAATCAACGGGACTTTCCAAAATGTCGTAACAACTCCGCCCCATTGACGCAAATGGGCGG
TAGGCGTGTACGGTGGGAGGTCTATATAAGCAGAGCTCGTTTAGTGAACCGTCAGATCGC
CTGGAGACGCCATCCACGCTGTTTTGACCTCCATAGAAGACACCGGGACCGATCCAGCCT
CCGGACTCTAGCCTAGGCCGCGGGACGGATAACAATTTCACACAGGAAACAGCTATGACC
ATTAGGCCTATTTAGGTGACACTATAGAACAAGTTTCGGTCCGGAATTCCCGGGATGGMA
AWTACCTTATGCCCTTTTTCAYTDCATATGKATACGGCADCDTTGBCGCYATCAAATYAK
RTCAGCGGTGATACTATTGGCGGCAAAT
>bu_91849.1_c70
GAATTCCCGGGATGCGGAACCTTGCATGGAGCCTACAACAAGGAAGACCAGAGCTGGGAC
CTTACCTTCCAGTGTTCCCTCGACACCTACCAAGAAGGAAGCCACAGAGATGCCTCCACC
GTTAGCTCCAATTACCCCACGCGTCAAGAAAACACCTGCAAGARKTCCCGGGATGCAGAT
ATACCCATGTCACACTCAGATTATGATTTTGGTAACAACAACTTAACACCAATATCTCAG
TCAAAAATGTGGTCACAATCACTGGACACAAACTTGGATAAAGCCACGTCCAGAAGAACG
CCGTTCAAGTCTCCATTCACTATCGGAAGGAAGAGATTCGGTTCAGTGGACACACCCTCT
AGTGCCAGCAAATGGAGTTCAAGGGGCATCATGGGCAGTATTGAAGATAGTCTGAACAGA
ATTGTGGAGGCAATCACACCGAGAGGTCTTGGGGGGCATGGACCGAGAAAGGTTAAGGCT
CTGTATAACGTGTCTTCAACTTCGACCAGAAGCTCAGATGAAGTTCTCGACGAGCTAAAA
CGAGTTTTGGAAGGAAGAGACATCCTCTTCAAAGAAAAAGGGTATACTCTCCGATGCAAA
TCAATAGACGAAAGAGGAAAAGTCCTCCTCGAATTCGAAATGGAAGTTTGTCTTATTCCC
AAAATGGAAATGATAGGTATACGTCGAAAGCGTATGAAGGGAGACACATGGGCTTACAAG
AAAATCTGCGAAGAACTCTTGTCTTCAGCGAAGCTCTGAACAACCCTCTGCAGTGAGCTG
TGGTTGAAGGAGTCCTGGAAACGGTGGATTGGAATGGAAATTAGCCACAAAATTAAATTT
TGCTATCATGTTTCATTTGATGACACACCATGGTTTGCCACTGTAAATAATAGTATTTTA
CAGTTTTAGTATTTGCTAGTATGGAATCAATATCAATATTTTCATGGTGAACTTTCGGCT
GTAAATGATTATCATTGGTGGTTACCTGAAGCGAATAACTGCAGTTGGAAAAGTCATGCA
GAGTTTTGGTTGAATATGTGTATCAGTCGAGATTATGAATTAGTCTTATTGTAAATACAC
GTTACAGTTAGCTGTATGGGAGAACTACATTACTGAATGACAGCTGAGTGACAAACGATT
GAAGTTGGACTTTAGGAATTGGTGGGGGTAGGCTAAAAGAGCTTTCCATTTGTCTCCATA
ATAGAATTTACCTTTTGCACACGCGTCGTTAAAAGTCTCGGGTATGTCTCCTCATTTCGG
GCGATGTTCAGTCTGGTTATCTAAATACATGAATGGGAGATAAATCTCAACATGATGGCC
ATCATGTGAGTCAAAGGTGCTCAGGGTTTGAGAAACGCTTCTTTCCCTAAAAAAGACTGC
TCTCTGTGCACCTTAGCAACCCGACCACGATAATACCGTCGCGTGGTTGCCAACTTCCCT
CGTGCGCACCCTTAGCAACACGCGCTGGTTTCACAGATCCCAAGTTACATGTACCTTTTC
ATTTGTTGGTTGAGAGCGAAGGTATATATTAAGATTTAACGAGGAACTTCTCAGTTCAGT
TCGTTGCTGCAGCAACCATTGTAAAGTTCAATTAAGATTAATTTGAGATTCTTTTAACTG
GAATATTTCTACTTGTTAGAAATCGTTACTTAGTATAATTGAATCAAATTTTGCGCTAAT
TACAATGGAGAAATTTGGGTAAAGGTAAATTTAAGAGAACTAATTGATAATTGAAATTTT
ATCTTGCAAATAAATGTAATTCAACATAATAAAAAAAAAAAAAGTTAAATTAAATYGCGA
TCTAGAACT
>bu_91849.1_c71
CTGTGCTCACAGTTGACACTGGCAATACCATACTTGGTAAAGAGTTACTTGTAATTTGCA
TAGGCTGCTGTGTGCCATTAGATGCTGGCTGCTGCATAGTGGCAACCTGGTTCAGTTTAT
TCATTTCCAACTGCCACCCTGGAACTTTCTTGGCTGTCATGTGTCTTCTTGCGTGTTTTG
TTAAATGATCAGACCTCATGAAACGCCTTCCACAAAGGGGACAAGCAAAACGCTTTTCTC
CAGTATGAGTCCGTCTGTGTCTAGCTAGTTCATCAGATCTTGCAAACCGCCTGTCACAGT
TTTCCCATGTGCAAGGAAAAGGTTTCTCGCCTGTATGCGTCCTCATATGCGCTTTCAAGT
GGGAACTTTTGAAGTAAGTTTTACCACAGTTTTCAAACGAGCAAACGTGATTCCTTCGGC
GACTGGGCTGATTTTTTCCACTCTCGGTTTCTTGTTGATTCTGTCCTTGAAATTGGGGAA
GAAGTCCTGCTTGAGTGACAACAAAATTTCTCTGCTGTAACTGTGAAATGTTGCTGACTC
CTGCGGCAGTTCCGTTTGTGGCTGCTACGGGGCAAAGTACAACTACAGCACCAGCTGGTA
GATTCGGTCCGCCGTTTGCCAGAAGAACTTGATTCATATTTACTCCGTTTATCCCGGG
>bu_91849.1_c72
CCGGAATTCCCGGGATCGGTGTTAGAATTGGAATTTCTTAGGGAGACTTTAAACGCTGCA
CAATCAGCTGGGTTTCACAAAATCGAAGTTTTTTATGGTACAGTCAACGAAAATGACCTC
TGGCACCATGAAAGTTTCAAGGAAGTTGCCTCCGCCAGAGCAAGACGGTAGAACAATTGT
TCCGCAAACGAAGAAACGGAGAACGCTTGAAGATTTCAACACATTTTGTAGCCTAATCCT
CGCATACGAAGGAAAGCAAGAGGACGTTCGTCAGCGCAATAGAAGTCCAAATTCGCTAGA
GAGCGTGTCGTCGAGTACGGATTCGGCTTACAGTGAAACAGCTTCTTCACCGGCTAGTTC
AAGTGGGGATGAAAGATTACTCGACGATGTTGATGAGGAATACAGCTCTGATGACGAGTC
GTGGAACAAAATCACATGTTACTGCCAAAAACCTTTCGCAGGACGACCCATGATCGAATG
TTCCGAGTGTCTAACGTGGATTCACTTGTCGTGTGCAAAGATACGAAAATCGAACGTTCC
CGACGTGTTCATCTGCCAGAAATGTCGAGACGCCAAACACACGATGCGACGTTCGAATCG
AGTGCGAACTCAGCCGAAGACGAAAGCAATTAACCTAAAATCATAGTCAGTGTTTCTTTG
TAGAATACTTTGGCACACCAATCACTTCTATCTAGTTCTTAGCTAGTCATCGCTTTCATT
ATGAAAATTTGTAATTACTGAGGCACCGAATAATGGTGAAATGTGGATGAAGTGCGAGTG
ACAGGCATAGTGAATGAATACTGCTGTTCGATTGTTTGTCGTTAGAAGAGCGAAAAAGTT
GGCTCGGGTGAGGTAGAGTTTCACGTGTAAATTTCTTAGCAATTTCAAACCAAACCCAGT
TTTTCACGAAACCTTGTACAGGAGCGCTTAAAAGATGTCATATAAGAGTATATATTTTAT
GAAATACTACAACTACATGTACATTACATGCACGCGCGCGATCGATTGCTACCGAGACTG
TTCGTATGATGTTTGTATGTCCTTCATTGAACTGCGTCGTTACGGTTTGTATAAAAGAAT
ACTAACGAATAAAGAAATACTTTAACGTTAAAWAAAAAAAAAAAAAAAAATAAAWAAAAA
AAAAAAWAAAAAAAAARTWAAAAWWAAAAAAAA
>bu_91849.1_c73
GAATTCCCGKKMYCGGSAWCTGACAGGGCTTATTTTYCYATCGGAAACAAAAAGACTTTG
TTCACAGGTTAGTCTTGGACTGATTGGTAAACATTTTGGGGTTGAACTGGAGCACTGAAG
GAATTAGCGCTGTGTTACTCTAACCACACGGGACAGAGATTTAACACWGGTTATGGGGCT
CAGAGGAGGCATAGGCTGCCTTCTTGCCTTATTTGCAGGCCTACTATGGCTAGAATCTAC
GTACTCACAGCAAATCCTACCCGATTGGCCGAAGATCGGCGACCGTATAACGCAACCGTT
CCTTGACCAGCTCATGGTCAGTCAGTTGCTCGAACAAAACCTTACCCTCGGCTTCTTCTT
GAAAGGCCTCAACGGTCCACCAGGACCCCCAGGGCCTCCAGGCCCTCCCGGAGATCCTGG
ACCTCCGGGATTAGCCGGTCCTGCCGGAACACCCGGTCATGTGGGTGAAGATGGTGCCCC
TGGAGCAACAGGTACATCCGGGCCACCAGGACCACCTGGACCTCCCGGAATACCTGGAGA
AAAGGGAGACCCCGGAGAGCAGGGAGCCCCTGGTGCTGCTGGTCTTCCCGGTGCCCCCGG
TCTACCTGGATCGCAAGGACCTATGGGTCCTGCTGGTCCTGAACCAATCATGCCGAACTT
CACTGTAATCTGCGAAGGCGAGAAGGGCTGGGTACAATGCAAACAATACGAACTCATCAA
GATCACGAAGGCATTCTGGGGTCGTGACGACCACGTGACGTGTCCCAAGATTCCAGCAGG
GCTCACATCCGACAGACTGTGCGAAACAACGTCAGAAAACACTTTGAAAAAAGTAAATGG
ACAGTGTAAAAACGAACAAGCCTGTGAAGTGGTGGCTTCAAACATTTTCTTCGACGACGA
CACTTGCGGTAACGTGTACAAGTATTTAAAAATCTGGTACGAGTGCATTCCGGATGAAGC
AAACGCCGTGGACGTATTGAAAGATGGAGGCAAGCGACGACGTCGACGAAAGAAGAAGAG
GGCAACAAAAGACAAACGGTCCTCAAAGGAATAAGCACAGACTGTAGAATAACAAAATTA
ACTTAAAACTTCTACGTTACTACGTTACTTCAACAGCAACTCGATTTTCCTGAGGCACTT
TAGCTTCGGTGTTCATCACTTTGCAAAACATTCTCGTTAACAAAAAAAAAGCATGCTTAC
TTGTTAAGCAAATTTTCGCATTCAGCAGCAAAACCCACATGAGTGAGCGGCGTCCGAGCA
CTTTGTGTCAATATGTATGTATATTGAAGTTTAACTTTATTTGATAAAGAATGTACCAAT
TGAGACCCAAGTCATTTAGGTGACTGCATTAGTTTGATTCAGGAGGGAAAAACCAGATGT
ACTGGTTTCAGGGGTGGGGACGCGCGGAATAGCCGCACCCCTCCCTTCTTAAGTTGTGTT
GATTCGTTTTCTGAACACTCTGTACAATATTTTCGGGAAGAATGTTAAATTAAAAGAAGC
AGGAGACCTGTACAATAGGCTTGCCATTCGTTTCGTTATCGGTAAGTTTGAGCTAAAATA
AAAAGTATTAACAACGTAAAAAAAAAAGTTAAATTAATCGCGATCTAGAACTAGT
>bu_91849.1_c74
CAAATACGATCTAATCCGTACGTATAACAACTGCTACAACTACGCAAACCAAAAAATCAC
CAACAGCTTTGCTCAGCCTGGTTATGCAAGCGGTCATGCCATTACAGATATTACTCCAGC
CGAGGCCACCAAGGCCTGTGAAAGCGATGGTTTGGTGAAGATGGATGTGGATCCTAGTGC
GCCTGTGCCTGAAGCACCACCACAGCCCAACTGCCTAATTGCATTGATGGTCCAAGAAGG
CGTAGATTTTCACTGTTACCGCTTGGATCAGGGTGGATTATGGTCCCAGAAACCTGGACA
AACTGCTGTGACTAACAAGGATGGAAAGGGAAACACGATCACTGATCCAAGGAAAGCGGT
CCCCCTGCCTTACGGTCCACAGTACAAATTTGTCACTTTTATGAAGATCTTTACCAACAT
TATTGATGGTCCAATTACACCACCTTAGTCAGATTAATTTTTCAAATACACATTTGCCGC
ACCTAAACTTCTGCATTACAAGAAGTTATTTTTCTTTCTTGCTATTTAGTCAATTAGTGA
ATCATATTTTGGTGAATTACTCTCAAATTTAGCAAGTTTTTTTTAAATTTACGTGATTTG
AGAGACAAAAATAGTGTGTGTGTTGAATTATTTTTCATAGATTGGGGTGCCCTAGCATAT
GTTTGCCATGCACAGCGAATGGTGACGTCAATTTTTTTAATAGTTTTATTTCTCGGGTTT
TATCCATTTTCATCCAGTTTTAAAAAGAAAAAGTAACACGTTGACTTTTCTTGATTCATT
TCAGATGAACTTAACAATCATTTTCGATTCCAGTATAAGTTAAGTTGATTCCAGTCCATG
GGTTCATTATCATTGTGGGACTAATGAACTCAAAAGGAGAAGTATCGAGATAAAAGGTTC
TTAGATAAAGGCTCTTAGCTTCCAAGGAAAGAGAGATATTGTGTAATGATTTAGTCAAAT
AAACTGTTCCTGACTGTCAACAAAAAAAAAAAAAAGTTAATTAATCGCGATCTAGAACTA
GTAAAAAATAAATAATA
>bu_91849.1_c75
TCTTRGKWYTAKWWMGCGATTGAGTTTAACTTTTTGTTGAACTGAAGACTAAGKTTKTWT
AAGGTAATCATAAATCATTATTTAATTCCCACAGGTTGAAGTTGATGCTCCAGTGCTGAG
ACAAAGAGCCACCCAGTTGACCAACATTCGAATACTTTGTGTCATGGATGGAACGTTTTA
TGGATCATCGCTGTACGGTCGGAGAGCATGAATGCCTCCCAAACAAAGAGTATGGTGTAA
TAGCCCCTAGAAAATGAATATTTTCACTTGAATAATACACAAAATGCAGTCAGTCAGCAG
TAACTAATGACATCGATAAGAAATTATCGTATCAGATGCAACTATGAGGTTTAATACTTT
AGGTAAAGCGTAGACTACTATCATTAAAACCTGACTTCATTGATATGATCAACAGAAGTG
TATAGAGTGCTAGCTTAGTACCAGTTCGCACTATTTACACATTATAGCAACATATTAATT
GCTTTGCCCCCAAATAAAAAGTGTATATCTTCCATCTAATATTCTGGGTAAATTTTTGTA
TATTGTCAATTTTTAATTAATATAACAAGTTAGTGAGAAAAAGAAGGGGCAATGACGGGT
CAAACTAAAAGGAGACAGAATCATAACATCCAAATTTGGTGACTCTTATGACAATAGAGG
ATTCCCTAGGCAATTATCACAAACTTTGATGGAAAATTACACTGAACTAAGTCTTCAGCA
GCCAGAACAAGACGTGTCATGTTCCTCGCGTTTGTCTTCCTCGTCTCCAGACCCAACTAA
CTCAGCAAGTTCGACCCTCTACCTCTTTCATCTCATTTGATTTTGTAGCGTGAGCACTTA
AAGCCTTTTTGGCGTGCCCTACATTAAAAATTGAAAAACTAATCCCCGACTCAAAAACTT
GGCAGGTTTCTATTTATAGCGCTGCTCATGCAAACAAAGCTTGGCTGTTGGCTATGAAAT
CGACCAAAACATCGACATATATAACAATAATTTTTTAACCAAGATGTACAGTAACTATAG
CTACATATGTGTAAATAAAACCTAGATATTGAAAATACATCTTTAAAAGGAAGTTATGTG
TTCAACACCAAAAATTCCCTGAAAAAGCTAAGGAAAAATGTTTAGAAATAAAACTTCATA
CTTCTAAACATTCACACTATGGAAATGCGAGATGAATTTTAATTTCGTGAATCCTTGTAT
GAGCCCAACTTTCTGTTTCTTAGAATTACTTTCTGAGAAACATAACCAGACAGAAGGATT
TGTCTAAACTAGCCATTAAATTAAGAAAAATCTCTGAACAAAATTAGAACCATAAGGGAA
AGGCAACTATAGTGGTCTATACTAAAATAATGAGTTCATGCCAGAGGCTGACTGACCAAA
AACGCCTCAATTTTCATCAAACAGTATCAACTCTTTCAGCTATTTCATAGCTGTGTCTAC
ATCTTAAAAAATATTTCCAGCCATTGTAAATGGCAATAACCCAATACTGGGATTCCTGCT
TATGACGACAGCTGCAGTAACAGCTGTTATCATCCACGCAAGATTGTCAAAGGTTTGTAA
GGCCCTCGCTGAATGGCTGTTGCCAGAGCTTGTTGGAGTTAAGCTTGTGGAATTTGGACT
TGCGTTGGGTTCTTCTATATGTAGACGTTTTAATACAGTTATGTATTTCTGCTCTTTGTC
ATTTGGATGAGGGGATTTGAACATATACCTGACTGCATACTGCCCACTATCATTCACAGT
AACACTGAAAATTTTAATCATCAAATGGGTGTGGTTCCACCTCTCAAATATTATCTTCCC
ATTCAAACAAGTCTCATTCAGTTGGCCATTCGTACAAAAGCTTTTTTCTTCTATTTTTTT
TATGGCAGAAAAAACGATGCAATGTGCTATTGCTTGATAGCCGATAAAACTTGTAGTTTT
CTCTTGAACTGATGTATTGAAAGATAATTCTACGTCTTGTCCCGGACTGTATTTGATTGG
AACTGTAGAGTTCTCTATAGGACAAAYMRKSCYKGTAGGAGTTGGACTTGCGTTGGGTGT
TGAGGTCCCGGGAA
>bu_91849.1_c76
CGGAATTCCCGGGATCTTCTCTCTGGCAGAATTCCCGGGACGTGGACATTTGCCGGRAAA
ATAGTCTTTGCAATCATGCTTTCATCACGACTCACGTCCATTTTAACGAGAAGTTTGGCG
AGAAGAACACCTCAGATTTATCATGGATCCCTTGGTGCAGTATCAGTTGCTGTACGAAAT
ATAACATCATCTAGTCCACACTTTGCAAGTAGTGGGACTGCAGAGGTGTCTTCAATCTTG
GAACAAAGAATTTTAGGGTCTGCACAGAAGGCTGAACTGGAAGAAACTGGACGCGTTCTG
TCCATTGGTGATGGTATTGCTCGTGTTTATGGCCTTAAAAATATTCAGGCAGAAGAGATG
GTGGAGTTCTCAAGTGGTCTCAAGGGTATGGCTTTGAACTTGGAACCTGACAATGTTGGT
GTGGTGGTATTTGGAAATGACAAGCTTATTAAGGAAGGAGATGTTGTAAAGAGAACAGGG
GCTATTGTAGACGTACCTGTTGGGGAAGGGATGTTAGGGAGAGTGGTAGATGCATTGGGT
AACCCAATTGATGGCAAGGGAACACTGGCTGACACCACACGAGCTCGTGTAGGAATCAAG
GCTCCTGGTATCATTCCTCGCACATCTGTGAATGAACCTATGTTGACTGGTATCAAGGCT
GTGGACAGCTTAGTTCCTATTGGACGAGGACAGCGAGAACTTATTATTGGAGACAGACAG
ACTGGCAAAACTGCCATTGCTATTGATACCATCATCAACCAGAAGAAATTTAATGAAGGA
ACAGATGAAAAAAAGAAACTCTATTGCATATATGTGGCTATTGGACAGAAGAGAAGTACT
GTTGCTCAGCTGGTGAAGAGATTGACAGATGCTGATGCTATGAAGTACACCATTGTGGTA
AGTGCTACTGCCTCAGATGCTGCCCCTCTACAGTATTTGGCTCCTTACTCTGGTTGTGCT
ATGGGAGAATACTTCAGAGACAATGGAAAACATGCTTTGATCATCTATGATGACTTGTCA
AAACAGGCTGTGGCATATCGTCAGATGTCACTTCTATTGCGTAGACCCCCTGGTCGTGAA
GCCTACCCAGGTGATGTGTTCTACCTTCACTCGCGTCTCTTGGAGAGAGCAGCAAAAATG
AATGATGACAACAAGGGAGGTTCCCTGACTGCACTTCCAGTTATCGAAACTCAGGCAGGT
GATGTGTCAGCATATATTCCAACCAATGTGATTTCCATCACTGATGGTCAGATCTTCTTG
GAGACAGAGCTGTTTTACAAAGGTATCCGTCCTGCTATCAATGTGGGTTTGTCTGTGAGC
AGAGTGGGGTCTGCTGCCCAAACCAAGGCCATGAAACAGGTTGCTGGATCCATGAAACTT
GAGCTTGCACAGTATCGTGAAGTGGCAGCTTTTGCTCAGTTTGGTTCTGATCTGGATGCT
GCTACTCAGTCCCTCCTCAACCGAGGTGTCCGTCTCACTGAACTTCTTAAGCAAGGACAG
TACGTGCCAATGGAAATCGCAGAGCAAGTGGCCGTGATCTATGCTGGCGTTAGGGGTCAT
CTTGATAAGGTGGACCCTTCCCGCATCACAGCGTTTGAAGAAGCTTTCCTGAAACACATC
CGCACATCACAGAAGGATCTTATCGAGACCATCAGGAAGGAGGGTGTCATCTCAGAAGAC
ACAGATGCTAAGCTCAAGAAGGTCGTCACAGAGTTCATCGCATCTTTTGAATAATTTTTC
TTAAAAGTGTTAATATTTTTTTCAACCGCAGCTTGTGTTAAATGTGTCCTTTTACGAAAT
CAACTTGCCAGTTGTTTTGGCGGTGCTAGGAAAATAAAAAGAAACTGAACTGGAGACAAG
AATAAAAAAAAAAAAAAGTTAAWTAATCGCKWTSTTAAKAACTACRTTCATAAC
>bu_91849.1_c77
CTAGTTCTAGATCGCGATTAATTAACTTTTTTTTTTTTTGTTGAAGTGACATTGCATTGT
TTTATTTAAAAGGCATAGAGATAAATTGTAAAAGCTGCATCATGATATGTTTGCATCAAG
GAGAATTTCCTTTAAAAACAAGAAATCTTTAACTTAATACTGCTTGTGTGGGAAAAATTG
ACCAAAATGGACCTAATGTGGCTAAGAATGCAAGCAATCAAAATGGATAACAAACCAGGC
ACTTGCCAATTTGGGCCAATTCTTCTTAAGATGCACTTGCCATGACAGGGACTAAAAAAA
AAAGCCCTATAACAAAAGTAATGCCAATATAATAAACTGAACAGGATGACCTATCATGGA
TGGTAGGAACTCTAAAAACTTTTTCAGCTGTATTACTTCTACTTCTTTCTCATTCAAATG
TTAAGTATTGTTATTAAAATGGAAACCAAAGAAAACTTAATTAACAAGGAAGGCCTATGA
GATCTTAGCTGTTCAAGTTTCAAAGTAAAATTAACAGTCTTGCTGCATCAAACACCGTAA
GCATGACAAAACATGTAAAAAATATCTCAACTGCTTACTGTTATAGAATATGACATCAAC
TATGTATTATAACAGCAGTTGATGAGAGTACAACAAAAAGTGGCTACAATGCATATTTAC
AAATTGAAGTAAACAAAGAAAACTTAAATATGTCACTGATGTAATGAATGTTCAGTCTAC
TGATTATAGAAGACATGATGATAAAGTTTCCACTCTTCCAAAATATCTGTAGTTGTAAAT
GACAAAATCCATGAAAACAAGTTCTTTACCATCTGTTGTTAAACAAATGATCCCCATAAC
AATTGTTGTAGCTATGCAGTTTTAACAGGTTGATAAATTTATCATCCACTTTAGAGCAGC
CATACCAATCTTTGTCTTATCTTCAGATTAATTTTCATCTCCAACTACATTCTGCATGTA
TGCATCTAATTCTGCATCCAGATGGCTTTTGGTTTTAGACATGTACTTGTCAAGTTCCTC
ATCCAACCTATCCTTTGACACAGACTTGTCACCTCGGCCATGACCCCGTCCACGTCCCCT
GGTTACATTTTTTGCTCCTCTACCACCACGCCCACCACGCCCACCACGAGTGATGGCTTT
CACAACACCACGACCACCACGGCCAACTAGACCACCACCTCTTCTTGCTCGGCTCACACC
ACGAACATTACTAGACCGCCTTAATCCACCACCTAAACCAACTTGACCCCCACTATGAAT
TCTTCCACCAACAGCTGGACTACCCAATCGGTTTTTTAATAACCCTCTATTTGCACCTCT
TCCTCTTGTTGGTGAGCCAAGTCGACTTTTAAGGTCCGATGTGTTTCCTCCAAGGGCTGC
TTGGACACCTGGTCTGTTGGCCATCTGGGCAGCAAGGCGACGATTCTTCATGCTAGCTTG
AGCCACCTGGAACTGATTGCTCCGCACTCCAGTGACAGTTACTTGAGGGGGTGATCTGAC
TTGAGTTTTGGCCATTTCAGTGAAGCGATCATTTAGTGACTTGGTGGTTGTGCTCTTGAG
TACTATCTTGGCTGGCACATGAGACATGATGATATCCTGCAAKTACTGACTGTTCAAATT
CCAAGGAACTTCGWCGGATGGTAAATGATTGCTGACGCTTCTTTCCTGACCCTGAAAACW
KCCCSRGAAYWAACACAGCGATCCCGGGAA
>bu_91849.1_c78
TCATGTCAAGTGGCGCCAGATCTCGTGTTATTGACATTCGCCTCCSARTTSYYGRRMTGC
AAAGCACCASRSAYGGAAAGTTTTGTTTCCTAACCTTAAACTTCCTTGTAAAGTCGTTCA
TAACTGTGAACAAAAATTCCCGACGCATAATGGTCTTATTGAGATGTTGGCGACGGAATT
TCATACTGCTAATCGTTGTCGTCTGCAAGTGTTGGGATGGAGTTATTGCTCGCCAAAAGG
CGCGAGGACATGGGCAGAACGAACCGTCCGCAAAATCAATTCCTCGTGTAGCAGCTACAA
ATGAAACGAACGCGGTTCAAAGTTCTGCTGATGAAACAGGCTTGGAATTAGAGAAGCCAC
ATCAAACAGCAGGCATTCTTAATCTTGGATGTCAAGGAATCCGGATTCGTAGGTATGTGT
CGAATGGCCGCTGCACGAGTAGAAGACCATTCCGCGACCTAATTTGCGATGGACAGTGCA
TGCCTATGGATGAGCTGCCCTGGTTTCCGGAATATTCCAAAGTCATCAGTCGTCGTAAGA
GAGAGTGGCGTTGTGTCCCGGACGAAGTTAAAACTAAGAAGGTGACTGTGGTGTGCATAG
ACGGGAACAAGTTCAAGTATCGGGTACGAGTTGTTCGCTCGTGCAAGTGTAAGAGATACA
CACACAAACAGAACCAAACGAACCCTTGACGAGTTCTGTTCAAAACAAAACAAAATCTAC
AATGTGGAGCAACTGTCAAAAGACATTCCCGCACAGACATTCCTTCACTCTATTGCTTCG
TAATGTAACATACAGTTGTACAAAGTGTCAGTGAGTTGTAAATTGAATGAACTCTGGTAC
GTCAGCACGACAGCTAAGTGCAATACTTTCCGTTGCACGCGTTTATATTTTGTATAAATT
TCTTGCCTGTTGTGCACCTTGCGATTTATCTACAGCCGGTTACATCACAATTTGGTACAA
CATTGCCGAGTGCTACAACAGTTTTTGACTGATAATTGTGTTAGAAGTGTTAACAGCGGA
GCACACGTGTCAACCGCATGGCGATTCGCATCAAACCATACTACACTGAAAACTTGTAAC
ATTAACCAACAACATCGAGTTGCCCGAAGTCTCATCAAAGATATTCGACCAGGGAATTGC
TCATGTTATGCAAGTCTACTGTTAGTCATGTCTTCGCAAAAGGCGGTCCGTTATTATCAA
ACCGCTTGATCGAAACTTTGTGTTGTGAGCAATTGAGTCTTCAGATCATAAAAAGAAAAT
TATATATTATATATAACAGAAGTAAGATAGATTGTTAGCGTTTCGTTAGAAGCATGGCTC
TTGAATACTAGAAAATGTAAATAAGCTATGTGTTCTTATAGAATCTTAAGTAATTAAACC
AAGGAGAGCCAGTGGCGTGTTCACTTCTTATGGTCATACTTAGGTTGTTGAGGCGCATAG
ACAAGACCATGTTGTACATTTGATCCGAACATTCTGTAAGACAGTTCCTAGATCGCAATA
TATAAATAAAGTTTATTAGAGAAATAAAAAAAAAAAAAAGTTAATTAATCGCGATCTAGA
ACTAGT
>bu_91849.1_c79
CTCCTCCAAATTCTTTGCGAATAAGGCTTCCCATGTTGCGTTAAGTATTATGAAGCGATC
TGCATTTAGGAAGAAATTTTCATGGAGATCACTGTTAAATTTTAGTATTTACTTCCCATA
GAGGATGTTGTGTAAATGTTGCGGAAATCACAGTATTTCCCTTTAAAGAGGTTCAACTTT
CTTAGTTAGAGGTTAACTTATCGAATATGTATCTATGTAAAATTTTCGAATTGTAGCAGA
ACCCAATATTGAATTTTCACCCTGTAAGTGTAAAGTATTTTAATAAGAAAGTGTTGATTA
TGAATTTGGCTCAGAAATGGAGAGATTATGATTAATAATGGCTTTTATAATTCCCAATTC
TCTAAGGGAGGTTTTTCAATAATTCGATATTTACGATGTAGAAATTTACTACTTTGAAAG
TAGGTTTAATACTACCCTGTTGTAGAGGTGGATTTTTGAATGAATTTTATTCTAATTTTA
ACAGCTGTGTTCTAAATAATGGCTGCAAATGATGAAATGAAAAAAATCAAGGTTTACGAA
ATGTTTTTTAATATTAAAACCGACATTCGTTATTCTAACATTAGAAAGTTTTGAGTACGA
TTTGTATTTATATATATTAAACGTAATTCTAATATCAGAGGAGAAATTTTGTATGGCTTA
TTGAAAGGAGAAGGAAGATAAAAACCTCGTTTTGCAATTTCTAAAAAAAAAAAAAGTTAA
TTAATCGCGATCTAGAACTATAMRAMKWWACGTACG
>bu_91849.1_c80
TCTCACAGAAGAATATAGTTCAAGGTTCTGGTATGGGGGCGTTGCTGTGATGGGCTTGAA
AGGGAAATTAATGTCATGTAACGTAACGTTATCAAATTCATCACTCTCACTGATTTTTTC
CTCTGATCAAAGACGGAGGTTATGTAAGATTTTATAAATAAACATTATAATTTTCTACTC
TAGCGTAATTAGAAGTAAAAAAAAACTGTTCTAGAAATGAGAAACGAACAAACGAACAAA
CAAACAAACAAACAAAAACAAAACAATACAGAACGGAAAAAAAACGTGTTAAATGGAAAT
GAGCACATCTGGTATCTAATTTAAGGAACTGTTTAAAGATCTGATCCAGAGGGGAAAACC
CCCGTTATTTCTGGATAGTAACTTTCTTTTTCTAAAATTAGCACTTTCTGAATACAAAAC
TTCTGAGAAGAGCGTTGTTTTTACGTCCACTTTGCAAGAAGGGAAGTGTAATGCTCTAAG
TTTCTTCTTCGCTGCTGCTGAAGGTAGCTTTTTCCCGCTGAGAGTTGTATATCAAGGCGT
CCTCATCTTCAGACTCATTCAACATCGAAAATGTGGACTGATCACGGAAATAGGACTCAT
ACAGAGCATTCTTGGATGGTGAATAAACGAATGCCATGGTGTACAAGTAGAAGTTGAGCA
ATCCAAAAAACGTCAGGAATTCGGCAGAATTATCATAGTGTGTTTCCAGTTCTGCAACAA
AGTTGTCCTGCAACACTCCAGTCCCAAACCGAAGGCCTGTGATTACCAGACTTATTGTCA
AGACAATCAGCATAAGACCTGTGAGGAACTTAAGGCGAACATCAAAGTAAGGCATGGCTC
TGAGCTCACTGTATGCCCTGAATAACAGGTAGATCAAATACACCAGGTAAATGGCACCAA
TAGTGAAGAACATCACCTTCAGACCCATAAAATGGCCAATATCTATCTTGTATTGGTACG
TGGGATCTTGTAACTCAKKATCCCGGGAATTC
>bu_91849.1_c81
ATTAAATTATAGTATTTTAAGATTGCTTTAAGTTGGAATTCCTGCTTTTAGTTTTGTAAT
AATCTAACCATTTTCTAAATAAGATGAATTGGGGTCGTGTCATGCGGAAGCTTCCCACGG
TATGTTTTGTTTCCAATTAATAGCTTTAGGTGTTCGCTTCCCATAGTTTCGAGCTTTTAT
CTAAGATGGTGGAAGATTAAAGATGTATCATTCGCGGTACTTAGCTCTATAATTTTAATC
TTTTATCTAAGATGGTTGAAGACTAAATGATGTATCATGAGATCATAAGATGATAAGATG
TATCATTCGTGGTACCTAGCTCAGCAACGTTTTAAAATCATGATTTTTACGAGTGAATCC
CTTCTTTCGTATGAATGTGGGCTTTGCTCAATCGGGGCACGTTGAGAACGCTTCTGCTGA
AATGATTCGTGAACTTTGTATTCGATAGTACACCTCAACGAGATAGCTTCAAAACTGCTT
TGCAGTTATTATAGCTCCCAAAACGGGAAGCGTGTGCATTTGCCATGTATGAGGTTCACA
TTTTAGATACGTTTATTTAATGGAATAATTACTTTTAATTAACGCTGTTACAACGACTCT
GTTGAAGTTGATAAGTTGTAGGCATCTTACATGACCGTGTAAGCGTCCTCTCGTTGGGTG
GCTTTTAATAAACTTCGTTATAATAAAAAAAAAAAAAAGTTAATTAATCGCGATCTAGAA
CTAGTAAACTAAGTTACG
>bu_91849.1_c82
CCGGGATGGGATTTTTACCAGACGCATAAAAGTATTATTTCCGGAATTCCCGGGATCGAA
GAATAGCTGAAAGGAGGTTTAATTGAGGGCGATCTTGAAGGCGAGAACATCGTCGTTTAA
GAAGGTTGGTAGCTTTCTAGGAAAGCACTGTGATAGAGATACCGAGAAAGAAACTGTCTG
TCGAAAGAACGGGGTTAATTTGGAACAATACCAGCGAGGGCAAACGAAAACTGTGTGCGT
TCAAGGATAAACATTCTATTCGACGTAAACCATGAAGACCGAAATCGAAATGGCTTGTAG
ATTTTTGACGAAAATCTTGAGAGGGAGTGCAAAGCTGTCAGAGAAGCAGATAGAGGCTTT
TCACAAGAAGACGAAGGAGATTTTGTGTGCGAGATACAAGCACCACTGGCATCCGCAGAA
TCCTTTGTTAGGAAGTGGGTTTCGCTGTATTAGAATCAACCATTCCTTAGATCCCGTTCT
CGCTGAAGCAGCCCAAGCCTGTGGTCTTGTCAACAACGATCTTGCTCTCCCCGATGAGCT
AACGCTTTGGATCGACCCTAAATCAGTGGCGTTTCGAATTGGGGAAAACGGATCAATTTG
CGACCTGGATGAATCAATGATTTCTCAAGAAAACAACACAAGCAAGCCCTCGCCAAAAGA
AGCACTGAATTCAAGGAATCAAGAGAGAAGACCAGCCAAGAGAAATAGCATGAATATCCT
TAATTGCACGAAGGATGTGGTCAGTTTTCCAGTATCGTCTTGCATTCCATGTTAGACGTT
AAAAAACCAATACAGAGAGAAC
>bu_91849.1_c83
CAAATGTACTTCCTATTGTTTTTTTGTCTAAATTTTTAATCYAACTTTACGACTTGTATG
CAAATTTGTATAATTTTTTTTGTTAATTTTCACCGTTCTGTTTATTTCGTCCAGCGACAG
AGTGGAATGAAGTAGGGCGGTTTCAACCAAATTATACGCGGTGGAGTTTCGTCCCCGCAC
TTTTTAATCCAATGTTTATCATTGTTATCATTACAACTGTTTTGCGCGCTGTGGCGGTCG
CGATTCTTTTTTGTCGAGGAGTTTTTCCTATCACCAAAATTGTATAAACTCGAAAATATT
ATCTTCGGTTTTAACAATACACCTTTTACGGCAGCTCGAAAAGGAAGTTTTTTTTTTTCT
TCGGCAACAAAAAAGAGCTGTATGCATTAGCGATCACAAAACCCATTGATAAAAAGATTG
ATTTTTCAGACGATAGCTAGTGAATAAAATTTCGCAAACGTTTCCAATTGTAAAACGAAT
GAATGAACATATGCCGTCTGTTTGTTTAAAAGAAAATAGAATTCTGCATTATAGTGTATG
AATATTAATGGAACGAATTTTGTATTTACATGCTTCTTGCCTTAGTTCACTGCAAGGGCC
TTTTTTATTGAAAATTCAACCGGTTTCCGCGATAAGTCGCTAAATAAACTCATTCTTAAA
TTGAACATTTTTAATTGTTGGCTTCGTGTTGTCTCGGTAAAACAGATACTCGCGTCTTGT
AACTGCCCTTGTTTCCTCGTTATATTTCACCTTGAAAACAGCCCAATCGAAATTCGCCTC
TCGTTCGGTGCAGCCCTGATATCGGCCCGTGAGGAATTGTGGCCACAACGTCGACCTGCT
TGCTTGCTATTTTGGCCATTTTCCACTTTCTTCAAAGGGAATATCTGGCTGCTTTCCATA
TCCGATTCAGCAAGACATGTAGTTCACAAGGCAGCAGTTATGAAACCCACTAAAACAGAT
CGACAATAAATATCCACAAAAAAAATTTATCGAGGAAAAATTGCATCCTGTTCTCGTTCA
TAGGTTGTTCGCATTTCACAATATTCTTCGAGCGATAAAGCGAGTCCAAGAAGCCATGAA
TAAATTTAACGCGTCGATTCCACAAAACGATGTTATTTTCTGGTCAGTTTCACTGGTAAA
ACTTCAGTGGTTTCCAACCGGTTTTATATCACATTGCTTGATGCCCCAGTTGACACTGAC
GTGACGGCGTTGCTCGCTTTAGTTGGGTTCTCTAAGGCTAACATTATGTCATGATGCAAG
TCTATATGTTTCTTGTGATCGGAATCACTCGCTGTTTGAAACATCTTAAGTTCGCCGATT
TCCTGTAAAAGTTTCAAGGTGTCTGCATTGACCATTTGTATCGTCGGAGCGAGTGTCGCT
TTGTCCTTTTTTCCCTTCTCCTGTGTTCGATTCGAACGCTTTCCAGATGCTTTATTCGAC
GGAGAGTTTTCCTTCGGAGAAGTCTCTTCGTCCTGTCGTCGAGACGGCAAGCATCCCATT
ATGCGAATTTTAAAACACTCTCTCATCTTTCCCTTTCAGAAGTAGAAGAACAGTGTGGGA
TTCCCTTAGTTACGGCCTAATAAATGGCCAGCTTGTGTGTGCGTTTGAGTAAAGAGACAC
ACGGACACTTCGTGCCAGGACGCACTGGAAGCTTTGATCCACACAAGAAGAGGCTTCCGG
GAATTC
>bu_91849.1_c84
GCAACATGGACAANAANAATARTTGTTGGGAATTATTTAATGCTACTAGTTAAGATGTTT
TTACTAAATTCATAGAATGAAGATACTGTAACTTTTAGCCCCCTTTTCTAAAGTGCAATA
TTAAAATCTGATATTTTTACTGAAATATTCATTGTTACCACTGTTTTTTTTTATGCATAA
TATTCCTTTTTTAATTGTTATCATTTTCAAACAGTGGGAAGCATTTATACTGTCATATTT
TATTGATAAATTTCTATCACTGCATATGTGATGTTTTTATTTTACTGATTTCTTTTGAAG
TAGAATTTTATGAAGGGTTTCATTGAATTTTTATTTTAACACAATATGTCTGCCGGAGAA
GCACAGGAGAGTTCCATTACTAATTTTATTTGTTATTTTTGCAATTTTTATGGAGTATTC
CATGGTAGATAGTATTATTAAATAGCTGTTAACTTTTACACAAGCCTAATGAAAAACTGA
TGTATTAAAAATTTCTAGTAATATATTTATTAGCGGTTTAAAGTGTATCGTTAGATGTAG
TTCTTTATGGCAATGGTTCATGCTTAAAAAAAAATATTTTATCAAGTGAAAGTTGAAGTA
CTTTAGTGCTTGTTTATAATATTGAAGCCCGATTTCTAACAATTTTTACGTAGATAGCGT
AAGTAGAATTTACAATGAAATATTWCAATAAATAAAAAAHTTCATTAAAAAAAAAAAAAA
AAAAAAGTTAATTAAATCGACG
>bu_91849.1_c85
TCCGGAATTCCCGGGATTGATTTACAACTCATGGTGTTCATGTTTCCTGTTGGACTCTAC
TATTGCTTCTTCAAACTCACTGATGCCAACATCTTTATCATAATGTATGGAGTTACAAGC
ATCTACTTTGCCGGAGTTATGGTTCGTCTAATGTTGGTGTTGGCTCCAGTAGCTTGCATT
CTCTCAGGAATTAGTGTATCTACAATCCTCACAACATACATGAAGAATTTAGATGTTTCC
CGCCGTGACCGTAAAACTGCAAAGAAAACCGACCCAACATATCCAATCAAGAATGAAGTG
GCTACAGCAATGGTGGGCCTCATGTCTTTACTACTCATCACCTACACATTCCATTGTACT
TGGGTCACATCAGAAGCTTATTCTTCACCGTCAATTGTACTCTCAGCCAAACAACATGAC
GGCTCCCGAGTTATCTTTGATGACTTCCGAGAGGCTTACTACTGGCTCAGACAAAACACT
CCAGAGGATTCTAAGGTGATGTCTTGGTGGGATTACGGTTATCAGATCACTGCTATGGCC
AATAGAACTATATTAGTAGACAATAATACATGGAACAACACACACATCTCCAGGGTGGGG
CAGGCCATGGCATCAAGTGAGGACAGAGCATATGAGATCATGAGAGAACTGGATGTGAAT
TATGTGTTGGTTATTTTTGGTGGTTTGACTGGATATGCATCAGATGATATCAACAAGTTC
CTGTGGATGGTCCGTATTGGAGGCAGCACTGAGAAAGGTCGGCACATCAAGGAACATGAT
TACTATACACCTGCTGGAGAGTTCCGTATTGACAGGGGTGGTTCCCAGGTCTTGCTCAAC
TGTCTTATGTACAAGATGTGTTACTACCGGTTTGGTTCTGTTTACACGGAGCAGGGAAAA
CCCACTGGTTACGATCGTGTGCGTAATGCGGAGATCGGAAACAAGGAATTCGAGCTGGAT
GTGTTAGAGGAAGCTTACACCACTGAACACTGGCTTGTTAGAATCTACAAAGTAAAAGAT
CTTGAAAACAGAGGTTCTTAGAATTCACAAGCTCACGTTTTTTAAATCCAAGTATTGCAT
TAGATACTAATGCCCATGTATGTCAAGGTTGTTAGTTGTTAGACAATTTCAAGCAACAAG
TGAATAAAATTACAATTCCAAGTTTACAAAAAAAAAAAAAAGTTAATTAATCGCGATCTA
GAACTAG
>bu_91849.1_c86
TTCCCGGGATATTTAACTGTATGGCAGTTCAGATTCAACTGGCTATATCGAGTCCAATGA
TGCCCCTGTACCTGGTGATGTGGAAACCTACAAAAGTGACATGGACTGTACATGGAATAT
AACCTCAAATGGACATATTGAACTTGTTTTTATTCGCTTACAAACTGAGGATAAGGTCGA
TATCGTCACTGTGTACGATGGTGTATCACGTTCTTCTCCTTTGATTGGTACTTTATTTGG
AAACACTTTGCCAAAGCAATCTTTGACAAGCACGTCCAACAACCTTTACGTGAGGTTTAC
GTCAGATATCTCGAAAGAATTTGCAGGATTTCGGGCTCGTTATCGAGCAATAACTGATGG
CAGCGTTCGTATAAATAACACCAGCCCATCAACTGGAAGAGTAGAGGTTTTCTACGATGG
CAAATGGGGGACCATTTGCGATGATGCTTGGGACCTGAACGATGCTCACGTGATATGCAG
ACAGCTTGGCTTCAAACAAGCCCTGCAAGCTTACAAGAGCGCTTATCATGGCCAAGGAAG
CGGACCAATTTGGCTTGATGATTTGGCTTGCTCAGGGAGTGAGAAAAATCTCCACGACTG
CAGGCATCGAGGATGGGGAAAGCATGACTGCACGCATGGACGAGACGCCAGCGTGAAGTG
TACATATGGTTCTTCCATTATTCGGCTAGCGGGGGGATCCCACAATTATGGCCGCGTTGA
AGTTTTATTTGGAGGCCGATGGGGTACTATCTGTGATCGCAAATGGGACATCAATGATGC
AAAGGTTGTCTGTCGTCAGCTCGGTTTCAAAGGTGCGGCCTCTGCACCTCGAGGCGCAGC
ATACGGGCGAGGCTCCGGTCCCATCCAAAGAAGCCTTGTCTATTGCGAGGGGAACGAAGA
ATCTTTGCTGGACTGCCCACACTGTCCATCTTATTATTGCAGGCACTCTGAGGATGCAAG
TGTCGTTTGTCATAATTGAACGTTAACTGATATTAAGACACCTTCTAACACTGAAGTCAT
TGATGTCCTTTTACCTGTAATAGTGGTTCAGGTCGGACTAATTGTAGTATTAGTTGTAAT
AGCTGTAGTGGTAAAACTGTATGTGATTCGTCGTTTCCGTTCGGGTAGAAAGAAATTCAT
AGTTAATAACAAACATTACTGAAAAAACAGTAGCTCCCCTCGATAATGAGAGCACAACTG
TGTGGGAAGCTTGCAATCAGCATATGGATAATAGCTAAAAACGAGAACAAAACGAGCATT
GACACGTGTCCCTCGTGACGTTTTTGGGGATTCAGTTCACTTTGAAATGAATAAAAATTG
GAAACCAATTGGAAAAAAAAATCGTTAGTCGATCACTCTCAGCTGCCTACAGACTCTTAT
TTTGTTTTTTAGAAAAATCTATATCTTATGGAAGTCAACTGTCCATGATCTTGCAACTCT
AGCTACTGAAATAAGAAATTTGTCTGACACTGCAAAAGTTTTATTTAAAGGAAGATAAGC
TAGAACTAGAATATCGTAATTAAAACTCTATCACGAAGAGAGACCTAGGATTCGACCATT
TGTAGAAGGCTCAAGATAATACCTGGATTTTATTTTTACATCACAGAAATCAATTCCAAA
TATCGATCAAGTTTTTTCTTTACTTTAAAAGTTGAGTTGATGTCGTTATTGGCTATATTA
AAAAGGTTGAAAATTTTTAAAGTTAACCATCAATTGGCAAGTCTTTGTATCATATTTCAA
TCTAACCATTTTCCAAACTTGTAAACACCATTACAAAATAATTAGTCATGGAAATGGAAA
ATTTGTGGCATATAAGTCATTCTTGAAATGCCATGTCCAGAATAAGCTAACAGGACTGAG
GAGGGTATATGTGGGAATAGGCTCTCTTGTCTGTATCATTAATCTGCTAATTGCTCCTGT
TACCAATGTTTTGATGAGGTTGAGCTGTCAGGGCAAAGGAACTGAGGATGTAAGTAGGAA
GTGACTTTTTTTAAACCTGGAAACTACCATCGTGAAAAAGCCATACTTGTGCCTGGTAAC
ATATTCTTACTCTGATAAACTAGTTTTAATGGGTAACTGACGCCAAATTTTCCCCTTTTT
TATATATGTCCTAATACATTCCTCTTAGGTTGAAGAATCCTGAATGAGCAAATAAACGAT
ATATTGTGCAAAAACCAAAAAAAAAAAAAATTAATTRACGCTTAATACGACGCCCATTTT
GAAAACGTTCCGATTCAGGTAACGTGATGTGATACGTCAGACGTGTGTAAGGCAGTAAAA
AGCGTCATATCAAGGCC
>bu_91849.1_c87
ACCGTACGTTAAYKTMRTATTWWTTTTTTAACTTTTTTTTTNTTTTTTTTTTTTTTTTTG
TTTWACCTAAACCCAAACAATTTTAATATTGTCTTCCTCGGCACACAAGTCAAATAAAAC
ATGTCCTACAATATGATTTTCATATTTACAAGATTTCAAGTATATTAACGACTTTAACTA
TACAAGCTTTCTCGTTACAAGCTTAGGGGAAGCTCATGACGTTCACGAGATACCTACCAA
CGCAATATGCGCAAGACAGACCCCGAGATGAGCAATTTCTTCTATTTACAGAGAAAATGA
CCACGATTTCTTTACGAAAGAGGTCTCAGTTGTTCTGTTCGTAAACCAGAATATCTGTAT
GGTTTTGTTTAGGTATAAAAGCTCTTTCAACATTATGAATAAAACATAATCTCTGTACAA
AATCCAAAGTCTGCCCACAGGGCTTATAAAAAATTTTTAGTCCACTGTGGTAGGTCCTAT
TTTATTATTTGCCTATTCCCATCCATTGTCTTTGATCATATGGGCCATTTCGATGATGAA
CTTTCCTTCCTTATACTTTTGGCTGTTCTCAAAGGCATGTTCGTATTTCCAACCCAAGGT
GGTTTTACAGCACTCGCAATAAATGTCGGCAACTGCGTGCAGTCCTGTCAACAAAACTCG
CTCTTCAGCTGGACCGCAGCCGACGTTCACTACTTTATTGAACAAGTACGCCCGCCCTTG
ACTACCTTGGAACGACTTAGAAATAAGTTCGTCGTGGTTTGCCAGATGAGCCCGACAGTG
AATACAGCTATACGTTCTATGGCAGTGAGGGAGATACGCTTGAAACGTTTTAACCATAAT
GGCGAAGGAAACGAAAGAGAGCTCTCCTAACACGAAATAATGTTTCCAAAATGAAGAATT
CTACACCCAACTGAACGTTGTCCGTAAACTTCAATTCTAGAAAACACGAGTACGTCTCAG
CCAGAAATATCAACAGCGGTTGGTCGGATAAATTGCGCCTGATCCAAAGCACTACTTTCA
CATTTTCTTATTCCGSGMAKTMAAGATTTTCTATCCCGGGAATTC
>bu_91849.1_c88
GAATTCCCGGGATTTTTGCTCTCGCCTGAAGATTCAAGATTCCCTTTAGAAGAAAATTAC
GCAAATGGGTGGTTTCATCTCCCCGAACAGACTAGCGATGAAGAAAATGACAAAGTTCCC
GTCTGCCACATCAACATCCAGAACCTCGTGACAGTAGAATCCCTCGCTTCTAGTGATATT
CGTTCGAGCCTTCTCGGCTTGTTGACAAAGGAAGATGAAAACGCTGTTCTATTTCATGGC
ACAGATCATCAAAGCGCCCGCGACATTTTATTTCGAGGAATAGATTTGCGTCGAGGAAAA
CAGAAGCGAGACTTTAGCAGTGGATCAGGATTTTATTTGACTGACGATAGCGAGAAAGCT
CTGAACTGGGCAAAGAACACAACAGCGAAGCCAGCTTTGTTAGTTTTTCAAGTAAATCGG
CAAGAGCACTTGGATAATGCGAAAAAACTGAACCTGTTTGAAAATGATCAAAAATGGCGC
GAGATTGTGTCCTCATTTCGATCGGGGAGGAAAACCGCCATGACACGCGCATATGACTTG
ATTGAAGGGCCAGTTGGGATAATGAGAACGAACGACTTAACCAATGAAGTTATGTTTGAG
CCAAAACCTTCCTCCTATCAAATGTGTCTGATTTCTGGTGAGTATGCCAAGACTTTCAGA
AAAACGCTTCATTCGATTATATTTCTGGAAATTTGTTAAAAGCAAGGTGAACAACGAAAG
CCAAGAATGCATCTGTGTCGTTTTGTGGTAAGTTGACACGGTATTAGGACTGAAGTGTTA
AGAATGCTTATCGAAGCATTTACACACTTTTCTAGATTTTTATAGAACATTGAACTTTAG
ACAGATGTGCGAGTACTCAACTTGCGAAATTGATAATTAGTTGCATGATGGGCTGATCCA
GTGCAAAGGTCGATATATATACTTTACTTTTACTTTGGGAAGATAATGCATAATAATGGA
AACAATTTTATTTGAGGAGGGTAACACGCAACACCAATTCAACTGAGGAATTAGTGGACC
TCGATCCTAAAGTACCATAATTAGAATTAAAATGTATGGACTATAAAACTGGTCCGGTAA
CAGGTCTCTAAGAATATAAGCTAAAAACTAGATAAAACAAAATATGCCGCCTGGGTCAGG
ATAAATTGCATTCGGATTGAAATGTTCTACTTCGTCAGGCCTTTCTGAAAAAGGCAACTG
TTGTCACCTCTTTCTTTAGGTCAATGAGTAGTTGGTTCCACAGCCTTGTCGCAGATACGC
GAAAGGTCTTCCCTCCCTCGGTTTTGCGATTGAAACGAGAGCAGGCGAGATTAAATTTAC
TATAACGACCACTTCGTGTGTGTAGGTCTGCATTAAATATGATTAGATTTTACATATAAG
CAGGAGAGCTTCCTTGATCTATTTCGTCCTGCATTTCAGAGGAAAATTTCATTTTTCGGT
GGCGAAAAACAATTTCATTGGGCTTATTTCATTGAAATAGAGGTGTAAGATATTGAATCA
TTTCTGTCGATAGATGAGCTTAGTCGTCTCTTGTTCTCTCCATTTTGTTCCTGTACAGTG
ATTCATCAGAAATGTTACCAGTAGTTGACGAGATGATTATATGAATTCCTTACATACAGC
TTATGCATGTCCAGTTTACCACAATTAATAGAAAGCTATACTTGTCTATAGTTTAGCTAG
CTCTAACAGAATTCCAGGTCATGTCACAACGGATCGTGGGAATTGTGTTCAGACTTGCAA
ATATGGTTTTGTTTACTAGGAAGCTCTGTCATTTTAAAAGGCAAATCCATCACAGAGGAC
CTTAGTTGTGATGTCTAAATCAAGAGTTCAATAAAATATTGAGTTTTCACGAAAAAAAAA
AAAAAGATAAAATTAAWYACGATCTAGAAMWAAAANAAAAAAANAAAAAAATAAAAAATA
AAATAAAT
>bu_91849.1_c89
TTCCCGGGATGCCTCCACATTTGGATGAACAATTGTATAAAGTCATGAAAGCCTGTTGGA
ATAAAAAACCCGAGGAGCGACCATCATTTGCAGAGCTGCGCAGGATCATGGAAGACATGA
GCAAAGAGAAAGAGACCTACATCAACCTTAAGGACTACGATAGCAAACTTTACCAGAACG
TTGATGATATGGAAGCTTAGGCTTTGGTGCTTTTTAAAATTGTATACACTGTATAAAAAT
AGGGTTCTTTGCTAAGTCAGTGAACACCTGATAATGTAGCCATATGGTGTGAAATGAGAT
TCTTTTAGTTAAGTACAGTACTGTGCCAGTGTGATGCAAACGATAATCGCCGATTATCGC
GATCGTCGTGATGCATCGGCGATATATGAGCGATGTTTCAGTTGGAAATATCGCAGGGCT
GTTGTTGTCCAGTACTGTATTTAAGCCACAAAATTATGCACGTAATAGAATGTTAAATAC
ACGGCACACATTTTCATCATTCAAAGTGAGTTCTAAAGGGCCCATAACGAACAAAGATGT
TTTCCTTCAAACGTGTATTTTTTTTGTCATAAAATACTGTGTAGGTTTACAATTGTAAAG
TTTCGTTAAAGCTAGCATAGTTAATATGCCCTTAATTCAGTTGGGACGTATCAAATCGAA
ATGAAACCAAGGACAGAATAGACAAAATATTATTTAATTTCAAAGTATATTTAAATTGGA
AAGTGTTTGGCAAGCATTCTTAGAAGGCTTCTATGCGCTTAAAGGTAGGAATAGACGCCC
TTAGATTGATGGCGTAAGTGATGGATGTGTTGTGGTTCAATTTTATCCATGATTCAAATT
TTATTTTCCTTTGTTTCAAACTCATTATCATACATTACAATACCCAAGAACAAAAGAAAA
TAAAATTTGAACCCATCATATACATTGATTCAATTAACAGGTGACAGAGGGTACAAAAAA
TATCAAGTGTAACTCTTGTAGTAAAATTCAGAAATACTAGCCTCTATTTTAATTTGAAAT
GAAACTAAGAAGGCCTCGAAGCGATTGAATGTGGCTGGCCTTTTGACTCAGTTGTTAAGG
GCGCTACACCGCTAACGTAGGTTGGTCATAATTTTCAGGTTTGGCATAGGTGGGGTATAG
TAAAAGTGTAATGGACTTACATTCAAGATACCAAGATACCATACCTTTGTTTCGTACTTT
TTTTACCTAAACAAGTTATATCATATAGTTAAATGTCAGAAATTACAAAGAAATGAACTC
GAAAAAACGTTAAAWAAAWAATAACTTATTTACACTTCAGTTCCCGTCAGGT
>bu_91849.1_c90
TCCGGAATTCCCGGGATAGAAGAAACGTTATTTCAGCTGCAACCACTGAGTGAAAGATAT
GTCTGCCTCTTCAGATTATCTGGAGATCGTGCCGAAGAGTGCACCTGAGGCCAGAGGAAC
AGACTTTTGTGGTGATAAAAACAGCTTCTATATCATCCGTTCTGATGTGGGTGTCTACAT
GAGGTGCGAAGATATTCACGCTGGAAAAGATATCAAGATTCACCGTCTAAGTGAGGCCTG
TAGATGGGGCGATCACTACTTGGCCACTGACTCTCATTTCTACATCATTAAAGGAGATGA
GTATCGCAGAGTCACCGACCTGAGTAAAGACGAGGAAGCTGTGGTTTACTCTCTTCATCG
CAATTGTCGCGGAGGAAGCGGCTACTACTTTGCCTTTGGTTATTGGTACATCATGTTTAC
CAACAGAGGCACCTACAGACGAGTGAGTAACATGAACAAAGATGAAGACGCCGTTGAGTA
CAAAATCCATCAAGCGTTCCAAGATGGCATCTATTTCTGGGGTACCAATGATTATGTCTA
CTGTCTGAAGCAGGCTGGAAAATGGGGTGTCACCTATCACAGAAGCACCAACATGAACTT
GAACAAGGATGCTGACAACGTCACCGTTCACGAGTCAGTACTCAAGTTTCTCCCCGGTGG
TATGGCGCACATCCATGGAAAAGTGTTCGGGAATTGGAAAGAAGTAAAATGTATTCAAAA
CGACTCCAAGACTGCCATTGAATGGGAACAAAAACTCAAGAAAACCGTTGGATTTGACAG
GAGCAAAATGTCCTCCATAGAGTTGGAATGGTCCATCGAGATGGGAGTAAGCGAAGAAGT
TGGAATCAAAGCCCAAGCTTCAGAATTGCTTAAAGGTCTCTGTAAAGTTCAGTATAGCCT
CAAAGAGAAGTTTGGCGGAAAGATGGTCGACACAGAGAAGCTCAAGTGGAGTGCAACCAC
TGAAGAAGAAGAAACCCTGAAGCTGAAAATCCCACCGAATACCAAGCTGTACGTTTGGCA
TTTTCAAATGGGCTTTGGAGAGAATATAAACCTCTTCAGTCGTGAGATTGCGACCACATT
CAGCCAAACACCACCTGAGGAACCATCAGACCACTTCAAGCATTAGCCGTCATCCTGAGT
CGGGCTAAATCGGCGCCTGTTTAAGAGTGTGTAAAAGTGTGACATAAACGAATCTTAGTA
AGAACTGTGAGTGCTAAAGTTTTTACTCTGAGTGGAAATAAGTGTGTTTTGAAATATCTT
ATCTTTTTCATTACTCGTTGAGCAGTATACACTGCGCTTTTTGAGGAGTAATTAAGTTTT
TCCCGTTAACTATAAAGTCGATCAATTTTTTGAGTAGACATGAATGCAATGTTTTTGTTT
CGGAGTCTGTCATTTACACTTTAATCATTATATTCTGTGCTAGTTTGAGAAGCAACAAAC
CCTGTTTCAAGTATGAGACAAGTCAATTTTAGTTTATTAACTAAGGTGTTAGTGTGTTTT
CTTTGGAGTGTTTTTTATGGTCATTTACTCCTTGGTTCAGTAATATATATACCGCACTTG
CATGTTCAAAAGGTTACCAGTACTGCTGTTAAGCGTAAGACAAGTGAACTTTAGAACATA
AGTGCATGTATTTTTTAATTTCGTGGCTATCCCAGTTATTTGTTCACTAGAATATACTAC
ATATGTTTAAAAAGATATTAAAGGGCAGTTAAGTGTGAGACATGCTATTGCACCAAGGTC
AGAATTGTTATTAATCGAGTTTAGTTTGAGTGAATATGAAAGTGTTTTGAGTGGCACTAT
GATACTTTTAGGGAAAGATTGTTGAACTGGCAATAGTAAAAAAAAAGCCTTAAATAGGCA
ACAAATCAAGTGGATGAATGTTTTCATAAAACTAACTGATTGTTAAACCCTGAGGAGTGA
TTAAAAAAGGTAACAACAAAACTAAAAAAAAAAAAAAGTTAAAWTWAATACGACG
>bu_91849.1_c91
GTTCTACTTGTGGGTCCTTGGCATGGCCCTCGAACCAGCCGTCGAGGGGATCAGTTACCT
TGCCTGGGCAGTGTTATTTGCATTTTTCGCGTATGGCTCTGGAATCCGCCTGGGCATACG
AGAGAGGTATGGAATCAACGGCAACATGGTGGAGGACTTCTTTGCTGTGATGCTGTTGTA
CCCTTTTGCAGCTTACCAAATGGATTACCACATGAGCAATCCACCCATGCACTTGGGAGA
AAATGGCTTGGAAAAATATGGCCGCGAAAAAGGTGCTGCATACGAGAACCAGGGAGCTGA
CGTTCCGTTAGAGAAAGTGGACACTGCTTTTTAAAGAATTGCACATTTTTCATGTTTTTG
TGTTTGAGAACAATGAATGACTTATTGACTTTAGACTTACTTAGGTTTGCGTCGTAGAAA
GTCCACATATGTGTTCTAAAACAGGATTTAATGCACAATTAACTGCCAACGATTTTGAGG
TATAACCTAAATTTTTTTCTCGTGAATGTAAAGAGCGAATATTTTTATAAACGGCTACAA
ACTTGCCAAAGCATGGGTTGTTACGTGTGGACAAGAGCTCCTCTTTCCACTCTTTTCATT
CTTTGTCTTCGCGCTCCTTCGAGACTTTTCATGCGATTGTGGGACTATCGTAACAAATAC
TGAAGGGGTTTTTGAAGGAGTGTTGTAAGGATACTGCATTTTTAGCTTCTTCAATCGTAA
CCGAGTTGGTAAGCGAGTGTGGGACATTTGCCTTCTGGAACTATGACTTTTAAAATGGTC
AAAATAGTTTGATTCAAACAAAAAATGGTTCTGTGAAAGTTAAATGGACCCTAAAATGAG
TGATGCTCTTTATTGTGAATAAGTGTAAGCAAATATTATGACCCAGTAGCGATATAAATT
TTTTGTTTTGTTTTGTTTTTTTTTCTAGTAGACTCTTCACAATTATTTTTTCTGGTATGA
TGGTAGTTTTCGTGTAGAAACCATGCTTAATAAAATRKCTTTGTTATTAGGAMWMAAAAA
AAAAAAARWAAANAAAAAAAAGTT
>bu_91849.1_c92
AGGCTCGTTCTCCGTATATGGGTTGCAGTGGATATGGCTCGTATCCAGTGGTAACCCTGC
AGATCTCTTGTGCAGCTTCTCGGAGGGCTGAGCAATTGTACTTCTTGAGAACTTTCTTGT
TTCCAAGGCGGACCAGGTTCATCAGTGTTACGGTAGAACTGGCTGCACCCATGGATGCTC
CTTGTATGATCATACTTGCCCAGATACCATTTGCTCCGTTGGCCAAACATGACAACTGAG
TGGTGTCCACGTGTCCCCACTTTTCGTGCACGTGAACCAGCAAGTGGCCATCCTTGAAAC
CACAATCATCCATTTCTTTTCGAACAGCTCTTATCCACGCTGCAAGCTGCTCTGGGAAGT
ATTTTCCAGACTCCTCGGTAACGATTCCAAATGGACGGATAGCTAGGGGCAAGGAAGATA
AATGACGGATGACCTTGAAAACACGCTTTGGCTTTTTGATCATGCCGTCGGGAAGATCGC
GCAAGTTGACCACCACCTTGGAATCTTTTGCTAGGTTGGCATGGATCCACTTCAATCTCT
CGGTAAGAAGGTCGTTGATAGCTTCAACTTTGAACTTCTTGTAATTGATCCCTACGTAAA
CCAAATCCATTTCGATGATGGCGTTCCTGATGCCGAGTTCTTTCATTTTCCGTAAGCCAA
CAGGAATGGTCTCGGTATCAGGAACCCCACTTTTGTCAACGGATTCAAGTAACTCTGTGA
AGGCCCAGAGATTAGTGAAGTCTTCTCCTGCATCGTGTAGCTGTTTGATGAAAGTATCAC
CCAGGCGAGTCATGTGGGAGAAGGAAGCGACGATGATGTCTTTGAAGCCGACTTTTTTGA
TCTCCTTGTAAATTTTCCATTTGTTTTCTATGGTATGCCCACGCAACTGACCCACGGTAC
TTTCACGGAGGGAATTGTCCAACACAAAGACGTCTAAATTTTTTAGAACCTTGGATTCTT
TGCCAGCCTCGTCAATCTCTTTCTGCATTTTTTGGATTCGTTCCTTGTAGTAAGCTTTGT
TTGCCATGACGCTCATTTGATTTGAGAATACTGAAGCAACTGGTTTCCTACTTGGGATCT
CGAAGTACGCTTGCCCACCTCAGGCAGAATCCCGGGAATTC
>bu_91849.1_c93
GAAYTCAAYCRGCAATGCAGCAATGGCAGCAGTATTATCAACAATATTATCAGCAAGTTT
ACAATCAACAACCCATGCAGCAGCAGTCTCCGGCTCAGGCTGGGTATGTTCAGTACCCAG
CAGCAGCAGCGGCAGCTCAGTATGTTTACTATCCACAGCAGCCCTTTGGAAACCAACCAA
TGCAAGTTGTGCAAGCAGCAATGCCGGGGTATCCTGCTCAAATGTCGCCAGCGTCTTCAG
CTGGTCAACAGCCTCCCACTCAGAATCAGCAGATGATGGGTATGATTGGGCCTCATCACC
AAGGAGCTCCCTCCCCTGCCAATCCAACTTCTTACGTCATGCAGCAGGCTGCAGGCTACC
CAACACAGTAGTGATACCACAAGAAACCACTGTATAAGAGCAAAGAAATCATTTAACTTA
GAAACCGTCGACAGAGTTGACAATAGACGAATCCTCTAGACGAAAGAGGAACAATTTATT
GAGAGGAAAATATGCAACGAAGTTTTTGAACACAAAATTCTCTCGTCTCGCATCAGATGA
AAACAAAACAAAAAAAATATCCAGGCTATAAAAAAAAGCGAATCCTTGTGTAGCATTGAA
CCCTTTTGTGTTGAAAAAGTAGGGCAGTAGTGCGTAGAGCATTTTAACTATAAAGCTGAT
AACCATACATGTATACTTTGTACAGTTTAAAAAGTATATTTTGTATTTATTGCGTTCCCT
TTGTTGGATTTGGATTCTACCTCTGACGCCTTTTTAAACGTATAAACAATATTTTTTCAT
GCCATGAAAGCGATATCTCGTACGATTTGGTGGCTCTTTGTAGAATTTAACCCCGCAATA
TTTGAAAATGAACTTTTTCAACATACAAAAGGTGTTCAGGGCTGGGCTTAGCTGCGTAAA
TAGCAGTAACTGTGTTCCATGTCACAAAGCTGTGTACATTTGTCGAATGTGGATCTCTCT
CTCGCTGGTCGTGCTTTTTGTAGTGTAACAGTTTAGTATTTGTAGTCATGTGAAAAGAAC
AGAAAGCTGTGGGGGAAAATGACGAAGTATGAATGTAGGGATATATGCGCTGCCGCCTCC
AGCGACCAGGAAAAGAAGAAATAAAAGAGACGTTTTGACAAAAAAAAAAAAAAGTTAATT
AATCGCGATCTAGAACTAG
>bu_91849.1_c94
TGGAGAGCCAGATCAAGAAACATTTCTTATTCTGCGTCGAGCTCCTTACCAGATTGGGTC
TTGTAAAACAAGAAAACGGCGCTCCTCTACAGATGGCAGGACTGGCGACACATCTTCACT
ATCATGAGCCCTCAAACTATGTCTTGGTCAGTTTTCTTCAACGTGGTCTTTTCCACAAGA
TCTGTCAACCGGAAGAGAATGGRAAAATTCTCAGACGACGTGTTGAGAAAGATGGTGCTC
GTTCTAAGCCACTTGTTCGGCAGACGATCCCTTCACGCTTCATTCAAACGAACGGTCCAT
TTGTGCCCCACGTCAAAAGAATTTTGGACGATCTTCCCAATGAATTTGCTTCAGCTCTAA
GAGAGTACAACCGCCAAGTCACAGATGTCTTCAGTCAGTACCTCACTGCGGTGGCTGCAG
ACCTCGAAAAGGAAAGAGGAGAGGAGAACAAACTCCCTTTATCGGGCATAGAATATCCAA
AGCAAGGAAGTGTCGGTGACGATGACAAGTACGATGTTATCGAAAGGCTCGTGTCCTCAT
CCATACCGTACTCTGCCTGCTCTTCCTTCGCTGCATTGTCGGGAAATTCAGATTTACGAT
TGCATTCTTCGAGCGAGACCGCAGCCAGTTATCCGGAATCAGACGAAAGCGATGTCGAAG
TCGCCAACGAGAACGTGACAGTTGAGCTTGGAAATGATGAAGAAGATAAGGAAGAAGAAC
GAATTGATCATCTGCTTGAGATTGTTCGACAAGATGTTTACACCGACATCAATATTGTTC
CCATCCTCCGTCTAAAAAACTGCAACTCAGTTGGAAGAGTTCAGCCCTTGAATGCATATG
CTCTGGATTTTTTCAAGCACGGGTCTGTTAAAGCCATTCAGAAAGAAAACGGAATCAAGG
CAGGAGAAGTTTTTCAAATCTTAAAGGATTTTCTCTTTACCATTATGTCAATCAGTGCTT
CTGTTGAGGAGATGTGTCCTGAAGAGGAATACGACAATGTGGTTGCAGCTTTCAAACAGC
TCGTCGAGGAGTATAGAAACAAGTTTAGAAAGCAGTTCGATGCGGATATTTGAAATGGTC
CCTCCAAAAGTTGATTAAGTGTCCTTAAAAAATCGCCAAGTCAACGAAAGAAAGGATTTG
CCGATTTGAAGCTATATTTTTTAGGACAAACATAGGAGATTAATGCGAAAAACTCTTGTT
TTCTAAAGGGAGAGTAAACAATAAATTGCGACCGTAATCGTCTTCTGATAAAACTCGTGA
TTATCTTTGAGAGTCAACCTCAAAGCAGCGATAGTAATATTTCTCCCTTAAAAAAATCAT
TTTGTTGTGACAAAGCGATAGGAATGTATCTTTCCTTGCGCGGAATGATAGCGGGAAAAA
TGAGCTTGGATAGCCCAGAACACAGTATTCGCTTTATAGCGTCCACGGGCGCTGCCAGTA
ATATGATAACAACAAGTACAATGTTTTAAGTGTTCATGTAGGGCTATTCACCTAAATACT
TCGTTTTAACCACAATTACAAAAACAAGTGAGCATATATCTATGAAACACACGTTCAAAA
TCAGATTCACTTTACTCATAATTACAAAAGTACACTGATTTTATAACCTACCTCATTGGT
ACTTAATTTGGCGCTTTTGGCGAGACTGTATTTCTCGGAGTTTATTTTCGTAAAGACAAT
AGCGTTAAATGTCGCAATTCAAGCGTTCTCAACTTCATTTTATTTTCTAAAATGTCTTCA
CTTTTGACGACTAACGAAAGATATTCAAAGGATTTTTTTCCGAATCTAGCGATTCAGATG
AAGATGATAGCAGGATTCTGAACTATATATACTCGAAATCTTTGCAGTTTAACACCATTT
CACAACAGAAGATCCAACATAGAATTTACTAGTAAGACCACCATGAAATGATATGTGTAT
TTGTCGATACATGTTCTGTATTTGTTGTGGTTATTATATGTTAATCTTTTTTTACCGGTG
ATTTGAATTTTCTATGGATGATAAAATTTCACGCGTTAAAATTCTGCGAAGATTTTTATT
TCCGAGTCTTCAATTTCGCGATTTTTTTTTACAATTCGCAAAAACACGAAATTGAAGACT
CACAAAGTTGTCGTACCGATACGATACGTTATTTACTTATGTCTTGTTTACTGTCAAAAT
TCCATTAAAAAGAAGTTAATAGTTAAAAAAAAAAAAAAAAAAAAAAAAAAAAAAAAAAAA
AAAAAAAAAAAAWAAAATAAAT
>bu_91849.1_c95
TCCGGAATTCCCGGGATYAAAATGGCTGCATCTTTCCTCAACAGGCTCGGAATATTGGGT
ATGGGTATCGCCTGTGTCGGCGGTGTTGTCAACACAGCCCTTTTCAACGTTGAAGGAGGT
CATAGAGCTGTACTGTTTGATCGATTTCAAGGAGTGAAACCTGAGGTAACAGGTGAAGGA
ACTCATTTTCTCATTCCTTGGGTGCAGAAACCAATTATATTTGACATCCGCAGTCGACCT
AGAAATGTTGCTGTAACAACAGGAAGTAAAGATTTACAGAATGTCAATATTACTTTAAGA
ATTCTGTTTCGACCTCAGCCACATATTTTGCCCAAGTTGTACATGAATCTTGGGGAAGAT
TATGATGAGCGTGTTCTTCCTTCCATCATCAATGAAGTGCTAAAGGCTGTGGTGGCCCAG
TTTGATGCTGGAGAGCTCATAACACAGAGAGAAGTGGTTTCACAAAAAGTGCAGGATCTA
CTGACGGAGCGAGCTGCAAGTTTTGGGCTTATTTTAGATGATATATCTTTGACACATTTG
ACTTTTGGCAAAGAGTTTACAGAAGCTGTGGAAATGAAACAAGTTGCTCAGCAAGAAGCA
GAACGTGCCAGATTCTTGGTGGAGAAGGCGGAGCAACACAAGCAAGCCACAGTGATCCGG
GCTGAGGGAGACGCTAAGGGAGCAGAGCTTTTAGCAGACGCGTTTAAAGAGGCTGGCGAA
GGGCTTGTTGTGCTCAGGAAAATGGAAGCCGCTGAGGAAATCGCAGACAAGTTATCTCGT
TCAAGAAATGTAGCGTACCTTCCTCATGGACAGAATATGTTGTTGAATCTGCCTGTCGGT
CGTCAGTAAGGATATGATGTAGAAAAAGATTGAGACGAAAAACACGGCCATAGCTAAAAC
TTAAACAGTTAAGAATTGACACTTTTCGGATAACTTGTGTTTCGTCTTGAAATTCGAAGT
TAAACTTTCAAGCTCAAAAAAAATCGCACCAAAAAGTGACGATGAAATTCAACAGATCCT
AGCAATGATTTTCGTGGGTGAAACTACAATATTGAACTACCTATCTAGGTGTTTCGTTAT
CAGCTTCCACATGTTAGTAGTTGGATTTCAAAGGTTTTTCGGGGAACGAATTTTTCCTGT
AAGTTATCTGTCGGTGAGGTAAATATGTGAAATTGCACGATTTGTAATGAATCAACTGAT
CAAAAATATACACGCCTCTTTACAAATAAATTAAAAAAAAAAAAAAAAAAAAAAAAAAAA
AAAAAAAAAAAAAAAAAAAAAAAAAATAAAAAAAAATTAAAAWAATACG
>bu_91849.1_c96
TTCCCGGGATGACATCGGCTGTCTTTGCATTTCACTATTCAGAGTTGGCTGTGTCGTTTG
TCAGAAGAAAGAGAAACAAACAAGAACATGGGCGTAGAAGGAGGTGCTAAAATCCTCAAA
TTTTTGGTTGTTCTTTTTCAATTTCATCTTCTTTATTTTTGGCTGTGTGCTTGTTGGTGT
TGGAGCTTGGGTTCTGGTTGACTCTGGCGACTATGTGACATTGACCAAGGCAGTGCCTTA
TGCAACTGGACCTAGGGTTTTGATTGCGGCAGGTGCACTCGTTGCAATTGTGGCATTCCT
TGGGTGCTGTGGAGCCTGGAAAGAGAACCGCTGCATGCTGGTCATTTTCTTTATTCTCCT
TCTTGTGATCCTGTCCTTGGAGATTGCTGCAGGAGTATTGGGATATAAGAATCGTGACAA
GGTTGAGAACAGTCTAGACGAAGATTTTTTGAAGGAACTCCAACAGCATTACAATGAAGA
TGGAAGTGAAGGAGCTACCAAGGGAATTGATACACTGCAGGAAAAGGAGAAGTGTTGTGG
CTGGTATAACTACACAGACTGGTACCAGTCAAAGTTTGGAGGGAAAACCAACAGAGTTCC
AGACAGTTGCTGCAAAGAAGTTGTTAAAGATTGTGGAACTAAAAAGAATATTTCCCTTTG
GAATCAAGGGGGTTGCAAGACGAAGCTGGAGGACTTGCTCAAAAGCAAGTTGAAATATGT
GGGCGCCATTGCTGTTGCTATTATTGTCATCCAGCTCCTTGGGATGATATTTGCTGCTGT
TTTGATCTGCAAGATTGGTGATGGAACAACTTATGCCTAAAATTCACAATTGTGTTAATC
TTCTCTTTAAAGATGCAAAATGCAGTCCTTTGTTTGGACATAACCATTATGTAAACCAGA
CATGTGCTGAAAATTTCTTTATCTGACTTTTTGTATTTAACAGGCTAGGGTTTAATGTTA
GAGTCATTTTCGTATAACAGTTTTCATAATTTGACGGTTTTCTTGGTTTGTCTCAGAATT
AAAAAAAGTTTGTTTTAAAAATTTGTATTTGTTAGTTCTTATTTTTTGTATTTTGATTTG
TTTTGTTTTAGTTTGGTCAGTAAGATAGGCTACTTCATTTTTTGTTTGTTGTTTCAATGT
GTCCTGATCAAGAGCAGGTCTCTATTTATAAAAGAACCTTGCACTCTCTCTATATGACTT
TTAATTAACTGTGTGACTTTGCAATGTATCTTACATGTCTACACAAGCTGTGGTAAATAT
TTGCATCTGAAGAATATTTTTTAGTTACAGCTTTACATTTCACAATTGCTTGTCTAAGGA
TTCAGTTTCTTCACCTTGAAGTTCATGGCATCATCACTTCAGGAGATCAATTTAAATATT
CTGATGGCTATGAGCTTGTAAGAGTTGAATAGGTTTCCTGGTACTTGTGGTCAGAAGGTT
ATTTTTTTGTCAGTGCAAAAAGCAGCTGGTTGATATCATGCATCTAGGTGCCCATACCAT
ATTGCCTCAAATAAGCACCAACACTCCAATAAGTGCCCTTCCCTGAATAAGCCCCCACCC
TCACTCCCTTGGCTATAATATCAAACAAGTACCTCCCCCTCCCCCACTTGCTTAAATAGT
AGGGCTGAAAGGAAAACCACTTTAATTAAAACTTTTTAAGCTTCAACTACTTTGGAATTA
ACACAACCTCACCTCTCCTTGATAGTATTCCCTCTTCCCATCTCAGCCAAAATTTTTATT
AAGTACCCAGGCTGTTCTTCTGGTCAATATGGTATTTAGAAACATTACTGCATTTACACT
GACAAAAAAATTTCTGATGAAAAGTTTCTCTTTAAAGGGACATATTTTGTAATGTTAGAG
GAGAAAGGGTATATAATCATCTAATCCCTAGTCAGTTCACAGACTGTTATATACAGTAGC
AATAGTCCAGTGACTAGAGGTAATAAATTTGTATCTTGACATTAAATTGCTGTAATAAAC
TTGAGTTAGAAGGCCTTTAGGCCTCATTAGGAAAAAAAAAAAAADTTAAWTWAATYGCGA
TCTAGAA
>bu_91849.1_c97
TCCGGAATTCCCGGGATATCCAAGATGGCGGGTGCCAGTGTTGTAGTAGTACCCCGCAAT
TTTCGCTTGCTCGAGGAACTCGAAGAAGGTCAGAAAGGAGGTGACGGTTTTGTTAGCTGG
GGCCTGGAGGACGACGACGATATGAACTTAATAACATGGACCGGTATGATCCTTGGTCCT
CCAAGAACTGTATATGAAAACCGAATATATAACCTCAAGATAACATGTGGTCCTAAATAT
CCAGATGACCCACCTAATGTGCGGTTTAAAACAAGGATAAACATCACTGGAGTGAATGCT
ACTGGTGTTGTTGATCCAAAATCATGTAAAGTATTAAAAAGCTGGTTGAGGAGTAACACA
ATAAAAACTATCTTACAGGAGCTAAGGAGAATGATGACCCTAAAAGAGAACATGAAGCTT
CCTCAGCCACCAGAGGGAAGCATGTACGATGGACATTAAATGAAACTTTGCCTTTCTAGA
GGTTCTTCTACAAATTACACTTAGCAGCAGTTCTCTTTTGATGAAGAAAAAGCAGATCTC
TGTCAGTATCTGAGCATTTGTGTACCTACCCTTTGACTCATAACAAGTCAGGGTTAATGT
TGGGTCAGGGGAGGGGTGGGTGCACAGTTGTTCAGATACTAACATTGATCCAAAAAAGTC
ATGTAAAGAAAACAAAGCAATCCACCTGTATCTTGAACAGTGTTCCTACAGTGCATGTTT
CTAGTGAGACTTTTAGCTACTTGTTAATAAACATCAA
>bu_91849.1_c98
CAATATCGAGAGACCTGGGAACAAGCCGCAACTAATCATTCTCACTTCGTTTTGAAGTCA
ATCTTTCCTTTGGCACTGTTGCGCAATTTTGTCGTCACGCGTTTCCTGCGGCCACGCAAT
TCTTCTTGGACGCTTTTGCGCGACACTCCAGGAAAGGCTTTCGACAGAAGGAAGATAATG
CTCTATGTAAGAAGGGTTTTACGCAATTTAGGGGACTGATAGGCCAGCGTGTCAATGAAT
TTTATCGCTGTAATTGCAGAAGTTCAAGGGGTCGSTGTTAGTAAAGCTTTGGCACAAAGA
TAATCTCGTTTCGCAAAGTTTTTGTTTTTGGTCAGGGGGTAATTAGTTTCGTAACGAATT
TAGAATGTTTTGTATAATTTGACCTTTAAATGCRATTTCAAGCAAAATCATAATAAGGCA
CATGCGCAAACCTATAACTGGTTTGGTAACATTTCCACTGAGCGAACTGTAGGGGTTGAT
TATGTGAGTGTTCAGACGTTATCTTCGATTCTCCTTTTTAGCCAATGTTACCTTTGTGAC
ACCTGTTTTTGATGTCTTCATTCCTAGTCAAACTCGTATGGACTTTACAGCCTTTTACTG
CCTTTTGCCTCCAAAACAAATGCACTTTGTTGTGCATTTACATGGACATTATCCTTGTGA
TGTGGGTCACATTCTCACCTGCATTATGTTTTGACGTTGAAAGCACTAGGCTGAGCCCGG
TGCTAGTAATAAGCTGGTCTTTTATCACTTTGTTTTGCATTTGTAAATGTGATCCACTTT
ACTCAATCACTGTTCGGTGTAAGGCTCTTGTAGGTGTTCGAGAATATGGCCACACCCACC
GCCCTCTCTGACTGGTCTCGTGACAGTCACCCTCTTTGATGGTCAAACACCTTTGAAGGT
CAATGCGCGAAAGTAGCAACACAGTAAAACTCTTGTTCAACGCGTTAAGTAAGGCACGCC
CATCTATCATCCGAGCGCGTGGTATCCAGCCCATGTATAGGTAACCTTGGTCCAACTCGC
TTGACGAAATCACTACTCCTATAGTTGCAAGAAAGTTTGCAATTTTGGGACGAGTGGTTG
TGGCGGTGCACGTGAAGGCTGTAGGGTCCGTCCTGTATGCCTATACATGGACATTATAAT
TACAATAAGTTAGTAAAGATCCTCCATAAAAATAAATAATAAATAAGCTGCTTTGTTTCG
AATTCAGCATAAAGATGCTTCCTTATCTAGGATTAAGTGGTCGTTCATCAGTCTATCCAA
GGTATCGTGATTTTCAAGGTACTTTCAAAAGAACTCGGCCAGAAATTAGTCCTTTTGAGG
CGTTAAAGTGTTCTTGAAATTGGAAACTCGATCCGGATCTTTTTCCTTGGGGTGATGTAA
AGGAGGTTGGCCTCTTAATTTTGAGTCGTCTGTTTTGACGGAAAAATTAGTTTTTACATT
GAAAGAAACCACAAAATATTGGTTTGGTTCGATAGAAAACACCAAATTGGAAATAATAAA
TAAGAACGAACAGGAACAGTCAAGAATGGAGAAGATTGAAACTGATTGCAAATGAGAAGC
GTATAATTTGGAACAAATCCTTGAAACAGTGATGTAGCCACTAATATGATTTATGTCGTT
AGTGGTGCTCATATGATTAAATTTCATTGAAAAGAGAAAAACTACAACTTAAAAGGTCAA
AAAGGCAAAGCTAAACACGCAGTATCGTTGACCACTTTGATGGATATTGGATATTACAAT
CAAATTTTAGTGGCTTGACGCGGGTCTTCTTAATTTTCCTAGAGTGAAGGTGATCGTTTC
TTTCCATGATTTGTTCGGAAGCTTTTTCTCGATAGAAAATATCGTTCAATTAACGTGTGC
AAGTGTGAACTTTTAAAAAATGTGACATTAAACCAATATCATTTCAACGTATCCTATTTA
GTCAGTATATTATAAATAGTTGAGACTTTGCTGTAAGTTGGTACCAATTGTTTAATAATG
AAATGTTAAGTGCGTTAGATACGTAAGTGACACTGCATGACATGAACAATAAAAACAATG
CCGTATTCCAAAAAAAAAAAAAAAAGTTAATTAAACGCGATCTAGAACTAAAAAAAAAAA
AAAAAAAAAAAAAAAAAAAWAAAAAAAAWAAAANAAAAANAAAATAA
>bu_91849.1_c99
GAATTCCCGGAATTCCCGGGATGTCCGCCATTTTAGTTAGAGAGCGTCGTGGAAGATGAG
TGAAGAAACAGCCCCTGAAGAAAAGCCGAGTGAGCTCACCGAAGAGCAGAAACTGGCGCT
CAAGTTTCCGGGGAAGAAACCAGTTGCCACTGATATTTTGAAAAAGAGAATGCAGAGAGG
GGTGAAATATTTTGATTCTGGCGATTACGCCATGGCGAAGAGCGAGAAAAAAGTAGGTCC
CGCCGCAGCGGCCATTGGTAACAGGGGAAAATTGCCCGTTGGAGTCGGAAAAGCCATCCC
CACACCCGATAACATCCCACACAGGAAAACGTCTGTGCCTAGTAAGTTGGTGGAAGGCCA
AGAGCAGCCGCCAGTGGCGGTAACACGGTAGTTTTAAGCTGCAAACTGAACAACTGATAA
TTTTGCACTTCTTGACATCCGCTTTTTGGATCGGAGCAGTAGTTTGTTTCTGAATCTTAG
AATTATATTTTGGTAAAGATTGTGGAAAAATTCTTTAATTTATCGTGTAATATTCGCGAA
TTGTGGATTTAAAATCAAGTTAACAGGCCAAACTAGCGATTTTTATAGCTGTGTAAACTC
TTAACTGTATTATAAATGTCTATTTTGAATAAATTTTTCAAGAGCAAATCCGAGCACGCA
AAATAGAAAGTAAATTAAGGTCGAATGATTCTTTTGAACATGAAATTTGCGACAAATCAT
TTACTTTCTCCTTGACGTTGAAAGCACTGTTAATGATAACGGTGAAGTTGCATACTGCTC
GTCTTATTTTGCAATCATTACGCAGTAAACGCATGGGGGAAGTTTGAGCTCACAACTGTA
CGTACGGCGTTTTGTATTCATGTAAGTGGACCATTCAGTCATATTATCACTGAAGTGAAG
TTCCAATCTTTATCGTAGCTGGGAGAGTAATTTTTCATGGGGATAGGGGTGACTGGAGAC
TGATCTGTTTCTGAAAACCCTAGTACATTGTACTTCTAGGAATTTTTTTGTTATATACAT
TATTGTTTTGGTAAAGTTATTAAGAAAGCTGATAATATTCATACAGGACATCAAATAATC
CCCAATTGACTGCTCTTCTAATTAGATTTTTTCACCAAGATGTGATTTTGGAGGGAAAGT
ATCATAAGTGACAAATTCAGCTGAAATTACAGTTGATGAATTGACAGTAAAATTGGTATG
TTGTTCCAGTTAAATCAGTTTACAACATGTGGAAAGCACACATTGACACACAGCCCAATG
CAATATTAGAAGCATATAACCTTTTCATGGCTAAGTAATATGCTTCTTGTAATACAGACA
GGAACTCTTAAAATGTCTAGACAACTACAGGTGAAATGACTGAAAGAAATTTTGTGGTAG
TTTTAAATTATTTCATGTAAACATTGTTTACAGCCAGGTTTGTTTCACATCAGCAACACT
TAATCGTTTCACATCATTCCATTTCTGGTAGTTGTTTAGCTGCAACATGAGTTTGACCAA
ATTGGTTTTATAATCTGTGATCCTTGTATTCAAATGAGTCCATTTTTAGTAGCTTCGTAG
TAACTGTTTGCCAGAGTGTAACTTTTCAAACCATTTTTGTACTGTTATTTTAATACCTCT
GCTTCTTCTTTTTGKAGTATTTATCTGTAAAGGCTTGCTATGAACCCAGTGTAGTTTCRT
ATGGCTAGAATCCTAAATAAATGATAGAAGAATTTTTGAACAAATACTAAAAAAAAAAAA
AAAARWWAAWWARTYRMRAWCTAGAACTA
>bu_91849.1_c100
NTTATTATTTTTTTATTTTTTTTTTTTTTTTTTTTTTTTTTTTTTTTTTTTTTTTTTTTT
CTTTTTTAACTAACTAATAATATCAGTCCTTTAATACAATGAAGTCAGTAAAATACAATG
ATCCATTATGTAGGTTTACCTCAATTCTCTCTCGATGCAACCTGAAGAAGCTTAAATGTA
GAATAATTGAAATTACTTATTTCTAGCAAGATTTACAAGTACGTGATATTTCTCAATTGA
AAAGCTTCGATCAACCGTGGGGTAGGAACAAATTCACTCTAAACAGTCTACTTACACATT
CACTTGCGTTCGTTATTACAGAGAATACACTGAGAGAAATTGCTTTACCTCCTAAGGTGG
CACATCCACCCATTACAACAATAAATCACGAAACGGCAAAACCACGGGTCGTCGGTAAAC
GTTTCCCGACTCTCTTTCATTTTCCATTATTATTTGGGGGAAGATTGCAGATCAAAGTGT
ATTCGCTTTCCCAAAATGAAGAGATCGCGAGTGATCAGTTCCAATAATGGCACAATCACA
GTGTTTAAGGCCATAAAATACCACGGGAAAAGCTGCAGTGAATAAGACTCGTAGAGGAAA
CAAAAGGTCACATCGAGTGATATACCCAAACTGTCTATTGAACTTGCAACTCAATTGGAC
TTTAATGCGCGGGGCTTTGTATGTATAACTGTTCTAAATCAAAGTACAAGAGCTCCTTTC
TTTGAACGGGTTTTGGTTCCCGGGGACTCCCGTAACAAGCGGATCTTCTCGCTGAATTTT
CTCCACGTAGGTTTTCAGTTCGTTTGCCGCCTCCGACACTTTGATGCGATTAACTTTCAG
TTCTGTTCTAAGTTGATCCACGGTGATTCTCTGAATTCTGAGGGTTTCTGTTGTTGTAGC
GTAGGACATTGCTGTAAGGATTGATCACCAGAACTTGCTCGCTTGGTAACTGAAACTTCT
GATCCTCTTGGTCTTTCGCTTCCGAATTTCCACTGAAACCTTCATCCCGGGAATTCCGGA
>bu_91849.1_c101
GCCATCGACTACATGAGGCATCAGTTCATACCCACTGCACTATCACATGCCTACAAACTG
TGACTCTTGCAACAAGCCTCTATGGCACATGTTCAAACCTCCTCCAGCAGTAGAGTGCAG
ACGTTGTCATATGAATTMSYGKSATCAAGGACCATGTCGATAGAGAAGAAGCTTGTATCA
CCATGTGCAACCTTAATATGGATCTGGTCTCAGCCAAGGAACTCTTAGTGCTTGCACAGA
CTGCGGATGAACAAAAGCAGTGGGTGTTATACCTCAGCAAGAAAATCGTCAGAAAGGAAC
CGAAAATTAAAAGTCCTTCTGTAAGACTCGGAACCGAAGAGGCCAACATGAGAAGAAACA
TGGCAGAAAGGAGCGCCGCCTCACGGCCTGGTGGCACCCAACGGTCGGTATCTGTCTCTT
CAGGAAACAGGAAGATTACGTGACTCAAACCGGCCAAACCTGATGTGTCAGCCGAGACTG
TCGCCATGAGTGAACTAAAAGTAAAGCCAGTGAAGAATAATCGGAATCAGTGTATACTTT
AATGAAACATAGAAGTGATATCCAGCGGTCCTCGGCACTTGACATCTTTGGTCTAAACTT
CTTTGGTCAAACATTATGAGCGGTCTCCCTGTGGTCCATAGTCGTTAGTCCTGAAAAGCA
TCAGCGTGCAAGAGCCACAGGAACCCCTGCGCTTTTAAAGGAATACTTTCATCTTTGAAG
CTCGTGCTGTCACGCTTGGGTGGATGGAACTCTTCATATCCTCAGCTCAGAGGAGTAAAG
CGACATGCGCAAAGTGTCCTTCGCCTAGAATTACTACCCTCTTTTCAAAATGAAGAAAAT
AATTGTACCTTAAAAACAATCCATACCTGTTTTCCACATTGAAGAAAAATATCCCTCGTA
GTATTAGTTAATACCAGCTACGTTGATGCGGTTGTAGGGTGTGTTATGTTAGCCCTTTAC
CTCCCAAACATGATCTGAACGTAAATTCTCTTTGCGATATTCCACACCATCTACGAGTAG
ACAGAAGTTCGTTTATAAGATGACACTCAGTACTAAATACTAGGTTCTCAGGACTAGCTA
ACAGAAATGTAGAGTTTCAGTTTGGAGAATTAACTTGTTGATCTTGGGAGTGTAAGGGTT
GAAATCATTGTCAAGACTGATTAAAGCTCTAAATACTATCTCGCAACAAAAGGCATGTCT
AATTATTATCCATGCGAGCGAAACTTAATATTTATTTGTCTCAGAAGCTCGACAAGTGTA
AGGTCACTTGAAACTATGATTGGTTAAAAGTATGGTAAGTTTGGCGAACACTTCAAAAGT
CCAAGGAAAACGACACTAGATTAGTAGAGCTTCAAATAAAGCTGTTGAACCACTTAATAT
TTTCTACGATAACAAATAATTTTACAAGATCAGGAAGCAAGGCGCGTGTTGTAGACTTAG
ATTTCGATCTGCGAGTGTCCAGCCCAAAGTTCAACGTTCATCAGAAGTTACTGATTGTTC
CTTGTTTTTAACTGTCCGACTTCGTTAGTACTAGTAATTTATTGTTCGGATGGTATGATG
TAATCAATTTAATTACTCTGATATGGAACAAATAAATATTTTCTTGTTCTTTGTATGTCA
TATCAGGGGCTATGAATAGATCACTTAATATTATCTAGTATTTTGGCGCTTGTAAGTTAT
AAGCTTTTGTTGTTCCTGATTTCTGGCGTTTTTGCCGACAGGATGTAGGAAACGTGAATA
AATTTTAGGTTTTTATAACAAAAAAAAAAAAAGTTAATTAATCGCGATCTAGAACTAGT
>bu_91849.1_c102
ATTCCCGGGATTTTGGTCATCAGCAATTTCASAATTCCCGGGATGTCGATCAAAGGTAAA
GTCCGTGAATAAGATACTGGAGTCAACATGGGTGACATAGATACAAATTGCATGACCCTC
ACTAGGTTTGTTTTGAACGAGCAGCGAAAGATTCCCGGGGCCAGTGGAGATCTCACTCAG
TTGTTAAATGCAATCTGTTGTGCTATCAAAGCAGTATCTTCAGCAGTAAGAAAGGCCGGG
ATTGCTCAATTATATGGTATTGCAGGTGATACAAATGTTTCTGGAGACCAACAGCAAAAA
TTAGATGTGATGGCAAATGAACTGTTTGTTAATATGCTGAAATCATCTTACACAACCTGC
CTTTTGGTATCTGAAGAAGATGAAACGGTTATTGAGGTGGAAACCGAAAGGCAAGGAAAG
TACATGGTTTTCTTTGATCCACTGGATGGCTCATCAAACATTGAATGTCTAGCTGCTATT
GGCTCTATTTTTGGAATTTCAAGGAAGGAACATGATGGACCACCAACCATAGAAGATGCT
CTCCAGCCAGGAAGAAATTTTGTTGCAGCAGGGTATGCACTTTTTGGAAGTGCAACAATG
GTGGTGATAACAACTGGACATGGAGTCAATGGATTTACACTTGATCCATCCATAGGTGAA
TTTGTTCTCACACATCCAGACATAAAAATGAAGCCACGTGGCAAGCCTATCTACAGTATA
AATGAAGGAAACGCTTGTTTGTTTGATGAAGGAGTTACTAAATACTTAGAATCTATCAAA
TTTCCAAAGGATGGTAAATCTCCATATGCAGCTCGTTATGTTGGCTCAATGGTGTCAGAC
ATGCACAGGACATTAGTGTATGGAGGAATTTTCATGTACCCTGGAAATAAGAAGAACCCT
CGAGGAAAGCTGCGCCTTCTGTATGAGTGTGCACCAATGGCGTATATCATCGAACAAGCT
GGTGGAATGGCCTCAGATGGCAAACAACCAGTCCTAGATATCAAACCAAAGGAACTTCAT
GAGAGATGCCCTATCTTCATTGGATCAGCAGAAGATGTTAAAGATTTCCTCAAGTTTAAT
TCAGCATAGTGCCCTATTTCTTACAGTGTCTTTCATGAGAAATGAAGAGTAACATGAATT
TAATGCAGTTACTGTTAGTAGTACTTCAGGCGTTATTTCATGACTGTTTTTCTGTAGTGT
TAGTAGTTAGGCAGCAGACTAAAGTGGTGAAGGTTATTCAAACTATTTGTAGGCTATTAG
GGTGCTTTATATTTGTTATTTAACAGTGCTAATAAAAAGAGGGTTTTTTTTAAATCTATA
ACCATGGCAGCATAGGGTTGTGTTGACTGTTTGTAAATAAATGCTTACTTAGCGAATATG
CCTGATTCTGTTTGTCTTTGGGGGTGGCACATGTGTGAAACCAAGAACCTCCTTTGAATA
AAAACACAACTCATCATTTAGTTAGCAATTCAAAAAAGTAAAACTGTCTCAATTGTGCTG
AATCCAGAAATAGGAATATTTCTGGACAACAGATTATTTAGAGGAGCTTTTGTATTGAAC
AAATGAGGTGTTGCCGAACAGGCTAGTGGGAAGAGAAACTGAGAAATGTAGGGATCATTC
TAGAGAAGCAATATCTAGTAATAAAAACGCTTCAACTGTATGTTCTTTTTATCATTATTA
TTATCATTATCTTCATCGTCATTGCTATGAATTATATTTATTGTTATTGTTGTACTTGCT
TTTTATCATTTCCATTTTTGTCAGAGCTCCCATGTCTCCGTTCACAGTTAACAGCGCAAA
ATTTATAATAAATCCTTGCCAAAAATACTAAAAAAAGAGACAAA
>bu_91849.1_c103
TAACGAAAGGATGGGTTAAAATTAGGTCAAGGAACTTTTGGCGAGGTGTTCAAGGCACGC
AACCGAAAGAATCTTAAGAAATCGTTGCCCTCAAGAAGGTACCTCATGGAACAACGAGAA
AGAAGGGGTATATACCTATTATTGTTGTAAATGAGTTGATTTGCTAAATGTAGTAGTTTC
CGTGCTBGTTTCTAGTCACWGAAGGTTCCTCATGGACAACGAGAAAGAAGGGTTCCCGAT
CACCGCCCTCAGAGAAATTAAGATACTTCAGTTGCTGAAACATGAAAACGTGGTCAACCT
GTTGGAAATTTGTCGAACGAAAGCCTCTCCCTATAATCGCAATAAGGGAAGTATATACCT
TGTGTTTGAGTTCTGCGAACATGACTTAGCTGGCCTTCTAAGCAACCATCAGATCAAGTT
CTCTTTGTCAGAGATGAAAAAACTTACCCAGATGTTGCTAAATGCGCTGTACTTCATACA
CAGTAATAAAATCCTGCACCGAGATATGAAGGCTGCAAATGTTCTAATAACTAAGAATGG
TGTGCTGAAGTTAGCAGACTTTGGTCTGGCACGTGCTATTCACCTGAACAAGGATCAGAC
CCAGCGTTACACCAATAGAGTTGTCACTCTTTGGTACAGACCGCCAGAGCTTTTGTTAGG
AGAAAGAAACTATGGTCCTCCCATTGATCTGTGGGGAGCAGGTTGCATTATGGCAGAGCT
ATGGACACGAAACCCTATCATGCAAGGGAATACTGAACAAAATCAGTTAACCTTAATAAG
TCACTTGTGTGGCTCCATTGCAGCTGATGTATGGCCAGGGGTAGAGAAACTGGATCTGTT
TAGTAAAATGATCCTACCAGCAAATCAGAAAAGACGAGTGAAAGAAAGATTAAGAAACTA
TGTGAAGGATCCCCTTGCTCTCGATTTAATTGACAAGTTTTTGACCATAGATCCTGGTCA
AAGAATTGATGCAGATACAGCTTTGAATCATGATTTCTTTTGGAGTGACCCATTGCCATC
TGACCTGACACGTACATTAAGCTCGGTCAATACTTCAATGTTTGAGTTCTTGGCACCTCC
ACATCGTGGCAGAGGTCAAGTGCAACCACCAGCTGCTGGACAGTCTCGTGTGGGGGCTGC
AAACCAGCTAAGTGTTACTAGCAGCACATTTGATAGGGTCTTTTAATTTTAGTTGTCCTT
TAATTTTCAATGAACACTTTGCATGCAGTGAAGTATATATTGTATTTATATGTGATGCAA
ACAATTAAACAATGCAAGTAAAGACTCGAAGACTCAAACAAACAAAAAAAAAAGAAAAAT
AAAAAAATAAAGAWCWARAACGARAATTAAAAACTAAAAAACTAAAAAAATAAAAAAACT
AAAAAAAGAAAAACTAAACGTAAACGTTAACGTTAAAAAAAAAAAGTTTAAAAAAAAGTT
AAAAAATTAACGTAACGTAACGTAACTAACGT
>bu_91849.1_c104
TATTCTCCTATATTGTTTCTGTTTACCTTTCCTTGTAGTTCAATCAAGAGTCTTTGGTTG
ACGACGGTTCTATTTTTTCTCGTGTTCTTGATTCTTGATTCAGCATAGATACTTTAGGAG
AAGTTAGATGCTAGACGCTTTGAGGGTTTAAAGAATTTAGTTTGTTATTGTTACTTAATG
TGCCTAGTCTTGTCTATCGATCAAGATGCGAGTGAATGTTACAATATGACATCATGGTGA
TTTGTAAAACGGTAAACGGCTTGAACTTCAGAGTAACAGCTGATTCTGTATTCTGCTCGT
CCGTGTGAGGGCCGTGCTAAAAGGGGTGGTTACCTCAGAGGAAGTCATCGTCATCATAAT
CAACAACTTCCGCACGAGTTGAAGAAACGTCAGGTCACAGAAGACGCCAAAATAAGGTTA
GAAACATGCACTTCGTGTGTCACCGATTTTTTTACCACATTTTGAAGTCTTCTGTGATCT
ACTACAGAACAGACCCACGGCAACATAGAATCTATTTGTTTTTGTATTATAAAGAAGCAA
AATGTTGCTTATTGTGGTGTCAACTTTGTCTTTCCTCCAATAGATCATAAGTATGAACCA
CTAAGAATACGTGTAGACCTCAGCTTGTCGTAGAACCGTTTCTAGATTACCCTTACGTGC
ACGATCAGGTTACGCGCTCATAATTTGAACACTCCACTAGTTGTTATGTGATAAAAGGTA
ATTTAAACTTTTAACGAATTCACTTTTCGTGGAGGGACAGAAACGCTGTCATTGTACCTG
TTTTAGATTTTGGAACTGTTTGTATGCTCCCTTTCTAGTGTAGAATGTTGTAAATGTAAA
CATAACGAAACCATCTTGAACATTGTACATTGTAAGCACAAATACTTCTTGAAAGTCTTA
AATTAAAAAAATTTTAGTCAAAACTAACGAAAAAAAAAAAAAAAAGTTAAAATTAAATAC
GACG
>bu_91849.1_c105
ATTARWTYGCGATTAATTAACTTTTTTTTTTTTTTTGTAAAAAATTCTCCTTTAATTACA
AACACCAACCCTAAACAAGGGTCTTCTTTCTCAACTGGGAGCTGCTGTTAACACACCAGG
ACATCCCAGTGACCATTGAACAAAGGTAACTTCCTTAATTCAAATACTTATTTATTTTGT
ATCAATTACTGTCTGATTAAAAATCAGAAAATCCAATGTAACTGTCAATTTTTACTTACT
ATCATGCAGAAGAAAAAATTCATCATGACATTCACAACTGCACCATAACAGAAACTCTGC
CTATACAAAAATCACTGAACTAAGGTGCCTAATTTGTCTCCCTCATTAAGCAGATCAAAT
CCATTATGGTGCAAAAACAAAGAAAAACAAATGACAAATGATGGAAATATTTGACCTTCC
ACAGCTATCTTCTGCTAGTGTTGTAACAAAAAAACTACCAAAAATTATTCTTTTCCCAGC
ATTCAATTAATAATATGAAGTGAAAAAGCAAACAAGGCCATAGTAGCAGATAAGTGGAAA
ATTAGAGAGGTTTGGGTCAGGCCAAAAGTTTTTGGGCTGACCCAAACTTCTCTCATTATT
CCACTCCTCCACTACTTTTGTGCTCTTTACTATTAAGCGTCATTTACTGACTGAATTACA
GGAACAGGCTACCAAAAGAAATAGTAGTACTGGTGAGTCCTCAAATTAGTCCTCACTAAA
GTTCAGGATGTCAAGAATGATTAATAATGAATATTAACATCATGTGAATAACATAATTAG
ACAATACAGTAACTTAACAACATTTACCTCTGAAAATCATTATTTTCCTTAAGATTTTAC
AATGTGTCCACATTGTTTCTTAAAATTATTCAAGAATCCAGTTTGGGTTCTTCCTGAATT
TCATTTTCTTAACAAAGAGCTTTCCTATTTGTCTATAACATTAAAGTGTTTATAGGGAAA
ATACTTTAAAAGAATCAGCAAAGGCTGAGGGTGGTTGCAGCTTGATGCCTTCATTAGTAT
TCAAATGTTGTTCTAGAAAGCAAAGCTTGCTTCACCCTTTGATTCCAAAAGCAAATTCAG
TGATATCAGAAACAATAAATAATATACTTGGACAGTATTCTGAGGCCACCTTCTGTTCAC
CAAATACTTAAGCTGCACTACAATAATAATAATGACAAAAAGAATAACAAATAGCTGTTT
ACTGACTCTCTTACTCCTCAGTAAATTATCGTATGCCTCAAACTGGTTCCAATACAGAAG
AGAATAGCAAACCATTCCTTGCTACATTACTGTAGTACACTGTGTAATATACACAGCAGT
ATGTCAGTCAAATGTCAAGCTTCATTTAAAGTTTTCAATTCTAACTGGTTCTGCCTCCCT
GAATTCACTTTGTGTAGTGTTTCAGATATGGAGCAGTTTTAAAAGAACTCAAGAATTAAT
TTTTAATTATTGTGAAAGTATTGACCATCATATTGGGTATGCATTATGTTCGGTGGTTAG
AACTTAGCCATTGTAATCCTTGATAGAGACCATCGCCAGTTGTTGCGCATGATGGCTGCA
CATGCCAGTTCCTATCTCGGATTCTTGTCAGACCCAGTTTTTCTTGTACTTCATGAGGTT
TCATTGCATCTGGTAGATCTTGTTTGTTAGCAAATATTAAAATAATAGCCTCCTTCATGA
GTCTGTCATTTATGATTCTGTGGAGTTCTTGCCTGGCCTCATCAATTCTCTCACGGTCAG
CACAGTCAACTACAAATATTAAGCCCTGTGTACCAGCATAGTAGTGCCGCCACAAAGGAC
GGATTTTGTCTTGTCCACCAACATCCCAAACATTGAACTTTACATTCTTGTAGGATACTG
TCTCTACATTGAACCCAACTGTTGGTATTGTTGTCACAGATTGTCCAAGTTTAAGTTTGT
ATAATACAGTTGTTTTCCCGGCAGCATCAAGACCGAGCATTAAGATTCTCATTTCCCTGT
TACCAAATATTTTTGATAATAATTTCCCCATGTTGACACTTCGGCAAAGCCGATTAGGTA
GCGGGAACTTGGTAGCCCCACACCTTAAATATCTTCAGTTTTCTCCCACGACACAGACTT
TAAATGTCTTAAAAAATTCCCATCCGATTAACCAGTTATAATAAATGAAGATGAATTTAC
GATTTGCGGCGTATTGCTTGTTTTGTATGCCTCACCGATCSMGGGMRTKCCGAATCCCGG
G
>bu_91849.1_c106
GACAAATGAACTTCGGAAGGAGGTCGATAAATTGTTTTGCGAAATACAGACAATGAAAGA
AAAGGAGAAAGAGCTAAAAGRAAAGTGCAAGGCTCTTTTGGAAAGGTAAGGACGAAGAGC
TGAARGGAGATAAAAAWTCAGAATGAAAGAGCTGAAAGAAAAAWTGCCAAGCTCTCTTGG
AAAGTAAAGATGAAGAGCTGAAGGACGTGAAAATCAGACTTGCCCAGCTGAGTCAAAAAC
TGACGAAAAAGGACCAAAGAAAGATTGAAGACACGACTGCCGCAAACAGGCCCTCAGAAG
TGGAACAAGACTACCGTGAATTTTTCGATAACGAGAGAATGGATGCAATAGAGAACATGC
AAAACATATTTGGATCTGAGGAAGTGAAGGACATCGATATCTCTTACCCTCGCCTAGCCT
GCATGATATTTGAGGCGGCCTACGAACAGACATTAGAGGTAAAGGAATCAGCACTTCATG
TTTTCAAAGAAATAATTAATGACATGATTGATAGAGCTCCAAAACTGGGGTCAGAACACT
CCTCTGCGGATAAGGATAAGATATTGCCGTATAGAGTCACTTTCAAGGTGTCAGCATACA
GCCAGGAATTGAAATACCCGACCGAAGTTCTAGATGCTCTTGAGCTTTCCTTGGAAGAAA
CTGCACAGCTCTGCAACCTTGAGTCCATGGAAATGGGTGTTCGACGAAAAATCACGGAGA
AGTGGATATCATGGCTTAATAGCGAAAAATCGTGCCAGTTCTCCTTCTCCGATCGTTTGC
TTCTTCATCTCAAGGACTACGTTCGGGCATGCTTACGGTTAACTTGGCGGATGGCTGTGC
AGGTTCCACCCATGCAACTGGAGTATAATTGTACCACTTTAAAAAATTTCCATCGGATGG
TGGGATACCACAGTGGTCCAGAGATGTGTTCAATGCCCCCTCCAAATGGACAAGGCGCGG
CCGATTATGAGGTCGCTTGTTATTTGTGGCCTGCACTCTTAGACGGAGGAGGACGAGTCA
TTCGACCTGGAGAAGTCCTTTGTAAAGTGGAAGCTGAAGGGATATAGAAGCTGAATAGAA
ATTGCTGTATCAAGGTTAAATATTTGACACTGATTGGCGGAAAAACGGGGCTTTATTTTT
TACCCTCAAAATATTTATCGAATAGGACAAAAGCAGTGCATTTCCTTTTTCGAAATTGTT
TTAAAATGTTAATGAAATTATTTTTGATTTAATTTTTTCTCACTTGGAATATCATTGGAA
GCTCCTCACACATGAAGGAGGCATGAAAGGTGTGGTGGAAAATGTAACCGTACCATATAA
TATCTAACATTTGCCTCATCTTTGGCGGAAATAATTTTCTTTAAACCGTGGCAGAATTGG
ATAAATCAATCGAAATTGTCAAAAATTCGATAGTTCTTTCGTTTTGGAGTCCCCAGTGTA
AACATGTGTAGAATTTTACATGTATTGAGCAGAAAAAATGGGCATTAATTCATCTCCAAT
ATATCAGTCTCATTTAACTGACGGCTAGTAGATCATCATTTTACCCTTGCCTAAAATGGG
GCTTAGTTTGTGGACAAAGTTTTCTAGTTCTGCGTTCTCGAGAGGAATGTCGGCAAGCAA
ATTGTAGAATTTCGTACTAATTTGCTGGTTTCTCTGGTGTCCATATTGCTTTTTAAATAA
AACTAATTAAAGTTCATAGACAACTTAAAAAAAAAAAAAAAAAAAAAAWAAAAAAAAAAA
AWAAAAAAAAAAAAAWAAAAAAWAAAATAAAWAAT
>bu_91849.1_c107
TACAAGGTGTTTGTTTATAGATATAGATTAACTTGTGGTTACAAATAACTTTAAAATAGT
AATTGCATGATTTTAATCAAGAATGTAAAGTTAGTGGTAAACTGGCATAAATTGGAGTTT
TGACAGTGATGGAATCAGGATCTTTTCCAGACCATTTATAGAAGGTGGTACAAATTTCAA
TTGATTTGAAAGATTTAATCTGTTAAAAGGGATGAATCACTGATGAGCATGGTATCAAAT
TGTTTGTCTTGAGAACGGAAATGTTAACTGAAAAGTTTCCAAGTATCAACCATTTCTCTT
GAGCAGTTAGAGGGCTGCTCTCTGTCACACATTTCAGAGTCACCTTGTGAGCTGTTGTAT
TTGAAAAAGAGTCTCAGTGTATGTTACATGATTAAAACTTGCTTTTGAGAAGACTGTCAG
CATAAGTTAGTAGTTGTATATAATATTAAAATTAGAAGAAAGAGTTCTTTTCACAGTTTA
AAATAAACAGTACAATAAACAGTATATTTGGTCAGGAATGTCAGCACTTGCATTTCTGAA
TTTGGTTTTAAGTGTTGTTTTTTTAAATAATATTGATTGACAGGACTTCTGACCTTAAAA
GGCTTAAGAAAAAAATGTTGTAAGCTCACAATTTTCATGTAATAGTTATCGGTTACTATT
TAACATGATAATTATGTCAAATTAATGGAAAGGATCTTTTGAACAAGTTATTTTTTTTAC
TCTTTATTGTTTTAACTAAAGAGATTTGCTGGTTTCAAAACTGTCTATTTCAGGTTTTAA
TGAAATAAATTCTTATTTATATTTAAAAAAAAAAAAAAAGTTAATTAATCGCGATCTAGA
ACTA
>bu_91849.1_c108
AATTCCCGGGATAAACAGKTTCGGRACTSCTCGTGMGCTAAGTTTACCTTGCAGACATAA
ATTTAAGAGTTGGCATTAAGGATTGCAAGCAATAGAAATATGATTGGAAGATGTATTCTT
GTCACTGGTGGAGCAGGATATGTTGGTACACATACGGTTGTAGAGCTTGTTGACGCTGGA
TACGAGGTTGTCGTTATCGACAACTTTGTAAATGCTTTTAGTGAGAGCATGAAAAGAGTG
GAGGAAATAACAGGAAAGGAGCTTAAATTTTATTCTGTTGATTTACTTAACAAAGATGCC
TTGAAAGACATATTCAGAAAACACAATTTTTACGCTGTGGTTCACCTGGCAGCTTTGAAG
GCAGTTGGTGAATCAGTACAAATTCCTCTACAATATTATAACAATAACATCACTGGTTCT
ATAAATCTATTGGAGTGTATGAAGGAACATGGGGTTTGGAATTTTGTATTTTCTTCCTCT
GCTACAGTCTATGGTGTTCCAAATTCTCTCCCTATCAGTGAAGAACACCCAGTGGGTAAT
GGAATAACAAACCCTTATGGACGATCCAAGTTCTTTATCGAAGAAATTATTAAGGATCTA
TGCAAAGCTGAAGAGAAAATGAATGCTGTACTGCTGAGGTACTTTAATCCTGTTGGAGCT
CACAAGTCAGGAAAAATTGGTGAAGATCCTCAGGGTATTCCCAATAATCTCATGCCATAT
ATACTTCAAGTTGCTGTGGGCAAAAGATCTCATCTTAATGTGTTTGGTGATGATTACAAC
ACTATTGATGGGACAGGTGTGCGGGATTATATTCATGTGGTTGACTTAGCTGTTGGACAT
GTCATTGCACTGAAGCAATTTGAAAACAAGTGTGGTTGCCAGATCTACAACCTTGGCACA
GGAAGAGGATACTCTGTTCTTGAAATGGTGAAAGCTGTTGAAAAAGCCTCTGGAAAACCA
GTTCCATACAAAATTGCTCCACGTCGTGAAGGAGATGTGGATGCTGTGTATTCTGATGCT
TCACTAGCAAAGAAAGAGCTTGGCTGGACAGCAGCACGAGGATTAGATGAAATGTGTGAA
GATTCGTGGAGATGGCAATCACAGAACCCAGAGGGATTCAAAACTCAAAAAGAATAAGTT
ATAGCAAGTAGTAACTAATAGTGGATAGATGCAAATTGTCTTGTTCTTTGAAAGTGTGGA
ATCTCTTAGACAGGGGTGTTAAGCTTATTTTTATTAGGAACCTTTTGGTGGGACTTGTCT
GATAACCAGGTACAATACTATGAGAAACTTAACTTGGTATTACAAAAGGTTAGAGCTGCT
CTATTACTTAATATTGGAAAAATTACTTAGGATGAAAATTTCTGTGGAAATGTAAAAGAC
ATTATCTTGAATCACAAAAATATTATTTTCATTACAGATGTAATGACATTTATAGACACA
ATTTATAGTTCTTAGAAATACAAGAGTAGGGCTTCATGAATAGGATCATTTATTTTCAAT
AGTTAATATATTTTATTGACAAGTTATCAATTGACATTGAGTGGAAATAAATCTATTATT
ACCAGAATTTCTGATTTACTGATCAATCTGAGAACTTCATATTATTAAATAAAATAATTC
TAATTATGAATAAAAAAAAAAAAATAAATTAATMRCGATCTAGAAMWAAAAATAAAT
>bu_91849.1_c109
CATCTAAAATTCTTGTTAGTACCCCGATTGGCTCATGTAGTTACTTGTAGTTTGTGAGAC
AACTCWKGYTCAGWCAATWRAGTGYTTGCTCATGCACAGACATGTGACTGCTGCTCATGC
ACAGACATGTGACTGCTGCTCATGCACAGACATGTGACTGCTGCTCATGCACAGACATGT
GACTGCTGCTCATGCACAGACATGTGACTGCTGTGTTGTTCAGAAGGAGAGTATGATTGA
TAGTGCTAAAGTTCACGTTTCAAGAAACTGGTTCACTTAAAATTTTTACTCAGAAAAGTT
TTTAGGAACCATGGTTTATTTTCAAAATAACTGAAAGGAAAGACTGACCTAATGCTAATT
TTAACAAAATATTAGTTTCTTTCTGGGTAATTATCAGTATGTGATGACTTTGATAAGTCA
CAAATATTGCAAACAGGTTTTTCCTTCTAGAAAATTTTATTATTATAGTTTTCTTGTTTT
AATAATATTTAAGAGGTAGCAACTCAAGCATTCAGAGACTTAAAATAAAATTTGTGTTAG
TCAACCATAAAGTTCAACTTTTAGAGATTGCAATCAAATGGTTCACACAAAGTCAGAGAA
ATAAAAAATTATTCTCTGAAAATACATTTAGACAGAATATGTCCTTAGTAATGTTATATT
ACAAAGCAGTAGTTTCTCTGTTCTTCACCATTCATGGTTAAACTGTGTTCTTCTATGTGG
AGATATCTTTGTTTGTTAAATGTGGTATCCATCAAAAAAGGCCTCCTTTAAAGAGATACA
CAGTGTATGCCTAACTTTGTTATAAAGAAGTAGAACAAGATTGCTTAGAATTCAACACAA
GATTTATTATCATTATGGTATCAGCGTGAACTAACCACTGAAATTGTTGTAATTCACTGC
TGCATCCTTTCAGCGGTCTAAAATTGTCTCATAGCACTTTAGGTATATTTTTGATTAATT
GCTAAAACCTCATGACAGTAAGAGTAGGCAGGTGGTCATCTCTGACTCTTTCTTCAAAAA
TTATGAGAAAAACAACTACAACCACATTGATTTGTATTTTAGGTTGCTCTGAAATACTTG
TTCTGCTGTTGAAATGTATGTGATTTTGCAGTCATTGGAGGGTATTACACACTCTTTAAA
TACTCGAAGATGAAACTTGCATTTCTCAACTGCCTCATGTTATATACAAGTTTTCATTCT
ATTTTTGAATCGAATAAACATTTCATTCTCCTCACAGGAATAATGATATTTTGTGTATTT
TTATGTTGAATTTTATTTTCTGTAGGAAATTGGTTAAATCAATTATTGGAAAGAACAAAC
TCATGTAGGAATTGAATCAGATGTAACTGGAGCAGCTTTCTTTATTCAGACGCTTACCAA
GGCTTTGTGTAACATGTGTATTTTACTGGTTTACATAGGAAATGGTGTCAAATAAAAGAT
TGTATGCTTAAAAAAAAAAAAAAAAAAAAAAAAAARAAAAAAAAAADAHAAAKTAATCGC
GAATCTAGAACTA
>bu_91849.1_c110
ACGTGGAATGGATAGTCCAAGAAGAAAAAGGAAAAATTAGGATTCTGAAACAGCAACCCC
AACTAAACAAGATAAAGAAGACGGCATCGGAATGTCTGTGGAATTGCGTACTGAAGAAGT
ACTTACTGCATCCAGAAACCTTACAGATGAGATACCTTTTCTTTGTTGTGTACAATCACT
TTGTCGTAAAGGCATACCACTCAGGCCTGGACAACCTGATGGCAACCTCTTGAAGGCTCA
TGAACATGGAAAAGGTCAAAAAACGATAACTGTAAACTTCACAGGAACCAATCCGCACGA
TCAACTAACATCGTTCCTTTTGGTGAAAGACGAAGACACAGTTTCGCACGTCTTTAAGCA
TGTTAAGTACTGTTCAGGAAAAGACAATTATTACCTGGCTGTGAGGAAGGCCCGCCATGA
TGTGATCTTTCGTAGACTGCAAAACTTTCCCACAAACGAAAAATATTTCTTCCGTCTCGA
AGGGGTCAACAAAAACGATAACTACTTCACAATCCAGTCCGTAAAAAACAAGAAGTACCT
ATACTGTGAAGAAAATGGTAACGTCAGTATGAAGGTGGCAGGCAAAAAAATGAGTAATGG
AGTACCTGAAGATCGGGCTATGTGGTTCTCCTTCTTAGATTATCAGCAACAAGGGCATTC
AGACCTTATTCAAGAACACAAAACGTATACTAAGATTTCGCTGTGTTTGAGTGTTTCGTG
CAACGACCACGAAGATACAGGTGAAAAGCAGACCACGGCCCATGAAAGTGGGCCTGCTGA
TGACTTGGAAAAAGAAGCCCCGAAAGGTCCAGGAGAGCAGCACATAACTGAGGATAATGA
CCAGGGTGAAAGGGAAGACTCACAGAGGGGAAAACATGAAGGACCGGAGGAAGGAGACCA
CGACCAGGGTAAAACAGAAGACCTTGCAGGAGGAAACTCTGAGGGTCTGAAGGATGTGTG
CAACGCAGATCAACGGGAAGGAGACTCTGAGGGAACTGCTAAAAATCAATAGAAAGAACT
CTGATTAAGTAGAGAAGTGTAACTCTACAGACACCGAGACACTTACTTCAGAGTAAAACC
AAAGCTGGAAAATGAATTAGTAATAAAGGCATGCTGATTTTAAAGCTATTAGTTGAGGAG
GTGAAGTACATCGTAAAAGGATTGATAACATTATTCAGTTCAGATACAATAGGATAATTT
TCCGTAAGTTAAAATACTTCTCAGTTTAACTAGAAATTATTAAAAATTATAACGAACAGG
ATTATTTACAGTATTACTTGCAAGACATAGGCTGAAAGCCAGAGCTAGAAACTCCATAAA
CTTCATAGAAAAAGTGCTCCTTCACCTGCCTGTTCCTGCGCTCAATAGCGAAACGTTGCC
TCAATAAAACTGACAGCAAAATAAAAAAAAAAAAAAAGTTAATTAATCGCGATCTAGAAC
TAG
>bu_91849.1_c111
CGGAATTCCCGGGATATTGTGACGAATTCTTAAAGCGATAGCGAGAAGTATGTCTTTGAA
CAAAGTTGTTTGCTCAAATGGGCGGCTTACTCTTCATGGAGACTATGTGATATACCATCA
AGATGGCGTCGAGTTTGCTCTGGAAGGCGGTGAAATCCCTGGTTGTTTGAAAGGCTCAAA
GAAAGGAAATATCTTCATTACCATTCAGAAAATCATATTTGCCCCTACAACTGGATGCAA
TTATGGTTCATTTTCAATGAATTTCCATAGTATTCGAAATGTGGAGGTCAAGCAACCCAT
GTTTGGTGCAAATTTTGTGAAGGGGGATGTAATTTCTGAGGCAGATGGTGGTTGGTATGG
TAGAGGAACTTTCAAAGTAACCTTCAATAGTGGTGGAGCTATAGAATTTGCTGAACACTT
CAGAGTTGCTGTTGCTAGTGTCCGTAGGCCTGGGTCACACCCTCCACCACAGGCACCTGG
GCAGCCAGTGATGATGAATGGAGGCAACATCTACAACAATATGTACCCAGCTCAATCTGG
CTATTATGGAGCCCCTGGGCAGGCATTCTACCCAACTCCGCAACCTGCAGGATATGCTGT
CTATCCACCTCCAGGTGGTGTAATGAGTCAGCCACCACCATACCAGCCTCATGAGAATCC
CCCACCATACCCAGGACAGGCTCCACCCTCTGCACCCCCTCCTACTGATGGCAGTTTTAA
CTATTCATTTGGAGATGCAAAAGCAAGAGAGGTTTACAGCACTGGACAAAACGTATATGT
ACCAGCCCCTCAGCCTCCACCTCCCTATGCGCCACCCCCTTATACTGACAAGAAGAATGA
TTAACTGTAGATAATGCAGTCATGGAACAGAATATACGATGAAGTCCAATAAAGTAACTT
AAGTTTTGATGGTAAGAACCACAAGTCATGACCCAGCCACTCACGAGGATCGTGCAACTG
TAATTTATGTTAATCATCATTCTAATTGATAAATGAATTCTTCTGAATTTGCTAAATACT
GTAGAAATGAATGAGGTAGTCAGATTGTTGATCGATAAGGTATATAGTCTAATAAGGTAA
ATAGTCCGAAGTACTTTAATCTAGTCTTTAGGGAAATTTATCCTTCTTATCATAAAAGTT
AAATAAAAAGTGACAACACATAATGTAAAAGAGTGATGCAAAGGAGCGCTTTTGACTGTC
GTAAAACCTGGATCAGAGTACGTGGTCACATTAGCTAATCGGAATAAAGGAAAATGACAA
AAAAACTCAAATTTAATAACATGTTATATACAGTACTTCAAGCACAGGAAAGCGCGAGTG
ATTATGTCTTTGTTGGCTTTAGCTTGAATCACTTTGCTGAGATGGTGGTGTGAGTTTTTG
AGATTGTCACTCTACTCCTGTCTCCAAGTACAGTTTTTGCTACGTTAGGTAAAAGGAATA
CAGGTATCACTAGTTCGCAGCGTTCGGAGAGGTTTATCACTTTTGAGATCCCAGGAGACT
GTGGTGCAGCACTTTAAATGACACAGTTATGAATGGTGTTTGAAAGAGAGAGTAGAGAAC
TTACTTGAATTTCTTGACTTGGTTAAATTCCACATTAGAAGATTAAATGTTGAGGTTTTA
AACCTTGTGATTTCAAGCTTAATTCGCAGTTAGTGGTTGCCAAGTTTATGTAGATTGCTA
TTTGCCCGTGAAGCAATAATCACATTGAGTTAGAAGAAACTGACGAAGAAGCTTYTGATA
GGAAAAATACGTAATATTTTGGTTGAAGTCTTCGTTAATTTTTTTTTTGTCTAGTTTTYY
AATGGCTGTAAGATTTTTCCCGTCTGGCTTGTAAAAATGAAACACTTCCTCCATTGTTTG
TTTAGTTTATAGATGTCGGTTTCTGAATTAACCTGGCGCAATACCCTCATACACAATTTA
ATACCTTGAACAATATCAGAGTCGTGAGCTCACCGAAGCACAAACCAACCCAAACTTCCC
CGTGGCTTCGACACGAGAAATGTGAACTA
>bu_91849.1_c112
AATTCCCGGGATTGGTGAGGTCCCCACCACAAGAGTTTCTAGAAAGTACAAGCCCAATTC
TTACCAGCTCCCACTGATTAGGTACAATTCTCATAATTGTACCAAATGTATAAAAATTCG
ATTGGGCACTGGAGCGCGTCCACCAAAGTTTGTTTGGAAACCACCTYSYCGKGAGTTATT
AGAAGGAGAGTGGGCAAGCACAACTTGTGAGGCAATCCCCGGAGGCGTGTTCTTGACGCG
TCATTTCAAATTCACTAACAGTCAAACTTCACGTAAATGGGAATGTAATTATTATTTCTA
TGTGGATTCAGAATGCAAAAAGCGTGACTTTGAAGTGAATGGGAAAGGACACTTTTCGTA
TGCAATACCTTCCAAAGCGGTGAATGGGGCTTCTGATTACGTGTTCACCATGACAGAGGC
AGCCATTAGGCCATTGGATAAGATCACTACGCGAATGTTGAACACCGCTACACCTAATAC
ATGTGGCAAAACTGGAACTTGGAAGACAAACGTCAAGCAAGACATCACACAAACTCAAGG
TTGTAAATTGTACGGCATTTCACTCCCGATCACCGAGTACGATCTCCTGAAGATGGACAC
TGATCATCGAGACAATAGACTTCTTTATGTGGGACAACGAGCTAGTGATGGTTCCGACCC
CTCTACTCCCTCGAGGAGAGCAACGTCATTCCAAGTACCACTTATCGAATGCACATCGTA
CAAATTTAAATTTGTGCCTCCTACAACTCGCCCAACAACTCGTCCAACCACCCGAATTGG
CATTGTGTTCTCTATTGGGACGTTGCCAACCAAGAGAAAGGAAAGTACCACCAGAAGGCG
AACTGATCGCGATCCTGGCCGTCAAACAACCCACAACAGAAGTGGAAATGGTTCTGATGT
AAACACGGAGAATGTTGAATACCTCTACCGAAACAGTGCAGCCAGCTTGTTAAGCAAACT
TTTATTGGTGCTAAGCACAGTCGTCGTTAGCATTTTGACGAATTGAATTTTTCATAAATA
ATGAGATGCTACGCGAAACATGTAACAAAACTCCTATTGAACTGTAAAAGAAAACAATTG
CGCAGTTTGAGCGTGGTCAAAGGGTGGTGTATTTCATAGATTAAGACTGTTCCTTTTCAA
AAATGACTTTTTCGTTATTGTTACATGGAACCTCCGACAATCTTAGTATAGTGTCGCCTT
TTGGCTGAAGTGCTCGAAACAGTACTTAAACAAATGTACAGAGGGAAAGACTGGCAAAAT
GAGTTGGGGAGTTCTAGAAGTATAAGTGGCAGAGGGTAGCGTAAAAACTTCTTTAAGCAT
CGTTCCCTGAGTGAATTTGTTGATGAGGAAATACGAAAACTAATCGCTGAAGTTGATTTT
GCCAGACTCGAGGAAACATTTTTCTGAAGACTTCAAAAAGGACGGTCTAAATTTTTTTAT
GAAATCAAAATATTCTTGGATTATTTCTGGTGTATAATTTCCCAACTGGGATATGTTACA
AGCTCTGATTAATAACAAAACTCTATCACTTTTTGTTAGTCGAAAGATTAACTAGCTTTT
CGGGTGTTCGCCGAACATTCCAAAAGGGTTCTTACAACAGTAAACCGGTCTATTGATTGA
TAAATATTTTTTCAGAAGCTAACATTGTGGGCAATATTCTGGGTTAAGACAAAGGGATAA
ATCGTATGTATAAGGACCGATTTGGGCGTTTCAACTTCGCAGTATTCCCTGTGCGAACAA
GGAGAATTTTTACCTTTAGAGACTAATGATTATCATGGATTGTGAAAAACGTTAAAAACT
TCATATGCACGATTCTCGCGTGAAGAGCAACGAAACTTAAACTTCCAAAGAGTGTTTTAG
TTAAGTTTTGTCAGTTTAATTTTGCAAGTAACGTTGGAAAAACGAATGAATTGAATCAAA
GTTTTGTAGATAGAATAAATTTTCATTAAAACTGCACAGGAGTATTAGGAAAAAAAAAAA
AAGTTAATTAATVACGATCTAGAACTAGAATTAAACGT
>bu_91849.1_c113
GGAATTCCCGGGATAAGCTAAGAGACCTGAATGCCCTTTGCAGGGAATATGATGAAATGG
CAGAGGAGCAGCTTCGTATTGAGGAGAGACTTGAAGAACTTGAAGATAACCCACCAAGTG
ATGTTTACTTATCATCAAGAGACCGACAGATCCTAGACTGGCATTTTGCTAATCTAGAGT
TTGCAAATGCCACGCCCTTGACATCACTGTCACTTAAACACTGGGACCAAGATGATGATT
TTGAGTTCAGTGGCAGTCACATGACTGTTCGTAATGGTTACTCTTGTCTTCCTGCTGCTY
TGGATGAAGGACTTGATATCAGACTCAACACTGCAGTGAGACATGTGCGCTATAACAGAA
CTGGTGTAGAAATTGTCACCCAGAGCACAAGCAAGTCATCAATCACTACAACACAGACAT
TTAAGGGAGATGCTGTGTTGATAACGCTTCCACTTGGAGTACTCAAAAGCCATCCATCAG
GTGTGCAGTTTCACCCTCCCCTCCCAGAGTGGAAGACTGCTGCTATACACAGAATGGGCT
TTGGAAATTTAAACAAGGTGGTTCTTTGCTTTGATCGAGTGTTCTGGGATCCAAACACCA
ACCTGTTTGGTCACGTTGGAAGTACAACGGCAAACCGTGGTGAGCTTTTCCTGTTTTGGA
ATCTGTACAAGTCACCAGTGCTTATTGCTCTAGTGGCTGGTGAAGCTGCCAATAAGCTGG
AAAATGTGTCTGATGAAATTATTGTGGGAAGTGCTATTGCAGTCTTAAAAGGAATATTTG
GGAGCAGTGCTGTTCCTCAGCCTAAAGAGACAGTTGTAACAAGGTGGAAGTCAGATGAGT
GGTCACGAGGCTCTTACTCCTTTGTTGCTGCTGGTTCTTCAGGAAATGACTATGATCTCA
TGGCTTCTCCAGTGGCACCTCCACCAGTATCAGGGATGCCTCCAGGTAATCCTGCCCCAC
CCAATCCTCCCAGAGTGTTCTTTGCAGGGGAGCATACAATAAGGAATTATCCTGCCACAG
TACATGGAGCTCTTTTGAGTGGCTTGAGAGAGGCTGGCAGAATTGCAGACCAGTTTTTGG
GACTCCCTTATGAAGTAAACAGAATTGGGCAGCCACCTATGACCCAGGCCTAAAGTCCTC
TAACAAGTTAATTTGTGCAGGAAAGATGATGTGGTGCTCAAGTTCAAGTTCCAGCTTTTA
TAATGTGAATATTATCGTCAAAATGGATGAACTTTGTTACCTTTGTTATGGTTTTAAGGT
CAGTATGCTGTCACAGCATGTCTTATGTGCCATCACAGACTTGATGTACATAGAGTTTTT
GTTGTAGAGGACATTGTCAAAAATTAATTATATTGTAACAAGTGGTAGGTCTTGAAGAAG
TTTGATGTTTTTATCAGGAAAATTTAACTTGGAGCTAAGTCACAATCCTCTCATTTACAT
ACACCTCCTAACAGTTCTCTTCAAGCATCTTATCATCAATTTACACCATGAAGGAAACTT
TTAAGGCATAACTTTCAAAAAACCCTACTATGCTAGATGGTTAAATGTTCATGTTCTGTA
AAATCAGTCTCATCAATGAAAACAGTTTTTTTGGAGGTGTGACAGAAAAAGTGGTTGGTA
GTACTCTCCTACTTTATCAACATCTTTTTTGTTTGTTTGTTTTTAATGTAAACAAAAACT
TCCTTAATTTAAACTTTCTGATAGTTAGTCATTAATAATATTGAACGTTGTTAGATGCTT
AAGAAAACATGTACAAAACATTCTCTTTCCTTTTCATGTTATATCATCCATGGAAAATGT
ATATTAATATTTATTACAAATAAAAAWAATTAAAATTAAAAAAAAAAAAAGTWAAAAAWW
AAAWWAMGTTAAATTAATCGCGATCTAGAACTAGT
>bu_91849.1_c114
TTAGTACAACGTACCAAAATTAGGAAACACAGCGCCACGTGAAATGAAACGATTAAGGCG
TGTAATCGCCTGAACGCGATGATTTTGACAAACTAGGTCTGTTCCCTGGACGTTAGAAAT
ATTTAATTGGGAACCGCGCCTAGTACAAGACCTGGAGAGGATCATGAGCTCCCGGAAAAA
CCTCAGCTGAAGACAGAGCCTTACCAAGCCTAACTGGTCCGCTCGATTACTAAGCCTACG
ACCAGGAAGTGAGCCCGTAACCCCCCCTGAACTGAGCAAACTAGTCCTGGGTAAAAGTTT
ATTTGAGAATCTACGTAATATTGTTCTGGGCTAAATTTTAATTTAAGGTCTCTTCTAAAT
GATCAAGTATGACACTATTTCTTTTAATAACCCAAATGATTCTCAGTTCAAGGTCTTACG
GCCCAGTAAGCTGACTAACAGTTCAATTCTTCGGCCTTGACAAACCATTCAACTCAGATT
AAAATTATTTATTTATCTTACAATACTTCTGTTAAATTTATGAATAACACAAAGGATTAT
TACTGCACAAGTTAGAGCGATTTTTAATGAAACTTTTAAAGGAATCCTTAATTCGAATTT
CTTACTGTACATTTTTGGCTCCGTCATCAAACGATTTTGATCCGAATTCTCACTGTTTCA
TAAATTGTTTGCCTTGATAAGATTGACAGTTACATTAAAAACCGCTCTAACCATCACTAG
AAGGTAAGAGGGTAACATTCAGGTTAACTCGAATTGAAAGACGAAGCGTAAAGGTAACAA
AAGTTACGACATATTGAATTATAAAGCCCAAATGGCAGTCAGCAATCTAAGTTACACCAG
GATATACAAATCCGACAGGTGGTTAAAGTTCAATTAAGCGACTGGTCAGAAAGTCACTTT
TATATTTGAGAAGCATTCTAAACCAGTATAATAAAGTTTTCGTCTTTGGATAAATCAAGA
GCCGTTGTTTGATCTCTGCGATTGGAAAACAATTGTTACGCTATTTCACGAAGTATAGGT
GTGCGTGACATTACAAATAAGAGCTGCGCACGGAGGAAGTCACGAAAGAAACATAAGGGT
GTTCGTCAGTGACAAATATATGAATAAAGACGATATTGTGCACTAACTTTGGCAGAGTGC
TACTTCTAAAATTCAGATGTCTAACTAACCGAAAAAACCGCCGAAATAACGTCGCCGACT
CCTACAAGCAAAGGCAATGACAATCAAAAACGTGGCTGGGCAATGAATTTTAGTCAACTG
AAAATATATATGCTGTCAAAGTCACTTCAACCCAGGCGCAGCCAAATTAATCTCTTCCCT
CAAAAGCAACGAAGCACCATCGTAACGCCACATTGCAATCGCATTACATAACCATGGAAA
CACAGGACAACGGATGCGCATGTCTGGAGGTTGATCCGCTGACTCACTTGTGTGTGGACT
ACGGTTCTACTTAGAGTTTTTCTTTAGATGGGATCCATATAACAGGCCCTGACTGCTGAC
GTATAACTTCCTTACATTTGGTGTAGATTTCATCATAGGTATCACCTTGGGCAACCGCAG
TAAAATACTCTCCAAACTCTTGTTCTAGTTTAAGGGCTCTGTCATAAGTCTTCTGCGCTT
GCTCCTCCGTTAGTCGTTTGTTGAGTTCCCGGATGGAGTCCACAGATTTTGGTTTCAAAA
AGATGGCGATCGGATAAAGTGTTGCAACTTGGAGACGCTTTATGGCATAACCACTAACGT
CCAGAATACAATGTTTATTCTTTTCAGCGACTTCTTTGACTGACTGCACACTGGTCCCAT
ACAAATTATCGTTGTATTGACCGGCTTCGATGAACATGTGGTTCTGAATTGATCGCTCCA
TCTCCTCACGTGACTCTACAAAATGATAATCCCGCCCATTCACCTCGTAGTCACGCCTCT
CACGCGTCGTATGGGGTACACAGCTGCCAAATTTATCCGGGAATTCTGAGATGAGGTCAT
CATTGATTCTGTCCTTAAGCGGTCCCAAGACTATCACGGGCCGAGTGTGTTGTAATTCGT
GTTGGACCACAGCTTCGTACGATAGGATGTTGTCCTCTGCGCGTGCGCTGTAACTGCTTT
CACTATCGCTAGCATTTGATGTATAGCTTGGTTCTACGTCACTTGTCGTCTCGTTTTCGG
ATTCTTTCTTAAAAAACGGTAGCTTCTTCGAAAATTTGAAACTTCGCTTTCGGCCTCCWG
TTCCTTCATYMMRSGAAKTCTTTGTTTTATTTTCCTCGCTATTTCTTGAGAATTTCACTG
TTTTCATTCTTGATTTTTCTCTTCTCTCGACATCCCGGGAAT
>bu_91849.1_c115
GAATTCCCGGAATCCCCGTTGAAGTTGTCCTCAAACGTGAATCAGCACATTGAAATTGCC
TGGGACTGTCGAGGTGAACCCTAAAAGGAAGGAAATCTCAGAGCGAGGAAGTTTCCAATC
AGAGCGCTTCAAAAGGAAATATAAACCTTAGCTGTAATCGAATACGCCACGATAGTTCTA
CTGTTCCTACGTTGAATTCGTTCGAAAGGACCGATAAAGAAAGAAATATTCCTCCACGAG
GTGTTTAAACAGTTCTTATCTCAGCTTTTGCAATGAGTTACCCACCTCAACCACCGCCAT
ACAATCCAACAGCTCCTCAGCCGAACGCTGGAGTTGATTTCGAACTATATCAACAAGGAA
CTCCATATCCTCCGCCGCCATATTCAGCACCATATCCTCAACAACAGTACGGCGGGCCTC
CTCCACAGCCAGGCTATCCTCCGCAGCAGGGCTATCAACAGCCTTATGGTCAGCCACAGT
ATGTCTACACAAACCAGCCTAAAACTGTTTACGTTTATGATCAAAATGGGAGACGTAGAC
AAGACAACAGTGATGCTGCGGACTGCTTTCTGTTAGGGCTATGTGCTGCATGTCTGTGCT
GTTGTGTTCTCGACTAATTACAGTGACATTTGAAGGTGTTTATATACGTTACATATTAAG
TTTTCTATCTGATAGCTCTAACTTGCTTCGAGAAAGCCTGTGGGTTATTTCATAAATTCA
GAAAAGAACAGAACTTGTGATATAAAATTGTGTGTGTACGTGTGTGCGTGTAAGTAATAT
TATATTCTCAGAATTCTAAATATTGCATAATTATAGATCTGAAGTTTATCATGTTGCCAG
TTTCCAATGCAAATGTAATGTGATGTAGTAGCAGGTTGTGATTCCATATACGGCAGAACA
GATGAATCTTTTAAAATACAACGATAAACGAAAAAATATAGTGTAAATGTGTGACAAAGT
TTCCCAAGAAGCTGAATTAGAGGGAAATTGGGGAAGAAAACGTTTCTAGTTTTTTTCTAA
GGATTCTTACGAATTTTCATAATCATTGATTCAAACCATAAAAGTATATTGTAAGCCATT
TTGTCTAAAATTAATTTTAGATTAAGATTGCAGTGTTCAGATATGCTTAGTGTTCAAAAT
TTAGAATATTTAAGTACAACTTTGCTCAACATAAAAACAAATTGCACCATGCAGGTGTGA
AGACGAAGAGTTTTTCAATCAAAACCTGCATATTGAGCTTTTATGGAGTAGAGAGCTCCT
GAAAGGTTTTGTTTGAAATAGAGAATTTTTTCACTCCTATAAATATCTGCTCATAGATCA
TGAATTAGTCAATAAAAACTCTTTCAGAAAATTTAACCTTCTTTAGGGTTTAAAAACCCA
AACCCTATTACCTTTTTGTTTGGTTTTGTATCAGATACTTTCT
>bu_91849.1_c116
GAATTCCCGGGATTMCRGVATCAAGGTGTGTCAAAAGGAGAGCCTAACAAGTTTTGTTGA
ATATTCCAAAGTCGCCCAAGAAAGAAGGCTGACTAAGGGCTACACTGACACGGATTTCAT
GCGTGACCTCATCTACGAACAAGTCAGTCAAGCTAATAAGACCTCTTATGTTGTTTGGTC
CATTTCAAACACCTATGTAGAGGTGTCACGTAATCACTTGATGAGCCGATTGGCCAGCCT
TGGTCATTTGATCGCCTTGGACCCAGAAAAAGACAGGGCAACCATTGAGGCAAAGAGGAT
AGAGCTTCTGGAAGGGAGTCAAGAGGCTGAAAGAGCGATTATGCAGTTGGTATCAGAGGC
CCAGAATACTTTCCATGAGAAGGTAGGAGAAAGGATCAAGCAGTTTGAAGAGGAGATGGA
GAAAGTTCTCCCACCAGAAGATCCAGCCAGAATAAAAGAAATAAACGACTCTGTTGCAAA
AGCCGTCAAAGAGGCAGATGAGGAACTAAGCGCGGATTGCTTTTAAGATTGGCAGACCTG
TGCAGAAAACTGTGTGCAATAATTCAAGTATTAATTGCAGCTGAAATCCTGGTACATCAT
AGTATAAATAAAGTTATTAATTTTTCTAATTCTAATTATTGATGACTGCTTACAGAAATT
TTCACTTTGGTGTTGTCTAATATAACACATAAAAGGCTACCCAGGCTGATGAAAAGTGCA
ATCAAAATTTCCATGTAACCTGAGTAACTGAAAACAACAAGATATTAAACATAACTACTA
TTCTTGAAGATTAATTTTTACCTTTAACAGCATTTTTTCTCCGTTGGTGGTATGATTTGC
TTTCAATTGAAAAAAAAAACAGATTTATCACAGCAAAACCAAAGCTGTGGGGGAGAAATC
TAAAAACTTTATAGAAAATTGCTAAATGGTACTAGTGTTCAATTTGGTCATTGTTTGTGC
ACTTCCAAGTTCTGAACCTAAAATAAATGATAGGTATGGATTGATTGTTTAAGGCAACTT
TGTGCCAGACTCTGATCCAGAAACACATCAAAATGTAAACATATGAGTTGACAATTACAG
GGCCCATTTTTATACAATTTAGGCTTTACTTTATCTTCACAAGCCTAGCAGCTGTTACAT
GTAGTTATAAGCTTTGAAGTTATTGTCTGATATTGTGGTGCAAAGAGAGTGATACTCCCC
AGGATTGACCATTCATGCCTAAGGACTCCCCTGATTTTGAAGAGGTTTGCTTTTCTAGCA
TTTGTCCTTTGTTTTCAAGGAATGATCAGAAAGTAACTATGTAAATGTTTTGGCCAATTC
TTAAGAGTGACTACATGTTTCTCCTTAAAGATAATACTGATTCCACCACCAATCTTGAAC
CTTGATCAACTTAAAGGGAATCATTAAACACAAGGTGTGATTTTACTTTACCACAGATTA
ATTCAATGCACAATGACTACACTTTGCAAAATGAGGGAAAAGAATCAAAAGAAGCAAGAC
ATGGACTACCATGTAAACTTGTGTCACTGAGAAGTGTACAGAGTTGAAATTTTTGGTGGT
CTTTAAATACCCCAACTGTAAAGCAAAAAACCTTTTTTTGAATATTAATTTTGAGACCAA
AACCAAGAGAATAGCTAGCTCTTTGTAATTTGAATGGAGAAAAATTCTTAATTTTAAAAA
TATATATATTTTTAAGATGGTAGAAACTCATTTTTCATTAAACATTTAGTTTTTTTTAAC
CTAAAAAAAAAAAAAAAAGTTAAATTAAATTACGTACGTAATT
>bu_91849.1_c117
GAATTCCCGGAKATTGAAAGGAAGGTTTTACGGAAAGGCTATAACGTTCTTCCTATTGCT
GTGCACAAAACCGTAAGAATAGTTTGGTTAAAGGAGATTGGACCTTAGAGTGGAGTAAAA
CTTACGAGAAGAGATAAGTCGACGATTAGCAGCATTGCGATTCGTAAGGGAAACAGAGCT
ATAAAGTGAAGATGACGTTCGGGACACAAGTGACACAAAGCGATCGCATTTCACCGAATA
AAGACAGCATCCATCACAAAAATAACTCGAAGAAGAACACAAGATTTCGGAACGACCGTT
CCGTTAAAGTGAAATCAGTTCAGGAGCCTGCTTCCGTTGTATTAGATTCAGGACTCGCGA
CTACTGTCAACATACCACGTCGACGACGAAGCGAAAACAGTAGCGACACGGCGCTCATTC
CATATGCGGGGCCAAAATTTAGCAGTCCACCTCATCCAAGTGTTCTTCCCAAACCGCCAT
CACACTGGATATCGTCTCCCATCCACAATCTCGACGGAGATTTTGCGGCGATGTCGCAAC
ATCTTAGAATGCTGCTTCGAGTAGAGTCATAGTGAGCTTTCTCAAAGACAAAGACGGCTA
ACGAAAGTAAAAGCTATTCTAGTGTATATATCAAGACCGAGACGTCATAGCAAATTGGTA
GATTTTGTGCAAATTTGTATATTTGTAAATAAGAGAAAATTTATCATACGTTCTAATTTT
TAAATTGTTTTAGTTTCGAGTTTACAACATCTTAGCTATATTGACGCGTAAAATTCATTT
TGCTTTGTTTCAATTTTGGTAATTTGTTCATGTCTGATCGACTCAAATGAATTTTTTCTT
AGCCTTTTTGACACAGGTAGAAAGTAAAAATTTTCGTTAGGTTTTGGAACGTTTCAACCT
TAGGATGGCGCAGAAAGTAGTGATAATATGTTAAGTAATAAGTAAGGAAAATCGGATATT
TTAAACTGGAAAGTTGACGAAACAAAAATAGATATGATAGGACTTGTAAGACTCGCTCAA
CAACAGACTGATTGAAGAGAAGAAAGAACTGATCGACGTATTTCCACGTAGAGGAAGTGT
GAAGTGCCAACAAATGGATTCATCTCCTTCGCTAGATCTTGAACCAAAGATAAAAATACT
GGACTGCTTGGACCCCCATAGCTAAAAACTCACAACTACAAGAAATCAAAGACTGAGGCC
AGCAAGACTGAAGAAAGAAGACTGCGACACAATTATTCAGACAAGACAACAACGACAACA
CACCGGCCCTATTCAGGGCCACCCAAATCTGAAAAAGTCATAACCAATAGTGAGATATTT
TGTGCAGTCGATTCTTATCAATGCACAATATTCATGCTCATACTCCTCTTTCTCTTTAAC
TCTCTCTTACTTTAATGGCTCCGTATCAATCAACTTCAGTCCATTCTCCTCCCCAGTGTA
ACTTAATATTTTTTTATCATAGTCATGACAGTATTTAAATTATAAACTGTCACTAGTGTC
ATTTTAACATGTCCAGACTTGCAAGACCATTGCGTAGTTTTCTCAACCAGACAGACAATT
TTAGCTGTTCAAGGTGTCAAGATTGACATTAAAAAGCCAAAAAATAGAAACAATACAAAC
TTCTACCAAACCACAATTAAGGATTTGAATAGAATTCATGGACCCCATCCAAAATTCAGC
TCTGTGAGTGCTTATTAAGATAAGCCATTTCCTGTTTGAAGTCAAAGTTCGTCAAGCTAA
CTTAAAATTCCCTCCTGTCGGATCTGTCTACAAAGGAATCTTGAAGGCAAATAACCTTTC
ATTCCTCATGGAATGCGGAACATTATAACTGAGAATTGAATCTGCTTTGGTAAGCATATC
TAACACTTTGAAATTCAACATTTTTTTCATTGTCATCAACTCCAAAGGAAGGCTGAAAAT
GAAAAATTCTTAACCATTAGTTGAAAGAGTGAGCATTGCATGAGATGCTTAATTAAACCT
AAATTCTATCATTGCGACATTTTTACTTATAATGGATACACATGCCAACCTTCTATTANC
ACATTCTCAAATTTCCATTTACTAACACAAACTGACTTTACTTTTCCAGTTGAATACTGC
TCTATGAAATGTGTAGTCTTTTTT
>bu_91849.1_c118
ATTCCCGGGATGTAGGGTCTGATGCAGATGTCGTTGTGTGGGACCCTGAGGCCACGCGAG
TTATATCTGCTAAAACTCATCATCAAGCGGTAGATTTCAACATCTTTGAAGGAATGAAAT
GTCACGGTGTAACAGAAGTCACCATCTGTCAAGGAAAAGTGGTTTATGAACATGGAGAGC
TCAACGTAGTTCGTGGATCGGGACGGTTCATCCCCACCCCACCCTACCCCTCGTATATGT
ATGGCCGGATCTTGAAAAGAGATGTGACTCGTAAACTGGTCAAAGTTGAACGAGAAGCGT
ACAATGGGCCCGTTATAGAGATACCCTTTGCGGAGCCCATACCTGTTGTTTCCCCGTCGC
AACGCAAACAGAAGCAACAGGAGCAGAAGAAAAGTGGTGCCGCGAGAGACCTTCACAAGT
CTGGCTTCGAGCTCTCTGGTAAACAAGATGATGATAATGTGCCTGGGAGATCTTCCACTC
GTGTCTGTAAGCCGCCTGGTGGTGGTTCCTCGCTGTCACTGAGCTGAAAAGGCTCCGTAC
TCGACTTCTTCGAAAGCAATTTACCATATAACAACATTTCCAAGGGAAATCACATCTATA
ACGAGTTCACCAAATAACTAGTATTGCTGAAGTTGGTGCATATTCATGGCTTTGGTGAAA
CACTGTTGAGAAGTACATATATAAGTTTTTGGTCTTATTTAGAGAGTTGAGCAGTCTTCA
GCTAACTTTTGAGTTTTATCTGGATTAGCTCAGTTTACTGAACTTTAACCTTTGATTGGT
TTGGAAACTTCAAACACCCTCTTGTCAGCCAGATTTCACGCGCTCGAGTTAGCGCCGAAT
TCTTCTTATTAGTACATGATGATATATACCTTTTGATTGCTCATTGTAAACTACTTCGCC
TTTGCGACACTCGATAGGAAGTCGCTCTTATACATCGACTGTCAGTAAAGTCAAACTAAA
CTGTTATTAACATCAGCTCAATGGACTGTCTGGCGCACCCTTTTTTCTTAACATGTTAAT
CGAATACCTAGAGGAGGGTAACGCAGTTGTCGTAAACCAGTCTAACTCGTTATTACAGAT
TTGCTTTTGTGGCCAAACGGGTCAAAACTTAATTTTTAATCTGTTGGTTGTCTTCTGTAA
ATCGCCTTTTAACAACAGGGTGTGACCTAATATTGGAGACATTTCAGAGTAATTTATGTT
TTGTTGGTAACTTTGTTAAAAAAATACCGAAATAATTTTTTTCTGCACAATTTGCTTCTC
AGATCGGAAGAAGTCGTGGTTACTTTTGCCTCTCCGTAAACATAGAGCGTGTTCTCTTAT
TGTAAAGAATTGTGGGAGCATCAGGGGTTGTAGGCCTCGTGGTAAAACTTTTTAGAAATC
GAGCCAGTTAAGGAACTCAAGAAACAGAAACAGAAATCATTGGGTAATGCATATATATGA
ATTTGTAGTCAGTTTCTTTTGTTAGTCTTGAGAGAAACCGGGTGGCTTAGTGGGAAGCGC
TAGATTCCGGCTTTAGAGGTCTGGATTCGAGCATAGGCCGTCTCAGTTCGTCTCGCCACG
AGTAGAAGTGGGTACCCGAAGACTGTCAGGAAAGTTCGGGGCGTAAAACCTGGCTTCCCG
GATAAACCTCATAGGGTTGAGTTTTCTGGATCGTTTGCGGAAGTAACCTTATTTTAGAGG
CAGTACCTCACATTTTGTAAAAAGAGTATCTTCACATTGCCAGTGACATTAGAATACTTG
GAGTTTTCTGTTTCTTAGGACATTCTACACTTAACAACGTGTCTAAGTCTTTAAATAAAT
TAATTCATGTAGAAAAAAAAAAAAAAAGTTAATTAAATACGACGATACTAAGAACTAGT
>bu_91849.1_c119
GCATCTCTCTGTCTGCCATCAGGCAAAGCATATTATGAGGGGTGGAGTACGTGGTCCTCT
TGGGGCTTGTGTTCTAGCTCTTGTGGGCAGGGGAAGCAGCACCGCTCACGATACTGTCTG
AGTGTCAGCACATCCAAGGAAAAGGAATCGACATGCGATGGAAGTGCTCTCATATCCAGG
TCTTGCGCGCTTAATCCATGTCCAGAGTCGGGAACCTCTTGTTCATGTGGATGCCGGCTA
ACAGAACCTCAAGGAATGATTACATCATCACCGCAGTTGTTCACCCGCCCTGGAAATCCT
AGCTGTACGTGGGTTATAACCTTAGCAGAAGGGAAAAGGGTGCGTCTATGGTTTGATGCC
TTAAAAATGAATGGAGATTCCATCATAATTCGTGACGGAAAAGATCGCAGTGCGCCACAA
CTGGTCATTATAAATGATGATTCATTCAAAGAGGAAATAGTCTCAACTGGGAACAGCATG
TACTTATTTTACAAACACAATGGGAGATGGACCAACGGCACACGAAGAGGATTTACCGCT
TCTTACAGCACGGAAACCGATGACGAACCAGTCGAGGTGATTCGCAGAAGGACTTTGGGA
ACGGCTGCAGTAACATTTCTTGCGGTCTTCGTGTTTGCTGTGTTGGTTATTGCGGTTCTT
CTGTTCATTGTCTTCACAAAATTGCGCCAACACCACAAAAATATTCCTTCATCGTCCAGC
GGAAGCTCAAGTACGTCAGAGTCCACGCTTAGATCAACGGGGACGTCGTCTCCTCTTGAA
GACGAAACTTTCAGCAACCAACCTTCAAAAACTTATCGAAATCAAAGAACTAAAAAAGGC
GATAGAAGGAGATCGTCACACAGAAAAAGGACGCGAAGGACAGAATTCCTTTGTGATGCA
GATCATGTACCAAGATGTACCTGTGGCGAAATTTCCGAACTAGACTCGGCCACAGGAAGT
AATTCTGCCAGCGAATTCTCGCCTGTTAAGGCTATAAGCGGCGTGGAAAGGGTGCTAGTT
CGTGAAGACGTGGATTGTGACTGTCCCGAATGCCTCAGAAATGACAGGTATCCCTTGAAT
GGATGCCCGGAATTTCGAGCCCCGGAGAAAAAGTATTACGGAGACTGGATGTTAACGGAA
ATGCCGGCAGAGAACAAATTTCAAACAAATCAGCGTATTTATAGGGATCCTTGTCAAGGT
TTTGT
>bu_91849.1_c120
CGGRATTCCSRRGATTTTTGATCCAAGATCGATCGGATTTCCCATAGGAATCACTTTTAC
GAGAGAAGTACATCATCAAGATGGAGCAAGAATAAGCGAGGCCGTAATTAGTCATGGCGA
AGACATCGAATCTCTCAAAAAGCAAATCGATGAAAAGGACAAAAAAATCGAAGAACTAAA
CGAAGCCGTAGAAAACTTGCAGGAGCAGAACCAAGAGTTAACTGTGGCGCTCAAGACCAG
AAACGAAGAGATCCAAGCCCTTAAAGCGAGAATTAAGAGACTCGAGAGCGACAAGAAAGG
ATTAGAGGACGAGCTGAAGTCTCTCACAGTCAAAGTCGGTCGAATGGAGAAGGATATCGA
GGAACTGAACGAAGCAAAAATGGCCCAGCAAGAGAAAAACATGGAATTACAAGAAAATTT
CGACAAGGCCACGGGCAGGATGGAGAGTAGAAACCAATTAATGAAGAAAGAGATAAAGGA
GATTCGAGAATCACAACACAAGGAGTCACTGCCGCCATCAGTTGCAACCCAAAGGACAGG
AGGACGTCAAATGCTTACTTCTCCATTACCAAGGCACCTTCAGAGAGCCGATTGGGAACT
GCATGCCTCGCTTACTTTGGGGGAGCTGTGTCGACAATTCCAGAACAAGTTGTATAAGAT
AATATTCCCGAATTCGTTCCAGTCAAACAGAAACTACAAGATGAAGAATATTTGGCGTGA
TTTGGAAAAACTGCCTCAGTTGGAGGAGGAAAAGCAGCGATCAAGGAAAAAGTGGGACGA
GGTGCAAAAAAAGTTGAAATGGGATGAATGCTACGAAGATGCCATGAAAGCACTCCAGGA
AAGCCGAAATGTGGATGCCCATCCAACCCCTTTAACGGAGGAAGGCCTTACAGCAGCAGC
AAAACTCGTGGATTCCAAAGGTAACCTGAAAGGTTGGCTGTCTTTGAAACGAGTGAATGA
GCTGATAACTATGTGGAAAAACGTTCAGACAATGGAGTGAGTCATTTGTTTGTGCTTTAT
TAGTATCGCTGAAATAGTTTTAAATTCAAATTTAGCGGCTACTTTATTACAAAGAAAGGA
TAATAGAAACATGTGTCTTTAATCCTAGTTATCGTCCATAGGATTGAGCTTCACCTAAAA
GGAACTATGCTTCACAAGCTGATATATAGAGACTAAGATTTACAACGTCACGACGTAAAT
GTAAGGTCGCAAACAATATGTTTGTTTGAGGATTATATCAAAATAATTTGAATCGAAATG
CTCATAAGAGAATAAAACAGTTGCTTTATTAGGGTTAAAATGCGAAACCAGTTTGCCTCG
CTCGTTGACAGAATGGCTGCTGTAGTTATACCGTGGCTTGCATCAGAGCTTAGGTCACAT
GTTCGCCGTATGATGCGCGGAGAAAAGATGAAGAATTATGTAAAATTTCACTGTATTTAC
CTAATGCTAAGCCTCGTCTGTAAAGCAGCCATTCTACTTCTTCTGTTGATAATATTAAAT
ACAGATTCAAACAAAAAAAAAAAAAAAWWAATTAAWMGCRAWCWAGAACTAGTAAANAAA
AAAAAAAAAAAAANAAAAAAAAAAAAAAAANAAAAAAAAAAAAAAANAAAAAAAAAAAAA
ATAAAAAAAAAATAAAAAA
>bu_91849.1_c121
TATGAAATGCTATAAAAGAATGTCATAGATAGTCCCAAAGTTGAATTCCCGGGATCGCAA
GACGTCAAGAAGAAAAAAGGCTTGGAAAACAAAGGTTTGATTCATCATGTCCATCAAGTT
GTACGAAGGAAGTGGTTTGAGCATGGAGTTTGCAAATTCAGAGAAGGACCTGAAAAAGGA
TGGTGTTTCCTTCGTAAAAGCCGATGTTACCTCAGGAACTTGGATCTTCTACACCCACGC
AAACAACAATGACAAAGAAGCTGGTGCTGGCCCATCTAACTACAAGGTTGTCGGGCCTGG
AGCAGATATAAACATCTCAGGTGTGAATGGCTCCATGTTCCTCGTTCCGGACCAAGTGGA
AGGAATCCTTCTGTTCGAGCATAGCTTCTACGGTGGAACCAACAAGTGGTTTGAAGAAAG
TTGCGCAAATGTGAACCCCTATTTCCAGAGCGGGAAAGGTGAAGGAGTCTCCTCTGCCAT
CGTGTTATCAAAGAACCAGAAGTTTGCCATCTTCACCAAACCCAACTATCAGGGCTTGCA
ACAGCAACTGGAGCCAGACACGCGCTATGCAACTCCAGACGCCATGAAATTCCCCAACGA
CCGATTGCAGAGCCTCCGCAAGAAATGAGATGACCAATCTGACCTGGCTCTTCGCTTGCA
TTTCATACCAGCTTTTTTCTTTTCTTTTCGTGTTTTGTTTTGTTCATTTTGTTTTTTAGT
TTTTGGTCTTATTATTATCTTTTGATTGATGAAGAGTTAGCAAAATAAGATTTTGTCAAT
TCAGCTCAGCACTTTAAGTCATTAGAGATGAGTCAAATAAAAGAAGTTTACTGACAAAAA
AAAAAAAAGTTAATTAATCGCGATCTAGAACTAGT
>bu_91849.1_c122
CGGAATTCCCGGGATCTCACCAGCTKCYKGAATTCCCGGGATACCTAATCCAGCAGTATT
TCCTGGGAGGAACCTCTTCTTGATTTTTCTTTTCATTGCTAAACGTAAACGAAAAATGTC
CGACGAAGAACTGAAGACGGTGTTTAAATCTTTCTGTGCTTTTGGGACAGGGAGTAAAGA
CGCTCAACCTGAGATGGACAACGCGAAATTTGCAAAACTTTTTCGTGATCTAAAATTATA
CGACAAAAAATTTACCTCCACAGACACAGATATTATTTTCAACCGACCCGAAGTCAAAAA
CAAGACGGAGCGGAAAATTCGCTTTGAAGGCTTCAAGAAAGCTCTGGAATTGTGTGCAGA
GAAGAAGTATGGAAACAAAGACGATGTGCAGAAGTTGATCGACAAGATTTGCGGTGGGAA
AGGTCCAGCAACCGTCGGAGCTACGAAACAAAGTAAGACAGGTGGAGTTGATAGAATGAC
TGACACCTCAAAATACACTGGATCGCACAAAGAACGTTTTGATGAGGGTGGAAAAGGCAA
GGGAATAGAGGGTCGCCTAGACAGGGATGAAAAAGCTGCTGAAGGCTATGTGGGGGGTTA
TAAAGGAAAAGATACTTATGATAAGAAACATTAGAGCAGAAGTTGTAACACAGGCTCTTT
TATACCATAGTGTGTGTGCTTGATTCACTTTTAGAAGTTTATGTTTGACATTATAAAATG
TAAACAACGTAGAAACATTGATATTTTATCAGGATTGTGTGTTACCACTGGAGTGATCAG
ATTAATTTGTTTGGATTAGCCTTACTGACAGGGTCTTCTCTAATTAACCATGTGAAATTA
TTTGGTAGTTGGGAGCTTAATTTATTTGCAATATAGGGCAACAACCCTGGCAATTTTTAA
TAATATAAATTTTAAATCAAAGCAGCAAATGAAGTTAACAGATCTTACATGCAGTTTGAA
GCAGAGTTTCTAATTTAAATGCTCATAAGGATGTGATAAATTGTTGCATGCTTCCTTGTA
TCAAAACGACAAAAAAGTAGTACAAGCATGGTAGGTTGTGTGAAATTATTCAGTGGTTGG
TAACTTCAGTGGTTATGTGAAATTATTCAGTAGCTGGTAACTTATTTTATTTGCAATGTT
GGACAGTGACTTTGGAAATTTTTATTCATTAAAATTTTAAATAAAAGCAGCAAATAAAGT
GAACAGATACGTAAAAAAAAAAAAAAAWTAAATTAAWAAGTAAAWANGAMAATAMWARAA
MWAARAAAAAAANAAAAAAAAAAAANAAAAAAAANAAAAAAAANAAAAATAAAN
>bu_91849.1_c123
ATTCCCGGGATCTCTCTTTTGAGGGAACTTGAAGAAAAGGAGGAGAAAAATCACCCACTA
TACTCAGAGGCTAGCTTCTCTCAGTGAAAAGCGAGTTAAGCAAGATCAGAGATTAGTGGA
AGATACCACCTCCGCTAACAGACAGTCTGAACTTGAAAAAGCTTTTTTGCCATTTTTTTG
ACAACGAAAGGATTGATGCTTGTGACAACATGCAGTCCTTTTATCATAACGAGGAAGATA
GTTTCGTCTACATCTACTATCCTAGACTAGCCTGTATCATATTTGAGACCGCTTACGAGA
TAGTGAAAGTAACAAAGGAAGCTGCGTGTGAGTTGGTTATGGAATTATTAAAGAAAGTTT
TTGATCAACCACCGATAATGGGTTCACAATATTTAGATCAGAGGAAGTTAAGCATGGAAA
GACAAAGTTCATCCAATTGCACTGTGAAGATAGATGTAGACCTTTGGGGTGACAGGTCTT
CGGACCCCAAGGATATTGTAGACGGTATCCTGCTGAACTTGAAAGAGACCGCTGACACTT
GCTCCCTTGATTTCCTCATGGAGAGAGTTAAATCAGAGGCTTTCAAAAAGTGGAAAGAAT
GGCATGAAAAGGATAAGTCATGCAACTTCAAACCAGCAGCCGAATTAATGCAACACCTCG
ACAAGTACATCAAAGATTGCCTTCGTTTGACTTGGAAAATGGTGACCCAGGTTCCACCAT
TAAAGCTAGAGTTCCACAGTTCTAAGTTTGATAAACTTATTCATATGAATCGAGGATATC
ATAGCAGTTACCAAGGAAGTGGAAAACCCCATCGTTCTGCTGGGGAGGAGCAAGAAGAGG
AAATCGAATGTTACCTGTGGCCTGGACTGCAGGATGGTGGGGGGAGGAAAATTCATGAAG
CACAGGTCATTTGTAAGATAAAAGAGTAAGGAGTTCCGTTGCTCTAAATTTCTCAAAAGT
ATTCTACTTTTACAGTCAGTGTTGTTTCAGAGATGTCCTAGGCGGGCAAGAACGAACTAC
TTACTAGTGATAGTAGTTATTGTGATACGAAAAAGTGGGTACATCTTTGAGCATCAGCTG
ACGAACAACTCGCACACACTGTAATTTAGATGAAAACTTTTCTAACTTAGCCATTACCCA
GTGAAAACATAGTGAAAAAATGTAGGTTTGCAACATTTAAAATGGTGACGAGCGGGCGAA
CACTAGGAAAACTTAGTGAAAAGAGACAATGAATTCGAGACCAACAATAGAAAAAACCAT
AAAATTGTTACTTTCAGGTTTACTAGCATAATAAACTGCTAAGCATATGAAAGCTGACGT
AAGAAAGACGATGTTATCAAAATTAAAAACCATTTTGATTCAGACCTATCATATAGCATG
AAAGAAGGTATATTGTAGACCATTTGCAAATCCTTTGTCGTTGGTGTTAATGGCTTCCAA
GTATTCTCATGCCTAAACAAAGAGGAATTTTATTTTGTAAAGTTATAACCGTTTATGCTT
TAACTTGCTTAAATTTACGTGAAGACGATAACGATTAAGGGTTTAGGAGATTCAGGATAA
AGGAGGTAGTCATCGCTAATCCGTGCAAAATACTGCCCATCATTAATCCCTTAACGCTCC
AGTTCCCATCACTCTCACACGATAGTTATGATTGTATACCATACTAAAGACTTAAGTTTA
TTTGAAACCATGCAGTTTAATTAAAATTTTTCCAAAGCGACTGGAATATTCTGACGTAGC
TCCTTCAAAGACCATTTTGGTGTTAAGCTAACTGTCTGCTTATATACATTATGGCCTCTT
TAAACCGAGGCGAATGATTTTGTAGGTATAACTACTTGGGTGCTTGCCAATTCCCTTTTA
AAGATTTTGACTTTTGATTTTGAAACCATTCTGTTTCAATGGTTTTGATTACTCAAGATA
AGGAGCCAGTGTCCACTAGAATTTGACAGGTTCATTTAGAATGCCTATGACACTAAATGT
GTACAAACCAATTCTAATAAAAGAAAAATTAAAATAAAAAAAAAAAAAAATTAAAATTAA
AATDAHGTACGAAMTAGTTAAAA
>bu_91849.1_c124
CGCGTATTAATTAACTTTTTTTTTTTTTTTTTCGACACAAACRGYACGTAGTTCTAGATC
GCGATTAATTAACTTTTTTTTTTTATTGGGTGCTAACAGCTTTAATTCATTCCACAACAC
TTTAACTTACATGATGGCTCCATTTTTCAAATCCAAAATTAGTCAAACATTTACTTCACG
AACAGTCCACTCAGATATAGAGGCGTCTAAAAATAGACCAGGTACTACCCATTGATCAGT
CCAACTTGTTTACCAATTCATTTGTATACATTTTATAGCTGAACTTTAGTTTACAGAACA
AGGAAAAGGTTTTGAGCTTGCTCACATCCACTGAGAAAACTAAACAGAATAAAAACTAAT
TGAAGGACTATGAAAGTCAAATTTTCCCAACGCAAGTATTCAACGCTCCTGGCCTTCATT
AAAAATCTCAAGCTCTTCTGCGTTAATAGTAAGTAACCAAGGTGACTATCAAACCAAGCT
TAACCTTCATTTATATTTGAGTGAGCTATATCCCAGATCGCTATCAATATAAAAGGAACT
GAACATCAAGTATCTCAAGTCTTAATGAAAAGCTTATGTAAACAGAGTAACTTAATTAAA
ACTGAGAGTTTTGCAGATCTTCTTTATGACCTATCCAAGCCTTAGAGATGAAGGAAACTT
TGAATTCAAAATTCTTTTGTTATCCTAAAGAAGTTCAATTTATCTTCAGACATTTCACAC
ACAGCTAAACAGTACATCACTGTATCACTATATATGCTACTACTTGTATCAATTGTAAAT
TAAAAAACAAAAACAAAAAGCAGTATCGAACATGAATAAAAAGGTGATGTTAAACAATAA
TTTTTTAATTTATTTATCAACAACAGATTAGAAAGCAAATCTATGTACTTTGAAGTTTAC
TTATTGTGTGCTTTAATAACTCCCTTAACCCTTTAGCTCTCATGAGTGATTAAGACAGAA
TTTCTCTTTACAATGTTCATACAATATCTTGCAGAAAAGTACTGAGAATAAAGAAAAATA
CCAACTAGGGGATTAAAACTTGATCCAATACCAAACTCTTCAAACTAACATCCCAAGAAC
TGTATGGCAGACAGTAAGGAGAATTACAAATGAGATCTTGGGAGTTAAAGGGTTAATATA
AATTGTGAAGCAAAACAGTGAGAATATAACACATGTATTGTTCAAATTACTTCACAAGTA
TTAATAGTGTCAATTTTCTCCGTGAAAACCCAAATTTAACTGTAATTTTACAAAGCTGCA
GTGGATGTCTGCTCCAAAGCATGGGTTGTTTAATGTCCAAAGTCCCTGTCTGGGAGCAAA
ACTGGGGCTAGCAAAGTCCAGAGATAAAGAGCAAGACATGCCCAGCTGGAGCTGATTTTG
ACCCACACAGTGGCCCAGTTACTAGTCAGGGTGGTAAAGTCAGAACCCTCTGGGCTGTAC
CAGTTGGTAAGTGTCATCATAATATACAGTGAGGCCAAGGTGAAGGTCAAGTGAAAGAAA
CTGTAGTTATAAGTCACAGCTGTGCTCTCATCATCATAAACACGCTGGATTTTCACCCTG
TTTTCATCATTTGTAGCATTTCCACTCTCCGCATCTTGAGAGTAATCTGGAAGAAGTGTC
TCCTCCATGCTGCTACTGGCTGTGAGAGGGTTTGAGCTGGTTGTTTTTAAACAAGAGTAC
ACAACCATAACAAACATCAGCACTGCAGCAATGACTGTCCTCCCATTGCCTAACCCAGGT
GCCAGATTATCACTGGAGATAAGTGAACCACTTGGGTTACACATGCCATCAGGTTCATTG
GACATGCCAGACCAAGTCAGATACATAGTGTACAAAGTAATAACGGCTGCCTGTAACAGA
CCAGAACTGGGTTGACATTCCTGAACTTTGGGATGAATTGCAACCATAGAGACCAGGAAA
CATAGCACAAGGTTTAAGCTGATAAAGAACTTGTTGTTCTTGCACCCTGAAGGCTCTGTG
AAAAACAAGAAAAAGCAAACAACAGCCCCAATTGCCAGAACATATATCCCACTGGTGACT
AATACGAGAGCCCAGTACCACCTTTTATTTCCTGTCGTCTCATACTTCTCAACCCAAGAT
TCRCTCCAGTTGTGGGCAAAATCAATCAGTAAGATCAACTGTAGCAAAATAAACAGGTAG
CCACCAACCATTCCAATATACATCCATGCAACTCCAAATTTTCCTTTAGGAATGTAAAAT
GCTGCGACTATTAGTGCGTTAACAAGAACAATCTTTATAAGCCAGAACCCATTTTGAAAT
TTGGCCCTGGGATCACTGCTATTCTTGACTTTAAACATCAAGACTGCCATTAAGAGGAAG
TAA
>bu_91849.1_c125
AATYCGCCACCGAGTTTGTAATGAAGGTTTTGGGAAAAGTTTACCACATCGACTGCTTTA
ATTGCACAACTTGTCATAACCCACTAGTGGCCGGTGACCGGTTTCACGTTGTCAACGGGA
GGCTGTTCTGTGAGAATGACGACCCGAGACTACTAAAACAACAACTCCACGCACCAAAAC
AAACGGTATGTTAATGGAAAGCGAGGGATTCGCATGTGATTAGCTTCAAAAAATGACAAA
ATTAGAAGGTTTTTGTCTGGGCCTGGACGAGGGATAGACGAGTCCTGTACCCGTGATAAC
TTTGAAGCCTCTAATGGAAAATTGAAAGTTCCCCCAGGCAGACACCCCAAAAGGGTCATT
TGAACACTACAATATAAATGAATCCTCCACGGTGGCTAATTAGTGTAGTTTATTTAGCTT
TGGATGTCGAAATGGAAGTAGCAAAGCCATTGCTGAACGAAAGGATTATTTCGTCTAAGT
GGCCTTGGAATAACATGTGTTAAATTTTGAAAGAATGAAAATTCATTTGAAAATGTTTTA
GTTTAGCTCGGAATCATACAGCTTTGCAAAGATAAACTGAAAGTAGATTTGCAACGCATC
AGTTACGGAGACAAGGGTACGAACTAGAGGAGGAAAAAATGAAAAAAATTAGCAATCGTT
CTTGAGAATTTATATTTGGAAAGAAAAGAGGAATCACACCTAGATATTCTGATTTCTAAT
TTAAACAAATTTAGTATTGTACGTAGAATATATTACTAATGCTTGAACAAGAAAAATAAT
AAACATTGTGAAAATGCATGGCCACATACAAGTGTAGATAAATGGTAAAATGTGTAAAGT
TCTTTAAATAAAATTGTAACTCTAAAAMMAWAWWMGTTAATTAATCGCGATCTAGAACTA
GT
>bu_91849.1_c126
AATTCCCGGGATGCGCGAGTAAATTTTTTAAAGACTGACAAAATTCCACGAGCCCGTAGG
GCGAGTGTAATTTGTGGTCTTTGAAGGGATTAACAAGTGCTTGTTTATTCCAAATTGCAC
GAGAAAAATCATGTGATTACGTGTTAATAATATACATGGAAAATGCGAGATGGCTCATCA
TAATTAAACATAAGCAAAGCGCGCGCGTCGAGTGCAAAAATAATTTGTTCAAACCTTGCG
TTCGGTCAAAACAACCGCGTACGATCAAAACAATAATAAAGTATGCAATGTTATCTTCGC
ATTTTTAAGGTGCAAAAAAAGTTCAAAATCCGGCTAAACAGTTGAAGGAATTGTTCGGTC
TGTGTCCGAATCACCTTCGATGAAGTGGAATCGTCGTTTCCGAGGTTTAACCATGTTTGT
TTTCAATTTCGGCGTGTGATCGCTCGAGCAGAGTGTTAAGCTGGGTCGGCTCGTAATTTT
CGATTTCCTCGGCAATTCCCTTCTCTAAACACCACTTTTTCCAAACCGACAACCAAGAAG
CAGTGCTTTTTACAGTGTTTTCGTTGTTTAAGCTGTTTTTCGGCTGCGGTGGCGAAAGAA
AGCCTACTTGAAACACCGGCCGTTGTTTCGCTCGCAGATTTTCAAATTTTCAAACTTTGT
TGCGATATCTAAGGCTCGCATTTGATTGGCTATCTGTGAGTTTCTTTGATTATTGACCAA
TCATACTGTCTGATTTGTTTCTTTCTTTGTACTGAATTAACCCTCTTCTGCACTGAATTA
ACTCTCTTCTGCCCTGAGTTACCTGAAAACTGCATTTATCTTAACCAATCAGAACTAAGT
AATTTTTCCATGTATATTATTAAATCTGTAATCTTTGTTCTTTTCCCCCTCTGTTTCCAG
GAATTCTCCAAATGTGGCATACTTCTGGCAAAACTGGAATATACCTGTTCATCGCTGGGC
GAGAAGACATCTCTATATTCCCATGTTAAGATCAGGTTATTCTTCTCTTCAAGCGCAAGT
TGCTGTGTTTTTACTGTCTGCATTTTTCCACGAGTTTTTAGTCAGTGTGCCCTTACGACT
GTTCAGATTCTGGGCGTTCCTAGCTATGCTAGCTCAGGTGCCTCTCCATTTGCTCGTGAA
AAAATTTCTTGGCGATTATCCAAACTATGGTAACATGGTGGTATGGCTTTCAATCATTCT
TGGCCAGCCGTTGGCAATTCTGACTTATGTCCATGATTATTATATCACTCACCAATAGTG
GCCTTACAAGTCGGTGTCAGACTATGGTAGATCAAAGTAGTCATCTTAGTGCCAGAAGCT
GCCGGTGAAGGGAAGTGCCAACTCAACTGAAGAACATTTTTATAGAAAGCAATATTATGC
TAAGCTCTCAAGTGACCACAAATAGTAATTTAAATAGTGTATTTATTTTTAAGTTTTTTA
TCATTGATCGATTGTGAAATAAAAACGTTTTAGCTCCGACAAAAAAAAAAAAAAGTTAAA
TTAATCGCGATCTAGAACTAATAAMGAAAAAAAAAAAAAAAAAAAAAAAANAAAAN
>bu_91849.1_c127
AAGGGCTCCGGGGGTCGGACAAGATGGCTCCTTTTGGCGAGTGCATGCTCCTCCAGGCTT
TGCGGCCTTGGGTGATGTGGCATGCAATAACTGGTCTCAGCCTACCTCTGAATTTACCGC
TAAGTATGCCTGCATCCGAAAAGATTTGCTTTCTGCCCATGCTGAGCTGTCTTCCCCCGC
TTTGTGGACCGATAAGGGCTCTGGAGCACAGCGAGATGTGTCACTGTGGACCGTCCGAGG
CTATTACCAGCCGACTGGATGTTTTAAAGCTCATAAAGCTCACCAGAAACCAAATTTGGA
AGTATTCACTCTACCAGTCGCCAAGATATACAGGAAGGAGTGCGCTAATAATCTGAACTA
CTTCTAACTTTTATATCGATGAAGGAAGTGCAACTAGTGACTTCGTTGAGGATTCTTTAT
CTCAAAGGTGTTTTCATCTTTGTCAAACGTTTTTGATTAAGCATGTATCCGCACTTGTTA
TTCTTTAAAGGAACCAAATGCAATCCCTTTATACAAGAATTACAGAAGTTGTTTTATTCT
TAAAGGACCTTGGATAGCTAGGATAACTAGATAGGAAAACAGGAAACTTAAATTTGCCCA
GAAACACTTAACTTCGCTTAGTTGGACTTTGGAGTCTGCGGGTAGCTCTTTAAGTAAACA
AGAAATGTTTAACGTTCGTTGTTTAATGTTCGTTGTTTAATGTTCGCTTTAGATGTGCAG
TTCCTTAGATTTTTCTCAATTATGCATGTGTATCATAGTATCGATCACAAATAAAGCCTT
TGTTATCTTAGAAAAAAAAAAAAAAAAGTTAAATTAATCGCGAACTAGAAAAAAAAAAAT
AAAAAAAAATAAATAAAN
>bu_91849.1_c128
TTCCCGGGATGTACATGATTTACCTCAAGCTTTAGGTTGGACAAATTCGATTGTTTCAGT
CGCTTCTTCATCCATAAAAAAATCACACAGGAGATCTGGAATCGAGTCGAGCTTTATCAA
TATGGCGGCTGGTGCGAGCGCAATTACACGATCTCAAGAATACATAAGCTTTCGTAGTTC
TGTCCCTTTGAAACGGATTGTTGTTGATAATGATGATGAAAAAGAGTGGTTGATATATGA
TGCAGGTCCTCGTAGTGTACAGTGCCCCCTTGTTTGTTTACCCCCTGCAAGTGGTACTGC
TGATGTGTTTTCYAAACAAATTCTTACCCTCTCAAGTCTTGGTTACAGGGTGATATCTGT
AGAGTATCCTGTGTATTGGACATATGGTGAGTGGACTGAAGGCTTCAGACGACTTTTGGA
TTACCTGAAACTAGATGAGGTCCATATATTTGGGGCATCTCTTGGAGGTTTCCTTGCACA
GAAGTTTGCAGAAATGACGCACAAAAGCCCAAGAGTACATTCACTGATTCTGTGCAATGC
TTTTGCTGATACTTCTGTTTTTCAGCAGACTTCAACTGCTTCTAGCTTTTGGGTAATGCC
TGCCTTTGTCTTGAAGAAAATGATTATGAACAATTTCACAACACAAGAAGTTGATGAGGA
CATAGCTGATTCAATAGACTTTATGGTGGAGAGGCTGGAAAGTTTGGGAAGAAGTGAATT
GGCATCAAGATTGACACTTAACTGTTTGGACTCGTATGTTGAGCCACAGAAACTTGCTGG
AATTCCTACAACTATTATTGATGTTTTTGATGACTGTGCCCTCTCACAGCCAGTAAAGGA
GGAACTTTACAAGTGTTATCCAGATGCCAAGAGAGCTCATTTAAAGAAGGGTGGCAACTT
TCCATATCTTTGCCGGAGTGCTGATGTTAATCTCTACCTACAGATTCATCTTCGGCAATT
CATGGGAAAACGATTCAGTGCCATGGATCCCAAATGTATGACGGAAGAGGACATGGTATC
ATGCGGTCTGTTGCCATCGGCAGAGCCACCTTCTGTGGTGTCCTCTGATGAGGAGGACGA
GTAATAAATAAATAGTTTTATTATAATAAGTATGAAGACTAAATTTTATGTTTGGCAGAA
CAAGAGCAGCTCGTAATTAGATAGACATTATTTTGTGATGGTGCCGACTCCAGGTTTTGG
AGAGGCAGTTAGTCTGTATGATGCAAAATGTCAATTGGTAGTTTTCTGTTAGGTGAAAAG
ACAAGCCATGGTAAAGCAACAGTTTCCATCTGCCTGATAGAGTTTGGCAGCAATCGAATC
ATATACAAACAACTCTTTAAAAAGGGAATTTCTCAGCAAGAAACGGGGCAGGATTTGATC
AAGTTATGTCATTCATAACACGGAAAAACATTTCTTGAATACTTCTGCTCAAATAATACA
ATTAAGACAGAGTTTGTGAAACAGTGTGTAGACTACTTTTTTAGAGTTAACATCCCTATA
GAAAATGTTAAACAACAGTTTTCTTTCTGAATGATAAATGCAAATCTATGCAAACGTGTT
GAAAAGTTCGTAGCTATGACTTATGTCACAACCAAGTTCCTAAAGGTAAATTTTATGTTG
AATTTAAAATCTTCAACCAATTTGGAACTAGCAGAACACCAGTTTTAGCTTCTTTATTTC
CAAGTGAATTAAGTTTCCTAGTTGCTATACCCAAAGCTCCACGACGTAGGAGGCACGTTG
TGAGAATTAAGGGAACAGTTGATACATGGAAGTTGTTTATCGAAATGCGTGAATCAAGAG
GGATCGCCATGTTTGCTAAGGACATTTTAAACTAGTTTCGTCCTGGAAGTGGCTATACCC
TCTTTACCGTACGAATCTTGGTTCTGTCGATCAAGATTTTCTTTGGCCGTATACTTTCAG
TACAACAAAATTTATGTATTTTTACAACACTGTTCCCTTGGAGGTCTCTATCACCCATAG
ATGGACTATACAGGTCTTCTCCGAAAACACGCATGCAAAAGGCGTGAATTTTACAATGTA
TTATTGTGTTTGTTGGATCTATTTTAATAAAATTAATTCTGGAACAATCTTAGAAAAGGA
TGTCAGAGACGGGAGACTCTATTAAACAACTCTGAGTTATCCTTGCAATTTTCTGGTGTA
CATACATTTACAGTTGAGTTACTCTTGTCAGTCTCAAAACCCCAGGTAGTAGTTCATTAG
CATGTATGCATTTTTAGTGGAGGGAATAAGCATTACATGGTTTGTGGAGCATAGCTCTCT
ATCTAGGACTTTCACCTGAAAAGACACGCGGTTTGGTCGTCTCCACACGCGTCACACACA
AGAAGACAAAACAAATAAGTCACTAAATGAACCTCATAAAA
>bu_91849.1_c129
CTTTGGCAGTAAGGTTTGTAAAATGGCAATCGATCTAACAAGTCTCGTACACTTTCAAAT
CTTTGGAAAGTGCCCGAATTTGTTTGCCTGTTCGGAGAGATAGAATTATCAATCCCAAAT
GTTGACGACTTTCGCTCGGGTTCGTAAGCCGTCTACTCGGTCAATCATCGAGCGCACTAT
TCCGAGAGTGAAAAAGACCTTTTCACAGTTTTGAATGTAAAATTGGGTTAAGCTAAAAAA
GGATATAATATATGAAGATTGCAAAGGCGTTAGCTTTGTACAGACGTGTGAAAGAAAATA
TTGATAATGAAAAGGACTAGTCCACAAGATTGAATAGGAATTAGTTACGTAAGGTATACA
TAGAAGGCTAAAAAGCTTTGGGCTTTTTACTGTTGCGTAGAAATAGTATTAGTAACTTGT
CTATAGAGAGCTGAATGAGTTGTACAACAGCCATTAACAGTGGCGGATCTAGACCTTAAG
TTAAGTGGGGGGGAGGGGTTTTGTCGCTTGCCCTGCCGGCTTTTCTTCCTTCTGCGATTC
TTTCTCATTTACCCAAAATAAGAGGGGGGCCCCGAGCCTCCCGGGTCCCTCCCCTAGATC
CGCCACTGATTAAACAGTATTTTCGTAGGGTTCACGACTCGAAGAGTCAGCAGAAATGTT
GAAATTGTTCACATATTTAAAATTCACGGTTGTATGTTTTAAGTCAAGATTTTGCATTAT
ATTTAAAGAGGTTATATAGTAATAAAGGCCAGACAATATTTTGTTGCACAAAAAAAAAAA
AAGTTAAATTAAATCGCGATCTAGAATYTARC
>bu_91849.1_c130
CAACGATAMCRGWATTMSMGGSATCGGCGCCAGAATGTGGAATTCGGTTGTCCGTGTTCT
TCAGGTTTCTGTTTGCACGGCGGAACATGTGTGGATGCTGTACCTCCTTATTGTATGTGC
CCGCCTGGTTGGACTGGACCACGATGCGAGACTGTTGTTACCAGCCCTAATCCAGGCACA
CGTCCAGGAAGCAGGTGGGCGAATCCTGCAGTTATCGCAGTTGTCCTGGTCGTTTTGCTG
GCCATTTTAGCAATTGTCGGCGCCGTATTACTGAAAAGGCGACCAGTGCCTGCTGTGGTG
GCTGTGGTTGAAGATGGGCATGTTCACGACAACATTCGACCGTACCACGACGAAGGCGCC
GGCGAGGAAGATAACTTCGGTTATGATATCACTACTCTTATGAAGTACACTTATGTTGAA
AACGGCATAGCTGGTACAGGTGGCGCAGGAAGTGGCAAGTTCAAGGATGCTGGGGGTATT
GGCGAAGAAGAGTTCACCGTTGCAGAAAATAAACCCCTTCTACAAGGAGCGATGCCTGGT
GCTGGTTTACGGCACGGGGTTACAACCATGACTAAGCGTCGCGTAGTACATCCTGAAAGC
ATTGACGTGAAACAGTTCATCGATACGCGCGTTCACGAAGCGGACGGCGAATACATCTTA
TCCATTGACGAGTTACACATTTATCGGTACGAAGGAGATGATTCAGACGTCGACGACCTC
AGTGAGCTTGGAGATAGTGACGAAGAGCCGGATGAGGAGGAGGAGCAAGAATTTGCTTTC
TTGCAAGAATGGGGCAAGAAATTCGATAACCTTAACCGTATTTTCAACGAAGACGATTAA
TCCATGCAGCCGTTTTGTACATAAGCTGATTTTTTAAAGATTAAATCAATAGGTTTAGGC
ACTTTGTTACTCTGCCTTGTTCAAGCTCGTCTAACCACCTCATATTTTTGACTTGGAACG
TCCATGACCTCATTTTGTGAAGAATTGTTCGAATACGCAAGTTAAACGAGAAATTCTCGA
TGAGACGAGAGCGCTTTTAATGTGTGTTAGTACATGGGTAACTCTTATCGGACATACTTG
GACACTAGCGAGGTACTCGCTGTTAATTTAAATTAGCAAAGGTCTGTTTAGAAAAAAGGT
TCTGTATCAGAGGGAAAATTTAACTCTGACAAAGAAGTTTTTTGTCATTACCGTGTAATA
GTTAACATTTATGTCTGAAGGTTTTCGGTGCAAAAGACGAATTTAAGTAACGTTGCCGTA
AATTGGGAAATGAACTTTCTTTGTTTTAGCACAATAATCCCTCCTTTACCTTTGAAGTGA
GGGGCTACTCGCGCCGGTAAGAACACATAAATCTATTGCAGAGGTCCGTTTTCAATAGTG
TTACGCCCTCTCTTCCGTGTGTACAATTGGAAAAGTTTAGAAACTTCTCAAGGGAAGGGA
ACGTAGTCTCATGACTAGCTAAATATTCGCGTCTAATATTGAACTAAAAGTGTACACCTG
GTGTAAAGTATCATTTTAAGATTTCTTCGAGTTGTTTAATTTCTTCATTTTCGTCAGATA
AAGATGGTGATAGTGCAATAACTTGCTAGATAGAAGTCAATAAATTATGTGTTTGTAAGG
AAAAAAAAAAAAGAAAAAWTAAAAAAGTTAAATTAAATACGTTAAAATTAAATACG
>bu_91849.1_c131
GAATTCCCGGGATACATGGCGGCCCTCGAAGACAAAGCGATATGGGAAGATGGCGAGGAA
ATCGACGAGGAAGTTCTTCGAATGCAGACCGACGAAATTGTTGGACGGGCTCGACTGTTA
GATAATGAAATTAAGATAATGAAAAGTGAAATTATGAGAATTAACCACGAACAGCAAGCA
ATGAAAGAGAAAATAAAGGAGAATTCAGAGAAAATCAAAGTGAACAAAACGCTGCCATAC
CTTGTGTCTAATGTAATCGAGCTCCTTGACGTAGATCCTCAAGACAATGCTGAGGAAGAT
GGTGCCAATGTTGATTTGGATTCACAGCGAAAAGGCAAATGTGCAGTCATTAAAACTTCA
ACAAGACAGACATACTTTTTACCTGTGATTGGTTTGGTGGAACCTGAGAATTTAACACCA
GGGGATCTAGTGGGTGTCAATAAGGATTCATACCTCATACTTGAAAAATTACCACCAGAA
TACGACTCTCGTGTGAAAGCCATGGAGGTTGATGAGAGGCCCACAGAACAATACAGTGAC
ATTGGAGGCCTGGATCAGCAAATTCAGGAGCTGGTAGAGGCCATTGTGCTGCCAATGACA
CATAAGGAGAGATTTGAAAACCTTGGAATTGCACCTCCAAAAGGTGTACTATTGTATGGT
CCACCAGGGACTGGCAAAACATTAATGGCTAGAGCTTGTGCTGCCCAGACAAAGTCAACC
TTTCTGAAGTTGGCTGGTCCTCAACTTGTTCAGATGTTTATTGGTGATGGGGCCAAGCTA
GTGAGAGATGCATTTGCTCTTGCAAAGGAGAAAGCACCAGCTATTATATTTATTGATGAG
TTGGATGCTATTGGAACAAAGAGGTTTGATAGTGAAAAAGCTGGTGACAGAGAGGTGCAA
AGGACAATGTTGGAGTTACTTAATCAGTTAGATGGCTTTAGCTCACATCATGATATCAAG
GTCGTAGCTGCTACGAATCGTGTGGATATTCTGGATCCAGCTTTATTAAGATCAGGCCGT
TTGGACAGGAAAATTGAACTGCCAAATCCAGATCAGGAGGCCAGGGCAAGAATCATGCAG
ATCCACTCAAGGAAAATGAACGTCAGTCCTGATGTGAACTTCGATGAGTTAGCGCGGTGT
ACTGACGATTACAATGGAGCCATGTTGAAAGCTGTGTGTGTCGAGGCAGGTATGATCGCT
CTGCGTCGTGAAGCCACCGAGGTAATCCATGAAGATTACATGGACGGAATTATGGAAGTG
AATGCTAAGAAAAAAGCCAACTTGATGTATTACGCTTGAAGAAAGATTTCTCTTGTAAAT
AAGCAAAAGAAAAAACTGTAGATGCTTTCGTTCTTTTTCATTATATTAATCAATAGTCTG
AAACTACAGTTTAACTACCAGTTTTTTTGTTCTAGCGTTGTTAGCCACTCCTGTCTTATT
GTGTTGCGTGACATGAACTGCGCCCGCAAAGAAGCATGGACATTGAAAGACCGGAACTTG
TTGTGGCGAGACACTTTCGCAATAATTCGTGCCAAAAAACCGCAAGACTTATTAAATAAA
ATTTAGAAAAATAAAAAAAAAAAAGTTAAATTAAWCGCGATCTA
>bu_91849.1_c132
CGGAATTCCCGGGATGGAAAGAGGGCAAAGCTTGAGTAACAATCCTCAAAGTAAGTGGAG
GCCATGGGAATATAAATTCAGGGAAGAAGTTGCCAAAAAGGTGACACAATTTAAAGAAAA
ACAGGCAAGGCCAATTAATGCTGCTCAAGAGCAGACATTGCGTACCAAAGTATGCAACCA
CATAGCAAGCCTTAAATCTAGACAAGAATTTGAGCCAATTCTTGGTCCAGTTATTCAAAA
TGCAAAATGTGATAATCTTCATGTGGGAAATAATTGTTGGGGGCATTGGCATAAGTTGCT
TTTCACCCATGTTTTGGCTAAAGCAAAGATTCCCACCAGTACAAAGTCTGTTTTTCAATT
GCCAGAAGATAACTCATTGCGTAAGCATTTGAAGGCTCTCCGGTTTAAATTAAAGTGCAA
GAAGATGTATAATAAGATTTTGCAATGGTTTAAAGAGAAACGAAAGACATCTCCTTTTGA
ATTTCGGTTCACTGGGGAGGAAACTAAGAAATTTTGTGATGGCTTTATGTATCTTGTTGA
AGCTCAAATTGAGGAGGGTGACATTGAGCAAGCCAAGAGCTTTTTTGTGTTATCTCTTGG
GAGAATGGGTCTTCACCTAAGGAACAGCTTGTCCCTTGCTAGTAGGGTCTCCAATATTAG
TTACAGTGATCTACCAAAGTTAGAGCAGGATTGCACACAATATTTTAATCTAACATCATT
ATTTCACTCTGCAAATCTCAGTGTTTGGGCAATGGGCTACTGTGTGCCATTTCATACTAA
ACAGCTTTTTGAAGATCTTGGTGTGGGTTTAGGAATTAATTCAATGCAGGGAAGAGAGTC
TAAACACCAGCAACTTGCTTCGTTTGCTAGTTTTTCCCTTGTAAAACACAGATGGGCTAA
AGTGTTTAGACATGAGCACATGTCCAACATTTGGATAAGGCAACAGAATCCATTTCATGA
TACCTATAAGAAATGTAAAGACACATATGTGCCAAAGCGGTGCAGCACTGCAGGATATTG
TTCATGTGGTATGCCTTTAAGCACTGCAAGTGCATGCATGTACTGCTCATGTGAAATTTC
AAAAGAAATTATTGCTTGTGGTTCAGCAGGGAAACTAACAGTAAAGATGAAACAAATTCT
TGCTGAAGCTCAAAAATGAAAAGTTTCTGTGAAGCTTGGCTGGATAACATCAGATTAAGG
GTGTTCAAAGGTGGTGGCTAGACAATTAAATATTGAGATAGTAAGATGTTTTTCTGAGGA
GAGTTCATTTATAACAAAAGCTGTAATGTTTTGGTGTTTAAGGTTATAATGTTCTTGTTA
GTTCATTAAAATTACATTCCACACGGAAAAAAAAAAAAAGTTAATTAATCGCGATCTAGA
ACTAG
>bu_91849.1_c133
AGAGCGTTAAGCGGCCGTATTAGGGTTTGACGTTCGGTCCCAGTCCCAAKCCGGAATTCC
CGGGATGAACAGAGCCTATTTATGCTAAGGTCGATTTAAGTAAGAAGCAAAAACCTCTCA
GGCATCCTGAATCAGATAGTGACGATGACGATTTAACTCCAGAAGAAAGGGAAGCACGAG
GAATTCAAGGATTGACACGGGAGCAAGTAATCCGCATGGCGAAAAAATCAGACGCCTCAA
AAAGAGTCCTTAGAACTTACGAAAGTCCGACAGGAAGCACCGAGGTCCTGGACCCAAATC
GGCCAGTGTACTTATTAAATCAGCAGGAACTTGATGAAGAACTCAAACACTTTCGATTAT
TCTTCGCACAAAACACGCCAGCTTCAACAAGTACACATAGAACGGAAGAAACCGAGATCA
GCAGCAGTTTTGTTAGGAAGGAGACATCCACCACAGTGTCAAACACCCAATTTTCGTCCT
TCTCGTCGGTTAAAGAAGAAAGAAGTTACTTTCAACGAGGATATGACAAAGACGAGGGCC
CTAAAAGTTCAACGACCAAAACAGTCATGAGCCAAGAGAGTTCTTCAGTAAAAACCGGTG
TGAACGTCAAAAAAAAGTCTGCATCGAAAAAGGGGGATACGGCAGCACTGATTTTAGAGG
AAACTGCGATTGATTCTTCTTTAGAAGAACTTGACAGAAGGAATGATAATGAGAACAATA
AAACTGACCCGTCAAGCAAACCTACAGCTGTGTAGAGTGGCAATGGTACTGACGACCTAC
GTTACAAGTTTGTTGAGTTACTTTACTTCACAGCATCAGCAGGATGTTACAACGGGGGAC
AACTGGCGTGAATTATATGAGGCACTTAAAGAGTGAATTTGTAGCATCGCACCATTTTAG
AAGCACTCAGTAAAATTAGATATCAAACAAGCTAAAAATGTGAAAGGTTAAATAGTTCAT
GTATGATGAGAATGTTATTTCGCTGTTAAAAATTCACAGTTGGTGTGCTTTAATCACAGG
AAAATTTGTAACAACAACATAATATGCCCAATTACCTTTTTCTTGCGCTTCAAGTGCTAT
CTTTTTATGACAAACTTTTGTATTTTCATATTTTTCATACCATTGATCCATTTTAAACCA
TTAGCTCAGTAATCCGAGCTTAAAGAATGCTCTCACCGCTCATCAGTACAAATATTCTTT
ATCAAAAGTAAAAGTTAATAATAAGCCCATCTCAACATCAACAAATGAATACAAAATGAA
AATAACAATTACCACAACAAGCAAATATGCTTAGTTTTAGGTTATTAGGTGTTTCAGTTT
ATGAATTTTGAATTTGTACTTGTTAGTACTGTTACAGTTTTCCTGTTCCTTTTAGGTTCA
TCAGTATTATTGCTTATCCATTAACATGGCTGCAATTAATGGTTCGCTGTTTGTAAATTT
ACTGATCTTAGTTCATGACATACACTCAAGGTGTCATTTTAAGAATTCAGATAGCTAGGA
ATACAGTCACTATGTGTTATGAGTTAAGTGTTTCATTTTGTTTTTTATATCTTAACCTGT
TTTATCATATAAACCAGGTTCTAATCTATGGTAACCTTGTCTACAAATCCCTGGATAAGT
TTGCTTGAAATCAATAAATTTCACAGTTTAGTCGATTTCTGAAAAGTCTATACTTAGGGC
TCACAGACAGGAGCATGTAGAGAATGTTTTGAGCAGAGAGCTGCTTCATCAGGGAAGTTT
TTCAAAGAATATCCGTGTGGTAGAAAACATGGAGAATTTGTTTTGTTCATATAATCATTT
CTAAGCTCTTTATCAGGATGATGTGCACAAGTTTTGTAAACATTTACCCTCAGACTTTGA
ATGTTCTTAGATGCCGATTTAGTCAATCGTAAAAATAGTTTGTGTGTAGTTAGGAGGAAA
TAAGTCTATTAAAAGACTCATATATACAAAAAAAAAARWAARTTAATTAATCGCGATCTA
GAACTAGT
>bu_91849.1_c134
TTTAATTTTTTTACTWKTTYTTKTTATCGTATTAATTTATTTTTTTTTTTTTTTCTATTA
GAAAATTACCTTTGTTTATTCAATTCCTACAAAATGTTTAAAGCTTTACTTAACATTCAC
AAAAACATAGAATCCACTGTATCGAGAGAGTCTGGAAGCTGTACTCTCTGTAACAAATGG
TTTCACATTGAAATGGGTCATGGCAAACGTGCAAATTGACAATATTAATCTCTACTTAAA
TAGTTTCTTGAAGATTCACATACAAACTCTACACTTTTTCAAGAAATATTATTGTCCCAA
AAAGGTTTAACTTAGTTTGCTCTCACATTCTTAAAGAGCTATATTACGGGCGAAACGACC
AGAGCGTTGTAATGCACTCAGTGAAAAGCTTTAATTGCCTGCGAGAAAATGGAAGTGTAT
TATAAAAAGCGCCCAATACAAAAATGACGGTTTTTCTTATCTTAGTAAAATTACGAAAAA
TTTAGTTTACGAAATAGAACGACTGCGTGTTTGTGGTCGTTGTTAGCTTTTCATATAAAC
GAAGTTAAATGAAACAATATCATACCACATAATTAACTTTGACTCTCTTTAAGAGCATTA
AATTAAATACTTTCCTAGCTTGATGAAGACAAAAAAAATTAATTTAAGACTACCTATTAA
TTCGCTCTGCCTATTCAAATTCGCTTCGTTTCAATCCAAAAACAAAAATGATTTGAAAAA
CAGTTTTTTCCTTTACTTCTTCGGACCTTTCTTTTCTTCTCCGTTCTTTAACTTTGTTGT
TCCAGGGCTTCTCGTTGTACTTTTAGTCATCCCAGAACTTTTCGTCGTTCCTTCTTTGGC
TTTGTGAAGACTCTCCCTGCTACCTCGCACATTTTCCCGACTTCCGGTTCTTGCCATTCC
AGTCGACTTAGTAGCTGATTTAGACGCGGACGAACCTGGACGATCCGGAGACCCGCGAGA
CGAGGTGCTGCTTGGGCTTGAGGGGATTCCCGAAGATACCCGAGGTGAAGTGCCCTCCGA
AGAGTCCTCGAGCGATCCCGTACTACCAAGTGACGTCTGACTGTCAGATTTCCTAACCCT
TGATACGCCACTAGGTCTCTTCGTGGAGGGGGACTTTTCAGCCGTCCCCTTTAAATTTGT
TCCGCTTCTCTGTTTGGTGGGACCACTTGGTGGCCGAAGTTCTCCCGACTTTTCACGACG
AGGCCGAAGTTCACCGGATTTCTCTCGACGGAGGCCGTAACCACTACTCGGAACGTCGAG
CCTAGGTTTTCGACCGAGACCAGTGGGCGGTTTTTCCGTGACCACGGTCGACTTCTGTTC
CGAGTGTCGTTTGCTTGTGAAGGCTCCCATGGTCTGTGTGACGCCTTCAGGTCTTGACAA
CTGTTCTCTAAGTTCTACATTTGTTCGTCCAGTAGCTTTGCTGGGTTCGTTCTTTAGAAG
GAATTCTTCCAGTGTTTCCCAGCCTCCTCCGACTCGTACCATGACAGTGCTGCGAAGGAT
ACGAACCAAACGCATCTTCTGGGAGTCACCGAACCTGTACTTGTTCTCAGCCACTTTGAC
AAATGTCACGCCGCACTTGCGACACAGGCGTTCAATTTCAGACTGAATCTGTTGTTCTTC
AGTCTTTGGCTTCTCTGGCTTCTTAGTTGGTTTTTTATCCTTAAGCGAGTTTACGAATTC
TTTGTAGTCGATCAGTCCATCACGTTCAAATTTACTGGCGACTATTTCCATCTCCCATCT
CTCTGTTGGGAAACTTGTGCTGAGCACTCCTGAGATAAACTGCTCTCTGGTAAGCTTGCC
ATCTCGGTCTTGATCCATGCGRCGGAAGATGTCAAGAACGCGTGACTTGCTGTCACGCAG
CCATTTGTTAAACCTACTCTTCCACTCGTTGAWGTCAAACTTCGTCCCGGGAATTC
>bu_91849.1_c135
TCCGGAATTCCCGGGATTGGCGAGCTCAGAGAGGAGATATTTTGCGAACAGATTTCAGGA
TCGTGACGGACAAACAATTTTGCAGTATTCTGAAGGCAAGATTAGTGACCCTCTTTACTC
AAGGATAAGAAGTGAAGCTCACAAATTGTTGAAAAAATGCGAGGAAGGTTTTGAGCGCAG
CAAAGATGATCGTGATTGTTCTGTCTACACAGGTACTGCAGGTATGGCCCTTCTGTACAT
GCATTTATCAAACACTCTTTTCAAGGAAGATGATAATGGAAAGCAGGGATGTTTAAAGAG
TGCTTTGAAAATCCTTGAACATAGCCAGGATAGTCTAAGAGGGAAGAGGGTAACATTTAT
TTGTGGAGATTCTGGTGTCCTCTCTATGCTTGCTGTTCTCTACTCAAAGATGGGTCTGAA
AGATAAGAGTGAGGAATCTCTCTCCAAGCTGTTAAGTCTGTCAGATAATGTGTGCAGAGA
TCCTTTACTTCCTGACAAGGTGCTTTATGGTCGAGCAGGGTACTTATTTTCATTGCTATT
TGTGCAACAGCACTTAGGAGATGAGAAGATTAATGCCAGCGTAATTAACCAGGTCTGTCA
AGCTATTTTAGATTCTGGTGAAAGGCTTGCAAAGCAGGAGAGAAGTAGATCCCCCTTAAT
GTACACATGGCATGACAAACATTATGTTGGTGCAGCACATGGTATTGTTGGAATCCTGTT
CATGTTACTTCAGACTCTGTCAACCCAGTCAGTAAAGGCTAACTTGGGAAACATTGAGAG
CTGTGTTGAGTTTCTTGTGTCAGAGCAGTTTTCTTCTGGTAACTTTCCCTCATCACTGGA
GAATGACACTGATAAGCTCATCCACTGGTGCCATGGAGCTCCTGGTGCAGTCCACCTTAT
GGTCAAAGCATACCAGGTCTTTGGAAAAGACAAGTACTTGAGTGCAGCTGTTAAGTGTGG
AGATGTGATTTGGAGGCGAGGTTTACTAAAGAAAGGCTATGGCATATGCCATGGTGTGGC
AGGGAATGCTTATGCCTTTTTGTGTTTATACAAGCAGACTGGAGATTCTAAGTACCTACA
TCGTGCCCTGAAGTTTGCTGAATGGTGTTTTGATTATGGCAAACATGGTTGTAGAAGTCC
AGACCGTCCATACTCATTGTTTGAGGGGATGGCTGGTACAGTTTATTTCCTAGCTGATAT
ACTGGAACCTCACTCGTCAAAGTTCCCAGCATTTGAGTGAGGCAAAATTACTTTGTTGCT
ACTCTTAAGAGTGAAAGGATCGATTTTCCATTAGATACACAAAACCCCTTACTGAGGAGA
CAACATTGTGAGTCTCGGACACAGATAGATAATTGGTAATGATCTATCTTATGCAAAGTG
TATTTGTACTATTTTCCCATTTAATGGAATTAGTGTTAATTGAGAAATGTAAATGTTAGA
GGTAAATTATTCACCTTTAGTTTTTGTACTTCAATTCATGGGTGAGCATTTTCAAATAAA
AGTAATTTTATAGTTACAAAAAAAAAAAAAAGTTAATTAAATMRMRAWMWARAAMAAANA
AAAAAAAAAAAAANAAAAAAAAAAANAAAAAAAAAAANAAAAAANAAAAAAA
>bu_91849.1_c136
GAACTGATGAGGTACTACTCACCTGGGTCAAGTGACGCTCTGCGCACTGAACCCGCCCAA
CATGAGATCAAGAGATCACTGAAAGATGACCTCAACTTGCAGCACSMGSAWGGCGAGGGT
GGCTTTGTTCGGGAGAGCATCCGAAGAAACGAAGGCTTCATTGCAAAGCAGACCGTGCGG
AACGACCTGGAAAGCGCTCCACCCGAGATCACCACCAAGACCATGATCATCGATAATGAC
AGAGACCCGAAAGTGTATCGTCAGAACAGAGCTCCGGAGGTAGAGACGCACTCGTTTTTG
ATTGGACGGAACGAKGGACARCCAGGAGTTAAACAAGGWACYCMMKATSGCKKYAGTGAC
ATCACCCAGGATGGTTCTCCTGAGCCATATTCACCACATTCAAGACATTACAATGTGCCC
AGCGTCACCACACAGAGAGTTGTGTATGACCAAAATGGACCTCCCATTAGTCCACCTTCG
AGTGGAACCCAAGATGGCGGCACGGTGATTACTCGCACCATAATGATGGGTGGTGCAGAG
CCAACTAGAACAGAGACTATTCGTCAGACGACCATGCCTACAGAGATACYGSAAAAGACA
ATCACCATCGAGGGTGATGGAAACCAGCTAACTGCCGAGGAGCTAAAGGACATCATAGCT
AAACATGCAGGAGACATTGGAAGCAGTGAAGTGGTTACCACTACTTACACAACCAAGGTT
CAAGAAGTGAAGCAAACGAAGACAATAACAGAAACAATGAGGGTTGTGGATGATGAAGGG
AACATCATCAAAACTGGTGACCCTGATACTGATGCTGCAATTTGGGAGGCCATCCAGCGA
GCAAAGGAAGAGAACCCTAACGCTAAAATAACCGAGGTTGTTATAACCAGGACTGATGAA
GAAAGCCAAGCGTAAAGCAGTTAAAACCCACGGAGCCCTTAAGGAATTGCAGTCGGCCAA
GCCGACAAGTAGAGGATGAACGCTGCTTCCCTAAAGTGTTACACACTCGTAAATGATATA
CTATAAAAGTTAAGGATGTAAAATCAGTGGTGTTGGAATATTGAAGAGCCCATAGTGGTA
CAGTTTAAAACAAGTCTGGGTTGTTGAAGGTGTTGAAGTAGAGAAGTAAATCGTTCAATG
GGTTGGTTGGTTTGCTTGTTTGTTTGTTTGTTTTTCTTTTAAGAGATAAGTGGTTAAGCG
CTGTAGAAGAATTTTATTATAAATGTGTTTTTAATTTTAGGAAAAGGTGTATGTGCACGT
CGTTATTTGGTAGTTAGCTTTTTCAGATGATTAACCGTACACGAAGCCCGTTGCCAGTTC
ATCCAATGAAAGAATTTCATTTAAGGCGAAATGTTACGCAAGTTTTATTTCGACTTTCAC
GCATGCAGATATAAAATTTGTTTGGGGAAGACCTTATCGTTACAAAAGTAACAAACTCTG
ATAAGCACTAGGTATATTATCTTCTTATTATCATTGTTTCTATTTTTTAAAATGCCCCAA
ATCATTCAACATCCAAGGGATTTTGAAACTAACTCGATTCAAACACATTAAATTATAGTG
TTTTAAGATTGCTTTAAGTTGGAATTCCTGCTTTTAGTTTTGTAATAATCTAACCATTTT
CTAAATAAGATGAATTGGGGTCGTGTCATGCGGAAGCTTCCCACGGTATGTTTTGTTTCC
AATTAATAGCTTTAGGTGTTCGCTTCCCATAGTTTCGAGCTTTTATCTAAGATGGTGGAA
GATTAAAGATGTATCATTCGCGGTACTTAGCTCTATAATTTTAATCTTTTATCTAAGATG
GTTGAAGACTAAATGATGTATCATGAGATCATAAGATGATAAGATGTATCATTCGTGGTA
CCTAGCTCAGCAACGTTTTAAAATCATGATTTTTACGAGTGAATCCCTTCTTTCGTATGA
ATGTGGGCTTTGCTCAATCGGGGCACGTTGAGAACGCTTCTGCTGAAATGATTCGTGAAC
TTTGTATTCGATAGTACACCTCAACGAGATAGCTTCAAAACTGCTTTGCAGTTATTATAG
CTCCCAAAACGGGAGCGTGTGCATTTGCCATTG
>bu_91849.1_c137
TTACCAGTACTTACTTTTTTGTTTTGTSCYATCAACTTTGACAGTAGTCAGATTTGATGT
TTAGTCCTACTKYSYGSCTCAGGGAATCTCTTCCTAAAGAGGAAAAGGGCTAAGTCTTTG
GTTTCTGAATTTAGAAATGCCAATCACCTTATCAACCCTGTATCGTTGCTAAAGTTTGAT
GCTGTAGATATACAATCCAGTAAGGAAGATTTAAACACAGTTCGTGGCCTTGGCCTGGTG
TATTTTCTGTTCCTCTTTTTCTTCTCTGGACTTGAATTCACATTAACATTTTTAACACAC
AAGAATTTCAAGTATTCAAGTATGCAACAGGGGATGATGTTTTTCTTCATAGGAATTACT
ATGGCACTTGTTCAAGGTGGTTATGTCCGCAGACAAACCCCAGGTACAGAAAAGAAAACA
GCTCTTAAGGGTATGGCAGCCATCATGCCCGCAATGGTCATTGTTGGTTTGGCAAAGACC
ATCACCACACTTTACGTGGGGCTCACACTGTTTGCATTTGGTTCAGCAACAGTGGTACCA
TGTTTGACAACCATGATTTCCCATCATGGTAATGCTGACCAAAAAGGAAAAATCATGGGG
ATATTCAGGTCTCTTGGAGCATTTGCTCGAGCCATTGGCCCCTTTGTGAGTTGTACAGTC
TACTGGAGTGTGGGGCCCTTTTGGTGTTACTTCGTTGGTGCCCTGCTGTTTATGATCCCC
ATGCGGATTTTGGTGAAGCTGCCTGCTTGAATGGGTTTCCAGGGAAGAAAATGAATCGAA
GAGATCAGTTGAATAAGTTTTGTAAATTGGGAAATCCATTTAAGGGAAAGGGTCAAAGGT
TTTTGTAGATTTCATTTAAACACAGATTACAGTTAAACTCCAATGTAACGGGGATCTCAT
TCTTACCAACGATTTGATGTTTAAGGTAGTGGAATTCATTGGAAAGTAACATTAAGGTTA
GCGTTAGGGGCTCCACTCTTTCTCAGTTTAGCGAGAACAAGGAGTAACTGCAGAATACCT
TGCCACTTTGGTCCACCTCATTTAGATGTGTTGTGAGGCTTTCGAGAACGAGGCTCAACA
CAGTAGAAGCTATTCAATGACATGTAAATGGGTGGCAGGGTATTGTGCAGTTTAGCCAAG
AACAGGTTCAAGTTCACTATTTGAGTCTCATGTGCATCAAATATATATAAAATTATCGAG
AGGCAAATTTGGAAATGCGTGAGTTATTCTGTTTGTTGTCCAACCTGTCATGAATTATCG
ATTTCTTTATCTTGGAGATGCACCTTAATTCTGTTCACAACTGACTAATTTTCACAATAT
ATGTATTTTAAAATGAATTAAAGGTTATAAAGATAAAAGCAAATCTAAAAGAGTAGAGCA
TGCGTGCCAGGTGGGATGTGGCGCGGAAAAGACGCCCAGAACAGCTGCCTTCCAGTATTA
GGATAGTAAGACCTCTTGAATTGTGAACTTAGGTGATCAAAAAATTTCGTTGTCCTTGTA
AGAAAATATTTTTATACAAATGTAATGGCAAAAACATGTCTTTAACAATATTTAACCTGT
ACCGAGACTAAATTGGTGCAGTCTTTATATTCAGTACGATTTTGTTGTTTAAAAATAAAT
AAGTAATTTTTAAACCCTMMAAAAAAAAAAAAGTTAAATTAATCGCGATCTAGAACTA
>bu_91849.1_c138
GGGATCAGTACAGTTGGAGGGGTGTATGGCGGTGGAGGGCCAAGAGGTCCCAAGTATATT
TGCTGGGTTGCCATTTCTGGAGAGCCAGGATTTGAGTTTGGCGGCGTAGGTGGATAAATA
ACCGTATAATCGCGAGGTGGTTGAACAACTTTCAGTTGATGGTAGTGAGATCGGTTGTCA
TTTTGGATGTGAATATTGCCTGTCACTACAGGTACTGGATTTATTGTTGTGATCGTTGTA
GTGTTCGTGAATTCCGGAGCAAGACTGTATGTGTCCACTTCGGACACAAAAACTTTCTCT
GGTAGCGCATCGTTGTTGTTCGCATCCGTGACCACAGCGCAGTCATCACCAGAGTCGTCA
TCAAACGTAAAGTAATCGTTCACGACGTTGGCGCTTTCTCGTCGGAATTTTCTCTTTCTT
GTTATCAAAGGACTCAGAGTAAGTGGCGAAGGAGCTGTTCCTTGAAGGTATTTCTCCATT
TCCCACATCGTCTGTTGAATTTCGTCAATTTTTGCCACGGAAAAATTGCTGTTAGGGGCC
ATTGGTCGCACAAAATTGTGTACAGTTGTAGCCAAGTCACATTCAGCATTGGTGCCTTCG
ATCACAGTCCTTGCCTCTTGTATGACTGACACAGGGAGAGCGAGAGCCATGTTGATTTGA
TCTGTGTAAAATATGCTTGATCAGCTGTGATGAGTAATCAGATAATGAAAGTGGTATCTC
CCACTCGCCCGTTGTTTATGGCAGGTATTTTTTTTCCCAGTAAACCAACTAGTCAGTTAT
CCCGGGAATTCCG
>bu_91849.1_c139
ATAATATCTTAGTAAACTATTATTTCGTGGACGAAATTAAAATTTTCTTCTTCTTCTTCT
TCTTCTTCTTCTAAGACCACAAGTAGTTACGAGTTCTATTAAACGATCAGACTTTTTATT
TGGAATATGTGTTAAAGTAGTTAGATAGAAATATGAAGAAGTTAATGATGGCTATTGTAT
GTCAGGAGTAATAAAATCTCCAATTAATAAGAAGGAACTTCGTTTAAAATAATATTTTGG
CAATGTGAACAAAAATAATCTATATCATTATAATTCATGTCAGGAGACAAGTAACAAACA
CAGATATTAAGATTAGGAACATAATTTTTTTCGTGCATAACGGTAATTCCAATATCTTCA
AAACGGCTATCCCAGTATGTCTGACGATTAACTTTAAATCGTTTATGAATAGCAATTAGT
ACTCCACCACCTTCCTGTTTTTTAGAGTGATTTTCAGCCCGATCTCGTCTATAAACATTA
TAGCGATCATCAATAATTTCACCATTGAAAACACTGTTTTTTAAATTCGTTTCCGTAAGG
CAAACAATATCAAAATTTGAGTTTAGTGCATTTATATAAAACTGAGTTAATTTACTACCT
ATCCCATTAACATTTTGATAATATACACTAACCATAATTATTATGTAACAAGGGAAAACG
AAATATATTTCTAGCATTTATTATGTTAACTTAAGATAACTTATTTAAGGAGTCGATATT
CTTTACATGGAAAGCCGGGGGAGGATTGTTCATCCTTACGAATATAAATTTGGCCAAAGC
GAACCCAAACATACTTATATTTATTCTCAAAACAAAATTTTCTGGCCAAGCTATGCAATT
ACCTAGTCAGATCATAAATTCTGTCACATGTTTAATGTAAAATAATTGAAACAAGTTTAT
TCATTATGTAACCATTCATATACCAAAATGAACTTAACAAAACATAGATTCTTATGACAC
TAAAGGTTATTCAAAATGACCTCCGTGATTTTGAATACAGGCCTTCAATCTGCGCGGCCA
GTCGTCTATCGCAGCACGAACGAGGTCCATGTCAATATCGGCGGCTGCCTTAATCAAGGA
TGTCTTGAGTGACTCCAAATTGGGATGAGGCTTTGAGCACGCCTTTTCCTCCAAGTGTTG
CCATATCTTGTAATCTAACGGATTCAAATCTGGACTGGAGGAGGGCCAGTCTTCGTGCCG
GATGAAGTCGATTTCACGGGCCGCCAGCCAGTCTTGTGTGCTCTGCGCTCTATGAGCTGG
CGCCGAATCTTGTTGGAATACCCAGTGCCTGTTATTGAACATGGTATGAGAAACAGGTTC
CACAAGGTTCGTCAGGACTGTATTTTGATACACAACTGCATTCGTTTTTACACCTTTCTC
ACAAAAATGTACCTCTGTTAAGCTCCAATAAGAAACTCCCAACCATACCATGAGCGAGGA
TGGAAAATGATCTCGTTGGACACGCGGAATACGGTTGCTCGCTTCTTCACTACTGTGTGC
GCACACCTTATCATTTTGTTTGTTGTAGCTCTATTCTACGGTAAAAAAAWTTTCATCTGA
AAAAAGAATTTCCCGATATTTTTTTCCCGCGTACCGCTTCAACAAAGCGCGGCGTCTCTT
CAGTCTCAGGTCCATTAGACAAGCATTCAAACGATGTCCTGTTTTTCTTCGATATGCCCG
AAGCCCTAAGTCTTCATTTAACACCCTTTTCACCGTGGTTCTGCTTAACCCCATCTGAAG
GGCCAACAGTTTCTGCTTACGTTTGGGATTTCTTTGAATTCGCGCCTTCACAGCTTTTAT
CACTGCTGGAGTCCTGACAGACCGAGGGCGACCACTTCTTGACCTGTCATCTACACTAGA
GTCTTCATTGTATCGTTTAATGGTACGATAAACGAATCTTTTGGTTATATTTAAATTTTA
CAGTATGTTAAAAATTTTAATTGGCGCGTAACCGCAACGATGCAACGCAATAACTGCAAC
ACGGTCTTCTTTAAGCGTCCACTCCATATTTAAAAATGAGTAAAATTCTAAAAGTATACA
TTTTTATTTTCATGATCAATTCGAAATTCGAATTCAATAAACTTTTTTGGTGCCAGCATT
CTAAAAGAAAAGTTTTTACTATGTGACAATACTTATGACCTGACTAGTTATTTCGCATCT
GGTGATAAATGTTCACATAAATTAATTCTACGGCGCTCACCATTTGTACCCAGATGAGTA
GTACTTAATTTTTCATTGGTGGAAGACTTATTAAGCCGCGTAGCAGCTGAGAGTAGTTGA
TCACGAAGTCGCGGCGAAGACAGCGTTACCAAGATATTTCGTAGCCGAATCGAGGTAGTA
TTCATCTTGGCTACTCTGCGGCAGGCGCGAATGTCATTATCGTAAATAACAACTTTTAGA
CATTCACACAGTCTCTTAAACAAATCCAAACATTTTCGTTTCTACTTTCAAGGTATTTCA
TGAATTTCAATATTTAAATCTCTTGAATTTTTTCCTATTGAAATTCTTTGTGCGACTCTG
CAGCTTGGAAAGGTCAGTTTGAGTTTTAAGAAGTGCTGCTTCTAAAGACTTAATACGCTT
ATCTTTGTCTTTGTCTAGCCAATTTAAAGTCCCTTTGCTCAGCAGTAATGAAGTCAGTAG
TGGCCGTTAATTCGTTTTAAAATGCTGCAACGCATGGTCTACTTCGACAGCTACTATATC
TTCAATATCCTTTCTTAGCGCTGAACGCAGATTTGAGACAAAAGCTGAATTTAGAGATAA
TTTGGAATCTAAAAGTTTACTAATGCTTTCCATTGTAACGGGTTCAGTATTTAAGCTCGA
AATTCCATGAATAAAACTGTCAGATTGTTGGAGTGTCTCATTAGAAACAATGCTAAAAGA
AGCGTTCATGGTTTCATCCAGCGAACAATCTTGCACAAGGGAACGCCGGCAGGGAGTATT
GTCTTTCTAATTGGCGTGAGCCCCCACCTCTAGACGAAGAATTGGCGCCCCAGCAAAGGC
AGGGTCCAAAACCCCGTCCGCCTAGCCAAAGAAAGCGTGATCAGCGTCGACAGGATACAT
TCCGTGAAAACAACCCAAAGACAAAACAGGCATTACAGGAAATTGAAGATAACATTAATA
AAGCTTTGTATTTTGGTTTTGGAGATGCACTGATTGTTTTTATTTATGATCTTACGTCGA
GTTACATTCAGGCAGTATGGGCAACGCAGTGAAGCAAGTTGCGCGGGACTCAGATCCTTG
GCAGATTCCACGGTAATATTCAAGCATTTATAGCAATACTCGGAAGAACAATTGTAACAT
TTCAAACAATTAGACTCTATTAGTACCATAAGACATCCGTGGCACTGCATAATTCAATGT
TTTACCTTTATCTATCGGTCTATCTAGTCGGTAGTAGTAAAAAAAACAGGTATGATGCAT
AAGCGAGTATTCATATGAATGCACTACAAAGCAGGAACAGATTGTAAAGTTCAAAGCGCA
AGCGCATCGCTCGAAATGTAGTCTGTCGTAGTTATATTATTTTCATGTCAATAAAAAGTC
GGTGTGAGATACACCGACTTTTATTGCTTTTTGGGAGTTTTGACATTTAGGACACCTTAT
TTTTATTATTTTTATTAATGATTTGATTCAGAAATTATCTTGCAGTTGTCATTTGTATGC
CGACGATCTAAAGATCTCTAATGTTATCGCCCAGACATCCGATTGTCTCGCCATACAAAA
AGATTTCGAAATTGTATCGGAATGGTGCAAGGTCAATCACATGCATGTAAACATAAATAA
ATGTTCCATAATTACGTTCACTAAAAAGAACATAGAATTATTCATACATACTCAATCGAG
GGCGAGATACTAAAAATATTATTCATAGTTAAAGATTTGGGTATCCACTTCAATGAAAAA
CTTTCATTTAGGGAACACTATCAACAGATTGTTTCTAGGGCAAATAAGTTATTGGGGTTT
ATATTGAGATCATCAAAATATTTTAAGAATCTTCAGAGTGTTTTTAAATATCTATACTTC
AGCTTAGTGAGAAGTGTATTGGAATACGGCAGTCCAATATGGTCCCCTAATTATAGAGTG
CACATTAACACTATGGAGCGTGTGCAAATGAAGTGTTTAAGATTATTAAGTTATCGCATA
CAGCCAGGCCGTTCTGAACCTAAATATGAGCAAAGATTACAAAACTATAACATTCAATCA
CTAGAGAATTGACGTACATGCACTGATATTATGTTTTATTGCCTTTGTATGCAAACGATC
ATACGGCCCACCTGATGGTCAATGATAAAAAGTTATTTTGTGTTTATTGTAAGTGTCGTG
GTCATACACGTGATTCGTGCCCTAAGAACTCTAGAAAGTCAAATGATAGTAATAATTCTA
GCTTGTTTTGCTATGGCTGTGGTGAAAAGGGTTATATTCGATCAAATTGTCCAAAATGTA
AAGTGTTTCGACATGCGATGTTATTTACTCAAATACGTCACAATCACAACATAATGTATT
CCATTCACTTGATACCATTTGTAATGTTCAATGTAATGATACCAATGTTATTGTTGCTTA
GGGTAGACCTATTTTAAATATCGAGATTTGTGGCTACCCCGGTACGGCGCTTATTGATAC
TGCCGCTCGGCGTAGTATCGCGGGTCCAACCTTGTACTCACTTTTGTTACGTTTGAGTTT
TAAATTTAATTCACAAGAAATGTCAGTTAATCTTGCTGATGGTAGCATACATACTGATAT
TGTTATGTTAACGTGTGTAAATGTCAAGTATATGTCTACGTGTATACCTGTTGAATTCAT
TGTATTCCCTAACGCCACAAATAATGATACACTTTTAAGCATCTATTTTATCACAAATTT
TAAGCTGGTCTTGAATTTTTCTACTATGACATGGTGGACAGCTGATCGACCTCGGGCCAT
TCACCCTCTGCTAACGGAGAGCACACGCGGGATGGTTCAGTGCGCCTCTGTCAACCTATC
GAGGCATGATAAGGGCACTTTGTTTACACAGGAGGGGCGCTCCAGCTTAGAAAATCTTCT
TGGTGAGTATTCTGATATTTTTGACAAAGTCGGAGAGCCAACGCCCTTTGCTGAACATCA
TATCGATACGGGTGACCACGTCCATATTGCTGTACCACCCTACCGAGTCACGCCCGCGAA
GAAGGAGATTATTCGCACAGAACTCGATCAGATGTTAAAAGAGGGAATCATTGAAGAGTG
CGAGTCTGCCTGGTCTGCACCAACCGTTCTGGTACCAAAGGCTTGTAACACAGAAAATTT
CCTTTCAATTAATTTAAACCTTTTTTTTTAWTTTAACGCCATCTAGCGTTTGTACCTGGC
ACAGTGTGGAGAATTCGATAACTTTTTTAATAAGTTCGGTTGCTTGACACTGTATGTCGT
GACTGTGCGATTTTGTCTATTATTCGACGACAAACTTTGCACATCACTGGCATGCAGAAT
CGTCGAGAAACGACACATTATTAATATAAAAGGACAAGTTCTTCAAGAATATGTTGTGTG
TACAGTTCATATGAGTTTTAGTAAGTAATGTTTTAATAAATGTAACTGTTTGTTGTAAAA
CTTAGGAGAAAGGTTCAAATTTGGTGACAGTGTTGTATTTAAATATGAGCCTTTATACAT
AGTCTGTGCATTTCTTGTAATGTGAACTGTCACATTAACTACTCTGTGTCTATACAAAAA
GTACTCTGTTGGTCGTCGCTATAAGTGTGTTCTCAGTGTGTTAATCTCTGAATTAAACCA
ATGTTAATACTATCCTTTTATTTAATTGAAAATCCATAAAACACATCACGATCTCAAAAC
CAGGAACAAAATTCAGACTACCCAGAGAAGAACGGAAAGAAGTTGCCTAGGTATAAACCT
GAAGGATAAGGTAAAAAATGTTGACATTCGAAAGAAGACAAAAGTATGCGATGCCTGAAC
CTTTCCAATGAAGGTGGAGGTGGGCGGACCACGTAGCCCGTTACAAGGACGATAAATGGA
CTCTACGGTCAATAAAGTGATCTGGGCCAAAAGGCACCAGATCAAAATGTCGACCAAGGG
CCTGATGGGCAGACGAAATTGTAGCGTGCGCGGGTCGAAGTTGGCTTGACATAGCTCAGA
ACAGAGAAGGATGGCATATATATCTCTATCTATTATCTAATTTTATGGACTCGAAACTAT
ATACCTTTAAAAAAAAATGTATTTCTCATAGGTATACAATATTATGAGATAAATACAAAT
ACACCTGGAAATAATTTTGAAGGGGGCGAGGGAGGCAGGAGGATTTATTTTAAATAGTAA
TAATAAGTCTGTGCTAAGAAATTGAAATATTTATTCATCTGATTATTTGTAGGAGACTCA
CAGCTCACTCATAGACTTCAGGCAAGTCAGAAACTTCCGCACATGGAAGATTCTTATAAT
ATTCATGAAACAATGATGGAATCCACCCCAACGGTTTTTGTAAGTCGTTGTATTCGAGTT
TCTCGAATAGATTTCTGCGTGGGCATCGAACATGCTCTTCGTTTGTTTCTAATAAAACTG
ACTTGTTCGAATGTTTCCTGGTCAAATGAAATTTTGTAGAACATTGAACCCATCTAAATT
TTTCGGAATTGCCTCCACACTATAGCCGAATAAGGTACAGTTTCTCCTGCATTAGATTTT
TTTCTGTGAACAAAAGGAGTTCATGATCCTTCACAAAAAGCAGAAAAATCCTTAAAGTGA
TCGATTTCCATATTAATCACTTTAATTTTATTATTTCTCAAAGAGCTATTAATAAACTGC
TGCCAATGCCAGGGAGTAACAATGGGAAACTCCTGGATCTTTTTCTTTTTTTCGTTCTAT
TATGGATCACATCCACTTCCATATGAGTGTACCCTTTTAGTAAATACTTGCGGTTTTTTT
TTTACAAATGCTCTTTTTGAGTTAATATCCAGAAGTAAGCTACCATCAAGTAGACATTCT
TATTCTGCCCCGCACAATTGTCACTCCATAGGGTTACTTCTTTCAATGCAATGTCTGTTC
AAAAAATTTAACTACTCCTGATGCCATTTCATTTCCACCTCGACCCGTCACGGTTTCGTC
CCGCGTGAAACACCAGCTTTCTTTTGGAACTGAGTCCATAATCGTAAAGTTAAAAGTCTA
CAGCTTTCTGTGATAGAAACTTTGGCTATTAGTCAAATAGGGTATTGGTTAACATCTTTG
GAGATTTACAGTTAGATTTTTTTGGCACCATGGCTTTCTATCGCTTCAACTTGTCAAATT
ATTTTAGCGTATAGCGCAGATTGATTGATTGAGTAATTGGATTTCTCTGTTGTCTATCAT
GTTTTCTACATCTTCGATGGACGTGTTACTTGTTTCTGGTATAGTTACCTGCCTTTTTCC
AACAAATTCGCACTCTGTAGCGCCTTCATCGGTGTCTGGTATATATATTCTTCATCTGAT
GGTGAAAAATCTTCCTCAGAGCTCATAAATTTATCTGTATCTTTGTGTTGAAAGTTTGCA
GATGGCACGAATTTGTCAATGATTATCTAGAAGATTGCACAAAGTGGGAACGAGTTGCTC
GCTCCGGGCATTTCAATATTGTAGTAATTGTAACGTTATAATACTCATTGTAAAAATTTC
ATATTAAAAAAATTATCTAAAATTAAAAAAAATATATATATATTTAGAAAAAAAAGACAT
TCCCGCTGAGTTTCTTGCCAATTCTTCTCAGGACGGAGGCTAGTTCTTGTGAATTGGCGG
TAGTTCTTTTGACGTTCAACAAGTATGTACTTACATTTATGTTGAATATTTTTTTTTGAT
TTGATTGGAAATTCGGATCTCCCTTTCGGTGGAAAAGTAATCAATGTCTGCTTGTACAGC
CACGTGCGAATAAAACTGAGTTATTAGATCTTTCTATCAAACGATGCCCCTTATGGTGCG
TTTTTAAGACTTTTAAACTAGAATAAAATATGCGCATTGATATAGAGTAACGACAATTTG
CTGATAATTTACTAAATTAAGCAACTGGTTCTAAATGCTATTGGAAGAAATTGAATTGCC
ACAGAATATCATTTCAAACAACAATCTTATTGATTGATGTATTTGGTAACTGCTTAGCCA
ATGAAAATTATGAGAAGATGAAAGATAGAGAGATACTCGCGCCTCTTAACAAAGATGTTG
AAAAAATTAATGATGATATAGTTGCAAAACTTCCCTGAGAGTACAAAATCTACTATAGCC
ATGACTCAATGAAAGATCAACCTGAAGGAGCAGTGGGGCACAGTTCGAGTCAGCCCTATT
CAGAAGTCTTGCACAATTCATAGGTTTTCAGCATCGACGGACAACTGCATACCATCCATC
GTGCAATGGAATCGTGGAAAGATTCCACAGGCAGCTTAAAGCTGCCATAATCTGCCACGA
GAGTGCAAATTGGGTCGACTCCCTTCCTCTGGTCTTACTGGGCATCCGCAGCGCTTTCAA
AGAAGACCTTCAAACCACCTCCGCTGAACTACTCTATGGTGAGCCACTTCGTTTGCCAGG
TGAATTTTTTAACACAGAACCAGATTTTGGCGGTACACCAGTTTTGACAGAATTTGCGTC
AAAGCTACGTGGTATTGTTCAAAATTTGAAGCCAACGCCTGCGTCTCGCCATAGCAATCA
GAAAAAGACCACGTTCGTTTTCAAAGATTTGGCCACTTGCAGTCACGTATTCCTGCGTGA
CTGTACTGTCGGAAGAACTAACCGCGGCTCTACCGTCACAGAGAGCGTTGTACGCAAAGG
GACTGCTACGCTTCTTTCGGGGGATCGGGTTCCTATCATCAAAACAGATGAGGAACGATC
GTTATCAAAGGCGGATAGCGGAGAATCGTGCCCGTAGTGGAGTTGAGGGAGAGCAGCAGC
GCAGGGAAGAGGATCAGGTGGCTGAGCTGGTCCGGGCGGCGCGGCTGCACCCACTCCTCG
GAGCGAGCGCCGACCATGATGGCGCTGTTGTTACGGGGCAGGATGGGGTCCGGGGGGAGG
TGATGCCAGCTCCGGAGTTGTCCACGGGGGGTGTTCGACGCGCTAGGGCGGCTGGTGTGG
ACAACAATAATTGGAACACCTACAGTGATACAGTTCCCGTCTACAGCGTCGGTGTAAACA
CCTGGGCAAATGAGGACGAGGTTGTGCCCTTTAGTGCGCTGTACAACCATATAGCTGAGC
GTATTACTGATCCAAACGCGACGGGAGCCCTGGGCGCGCTGGTGAAGGGCTCGACTATGA
AAGACTCGGCTAGCGTCATTACCATGGTCAAACATATGCAGCGGGGAAACGGGTCGTACC
GCGATGAGGCACCACTAGTACGCGCATACAACATGCTGAACGCCACAGCCGCCACCGGTA
GCCCCCCGGACCCGATAGTATACAAATGGATGCGCAACTTTGTGCCGGTGGGACCGGTTC
AACTGGAGAATCTTCGGGGGCAGCCTGTGGGGGGCTCTGTTATTGCGGTCCCACACGATA
TGTTCACCGAGTATGCGTTTCTCAACTTTAACACTCCTTTCCCCGGGATCGGGACGGGGA
TAAACGTGTTTTCACTCGACAGTATGGATGAGACTTGGGTTACGGTCCAAATGTTGTTAT
TCGGAACTTGTATATATGCGCTTTATCTTGAAAATGTCGTAAGCGAGATTCAGGCATCTG
TCAATTATCTTGCGTTGTATGATGGCTACCCGCCACATCACTCCCCTCCGAGACTGGAGG
TCGTGTCATTTCTAGTTAGCGTTGTCCGTGCTGAGATTAGCTTGCAAGTGCCAGTGCTGC
TCGAAGTTTGCGGTGAGTCGAAACTGAGCTTGAATACTGCGTGATTGTCGCCAGTGCTGC
TCGAAGTCTGCGGTGAGTCGAGACTGAGCTTGAATGCTGCGCGATGAGGCAGTGTAGGTG
CGTGCCGTAGGGCCAGGAAGCGCGGTGAGTCGGCTGCGATGGTCCTGTTGAGGCTGCGAT
GCTGGCTTGCTATGGGACGACTGTCGATGACTTGCTTTTATCTGCGAGAATGCGGGGATT
GTGGTAGCCGAAGTTCTTGATGCGCTGATGATGAATCAGAAGGTTGCGATTATCACGTCG
GGGTCACCAGTTTGGGTGACCCCGACGTGATAATCGAATAGATTTCTGCGTGGGCATCGA
ACATGCTCTTCGTTTGTTTCTAATAAAACTGACTTGTTCGAATGTTTCCTGGTCAAATGA
AATTTTGTAGAACATTGAACCCATCTAAATTTTTCGGAATTGCCTCCACACTAATAGACC
GAATAAGGTACAGTTTCTCCTGCATTAGATTTTTTTCTGTGAACAAAAGGAGTTCATGAT
CCTTCACAAAAAGCAGAAAAATCCTTAAAGTGATCGATTTCCATATTAATCACTTTAATT
TTATTATTTCTCAAAGAGCTATTAATAAACTGCTGCCAATGCCAGGGAGTAACAATGGGA
AACTCCTGGATCTTTTTCTTTTTTCGTTCTATTATGGATCACATCCACTTCCATATGAGT
GTACCCTTTAGT
>bu_91849.1_c140
AGTTTAACTTTTTTTATTTTTTTTTTNTTTTTTTTTTTTNTTTTTTTTTTTTTTTTAAAA
AAATTTTACGTAGCTCTTTWATTTCTCCTTTCACAACATTACAACGTGGCACAAAACAAC
TTTCTTTATACGCATTTCGTTCATGTGCGAGGGGACTGGTAACAAATTCAAAAACTTACA
AAAAAGCTTTACTGTAAGTTCGTCATAAAAACCCGTCTGAGATCTCGCGATCAAATGTTC
TGTTTCTCTGATTTCAACCGAAAACTGATGACTTCCATCCAAACAAACGGTTAACACTCT
TTCCCGTTTATTCTTCATAAGTCTTCATATTTTTAAATGCTGAAACATAAGACTTCCCCA
CTATCACAAATTCGGCACTAACTGTAAGGCATTGGAAAGGTGCTATGATTCGACTTTTTT
TCTGCTACAGCAAATAATAATGAAAAAAAAGAGACTACATCAGGTAGACCAAATAAGACC
CAGCTTTATATTATCATATTCATAGAGTTTTCATTAATGGACTTTCTACCGAATGCTATC
GCTTGAGTTTGAAATTTTCTTTGATCTGTAATTGGTACGGAAACAATTCCGTAAACGGAC
GGAGAACAATCAAATTGCACGGAGCAATTTGATTGTTCCTCGAATCATTTTTTCGCTTTC
AGGGGGCAGATTCATTTCGCTTTGTTGTCCTTAAGGCTTTATTACTTTCTTTGCGGGCTT
TATCGACTAGAAGTGACTAATTTCCTCTGACGTTTAAGTCCAAATGAAGAAACTCTACGA
CAAAATTCCTACCACGGAATTAACCCCCTCCCCCCTTAAAAGTTAAACCCTTGTGATAAC
CAACTAAACTCTACGGAAAGCGCGAAATCACATCAGTTTCATTCCAGACTTGAAGGCTGA
GCATCTTATGGAGTGGTCACCTTGCCTTGAAATCGAGTTTTTTCTGGAGCAGGTTTGTTA
CACTGCGGGCAGTTTCTGTAAGCATCTTCGATGACTTTCCATTCAAGACGGATATCCGAA
GGATTTAAGGGAACTACTGGGAATAACTGGAGTTCCCCTTCAAGACTTCCGCAACGATTA
TAAACAAATATTCCAGTTTTGTTCAAACCAAATTCTGTAGACAGGAGACCCGGGGTAGGC
TCCTCGAACATGTCATCAGTTTGATTCCAAGACTGAGAGAAAACATTCTGGCCAACCACT
GTCATGAAAACAATGTCACCCATCTCGCTCCCCTTAGCGACCTCACGCATCTCGTCCATT
TTCGCAATGGCCTTGACGCGACAGTCAGCCTGTCATCAGACTCTCTGCCGTCAAGCGGAG
TTTATCACCCCTAAGACCACCACGGATCCCTGTGCCCGAGCGTCGAGCACTGGACCCATG
GATGGCCGCTGTCATCGTCACCGTCAAAGAGAATCCGACAGCGACACACAAGCAAGCAGA
GTGACGAAGAGGAATGCCAACATTCCCTTCGCCATGTTTCGATTTGGCTTACAGCGTAGA
CTTGCTTTGATCCCG
>bu_91849.1_c141
TCCGACTCAGTACTGAGCTAGAATTCCCGGGATTGCGTTTAGAGGCTTTCATCATGAGGA
AGGTGTTTTTGGTTCTGTTAGGCATCGCCATCGTCCTGCTTGCTTCAGCTGAGGGTAGGA
AAAGTCGTAAGCGGGGAGGAAAAGGTAAAGGAAGTTTTTCTCGGCCAGACAAAAAAGCAT
GTGTCAAAAACTGCATCAGTTGCAACCGCGAAGGAACCTGCCTCGAGTGCGATGGTGGAT
TCGCCAAAGTCACCTTCCCGAAACGATCCAAAACAGTATGTGTTCCTTGCAGCAAACGAG
GAAAAAAGACTGCTCTGAATCCAGATATGTCCAAATGCCCTCCAGTACCTACGTCAGATC
CTTCGCTGAGCTGTCCGAAAAAGTGCTCCAGTTGCAACAATGGAGTGTGCCTTGTTTGCG
AAAGGAGTTTCGCTTTAGTTACTGGACGTAAGAATAAAACAGCTTGTATTCCCTGTGCTA
CTGGGAGAAACGGTAAAAGGATTGACAAATCACAGTGTGACTCAGGAAGTTGTGGGAAAA
AATGTCAAACATGCACAAATGGAACGTGTACAGAATGTGCAAACGGGTTTGAACTGCACC
GAGACAAGAATATGTGCAAAAAGATAAAAGATTGTGGACATGGCTGTAAGACTTGCGTTT
CAGGAGTATGTTCCGAGTGCAACGAGGGCCTGGTTTTCGGCCGCAAATCAAGACGCTGCG
TGAAAGCTTGTTCACGAGCAGACCCCAACAATAAAGCGCAAGCCTGTGAGGGAAAACGTA
AAGGAAAGGAACGAAAAAAGAACGGGAAAGGAGGCAAAGGAAAACCAAACCGAAAGACGC
CACCGAACCCAACACAGCCCACAGCTGAGCCGCACTAATATACAAGCTAACTTCAAAAAA
TAACCGTAATTACTCAACTGACCAAGTGTAAACTCAGCGTAACCGAGTACTGCTAGTGTG
GACAGGCTATCATTTGAGGATAAGAAAACCGCGTATTTTCAAACACTCGATCACTGAAAA
CCTTTTCTCTTTTAATTCAACTCCTTCTGTAGTGTATAATTAGACTATAGTGGTGGGGCA
TCTTTTATATTCCACAAGGATAGTCCAAAAAAATCCGCAAATATCAAAACCCACCAAGTG
TGTGTGCTATTCAGTTACCACACTATTATTTCTCATTTCATCTTGACGACATCCTGTCCA
CACGTTACCTTCTATTACCTTTTCAAACATGTAATCATTGATCAAATCTTACATTTATAT
TTTACACTGTGTAGAGGGTTGCATTCAGGCGTTTGAGAACAAAAGTTGGAACAATTTGTT
CAATATAGCCTTTTACAGTTTTTTTTCTCTGAAACTTTGTAGAATTTTATGCTTGAGTGC
CTTACGCATCTCGTTTAAGTATGAATATAGAACTGACGATGATATACTGAGTCTATTTAC
AGAGTACAGAGTATGAATATAGTTCGGGGCTGTCTCAAGTATTATGTTCTTTTTAATAAA
GCTTTTTATAAATTTTACAAAAAAAAAAAAAAAGTTAAATTAAATACGADAAARAAMTAR
WAAAAAAAANAAAAAAAAAAANAAAAAAAANAAAAAAAAANAAAANAAAAAAANAAAAT
>bu_91849.1_c142
TCGGGGTCCGTGAATATTGATCTTAGTTTTAACTTTTCGTAGTCGGGGTCTTTCSGTSKA
CTTTCTACGTAGGCGGCTTATGACGGGAAAATAAGTTGTGTAAGCGCTTTAATTCAATGC
GGAGCTGATGTGAACATTGTAGACAGCGAAGGATGGACACCGCTCCACGCCGCAGTTTGC
GGGAGAAGTTTACAGTGCGTCGAGCTACTTATCGGTCGTGGCGCGAACGCCAAAGCGAAA
ACGGACGACGGACTAACACCGCTTGGAATCGCGTTACAACAGGGCGACAGAGACATGATT
AAACTATTAACATCGCTTTCTAATCGGACGCAAACATCGAACAGACCGAGAAGGTACTCT
TTCAAAGAAGCGAAAGCGCTGTTGTCATTTTCGCCTTCAAATGTTTAATTTAATGCGTGG
GATGTCAGCAAAGGTTTCCGCAAGGATATCAAGAAAGCTCGATAATACCTTTATCTGAAT
GCTGTGAATTCAAAGAACTATGAAGGCCAATGACGAATTTTCCGTCTGACGTATTTACAG
TTCCTATTTCTCTCTCTCTCGTCGCTTCCTTTTCTATATTAAATTACTCGCAAGAACAGC
TTTAGTTGAAAAATGCAGAGTGTGTCATCCGCCGTTGAAAGTTAGATTTGCAGACGCTTA
TATTTAAGACTAAATTCAGCCACGATATTGTAGTCAAGAAGCTAAACAAATGCATAAACA
AGAATATATTTTTCAGAGAGCCGGCTGGCCGGCGGTAAATATTTTTATAAGCTTGGAAAA
TATTACAGTGTGAATATAGCAAAAAAAGCAAATAAAAGAAATTTAACAGAATAAAAAAAA
AAAAGTTAAATTAATCGCGATCTAGAACTAG
>bu_91849.1_c143
TCCGGAATTCCCGGGATAGGAATCATTTCTCTGCCACAAGAAGAACGAACTCAAGAGCCG
GTGATCACTAGCGTTTGGACAACAGAAAGATGGAGTGGAAGGTGTTCCTCCTTTTCTTTG
CCTTGCTCATGGCTACCACATCTGCAGCGCCAACTTGTAAATGCGAAGATGAAGATAAGG
AAACTTTGTCTAAGTACAAAGTTAAAGCCAAAGATGGTGACGAAGAGTATGAACAAGAAG
TCAAAATCGACACCGAGAAACAGACGGAAACTTATCACATTCCAAAAACGAAATCTTCCA
GCGCAGGGGAAGTCGACGAAGTCTATGACTTTAAAAGAAGCTTAGTCATGCGCCGAATGC
CTGAACAGAAAGCCTGTTTCTTGAGTGAATCAACTGAAAGCGCTCCAAAGCCTCAAGACC
TCAAAAATGCACTTGACAAGCAAAGTGCTTCAGGTTCCTCGCAATCTGTTAATACTACTG
AAGACAATTACGAGGTTGTTGGCACTGTGAATGATCGTTCCACTTTGAGTGATGAAATGG
CTGCAATGTGTGCCAAATTTCCTATTTATCGCATCAGGAGGAGGAAGGTCTCTATGAGCG
TGGAAAAAGGAAACGTTCAAGTTGGTAAGAGATTCAGACGACAACAGAAATGTTACGCTT
TCTGCTACTATGTTTGGCGATGTATATGGGATGGATACAGGTGGATTTACTACAGGGTGC
TAATTTGTGTGTGGCTATGTACGTAAGATGAAGAAGGCAAATGGGACACTTCGAAAAATA
CCATAATATTCTTTCACTTGTGGGGCGTAATTATCCATGACTCCTTTGTTAAGGTGACGC
ACTGGAATTCGGAAGGAGCGAACAAATCCTGTACGGTGGCATTCTGTATGGCTGAGGAAT
CCTTACAGAGAGTAAAAAGATCGGCTGGGGAGAATGGGTTGAAAATCAAATAGGAACTGA
TGACGTGTCACCCAAAATGCATATGAAAGAATGTTATGGTATTTTCCGAAATGACCTCCA
ACAACCATGAGGATGACCACTGCCCAAATACCGACAAACGAAAACGGAAAAAATGATGAA
ATTAGATCTTAGAACTTTTTATATTAAAAGAAAAAAACGAGTGCAGCTTTTAGCCAAGGG
AAACATAAGGTGTCGAATCGATAATAAAAGGAAAAAAAATCAACTTTTTCAAATTAGTTT
CAAAATCCCAAAACAATTGTGCGAAAAATTATTGACTAGTAAGTGACCAATTTAATTTTT
ATAGATACTTGTTGTTACGTAGAGATTGTGATCAAATGTTGCTGTTCGCATGCTACTCGC
GTTGACGAATAATCCTTTAATGACTTACTTGGGCATGACAGAAGCATAATTACAATTAGC
TACACATAAACTTATACTTAGTCATCTGTGTTGATCTCCCACTCAAACACAGCTTAAGCT
ACGGTGAAGCGAAAAGACCATCTCAAAGTGATTCAGGAGAAAGATAAATTCTGAATGTGA
TCTGGTAAAATCTGTGTACTCCTGCTCACATCTAATTTGTTAACAAACCGTGTAAACTGA
AGAAAGTCATAGCGATACTTTCGACGTGAGACCTGTACTTACTTGTTAGCGGAATAAATA
ACTAATGATGATTGTATGACTATGAGTAAGTAAAAATAAAGCCGCTCGTTGAACCTAAAA
CAAAAAAAAAATTAATAAATCGMRAACDAGAACWASAAAAAAAAAAAAAAA
>bu_91849.1_c144
CTAGTTCTAGTATCGCGATTAATTAACTTTTTTTTTTTTTTTTTGTTTCAACATTGATTT
ATTTCCATTTTCCCATGAAATAATACCTGCAAAATAGCATCTTATGAACGATATGAAATT
TTAACAAAAATTCTCGCATTATGTTTAAGCCTTTTTTTGCTTTCATTACATTTTTAACGA
CCGCTCTCCTGTGCAGTCTCAATGAGTCACGTGACTGCTGACAATTTCAACCATTAGAAA
CTAACTAAAATTAAACATCAGACACTTGAGCATTGGAGAAAGCCTGTTTGTACTCTCTAC
GCAGAGATCAATATCATTATGCCTTGTGGGAGGAATAGTTTCTTCAAAATTCAGTCCTTT
GTGGAAGATTTGAAGATTTTCTAATGGAGAACCAGCAGAATAACATTTTCTTGAGCCAAT
ATGAAATTTAATGGACCTTATCAATTTGCATTCTAAGGAAATTACCTAACAGCTTTAGAG
TTTGTTTAATGTTTTTAAGGAAATTTTGGGATAAATTTGTCTTCAGGTAAAGGAAACAGA
AGTTTCCCAAAAATCGCTGATCTTGTACTGTTGCCGTATCTGCCAACTTTAAGCACCAAA
TATCTTCTTTACGGTGTAACCAGGCATGCTGTATATAAAGATGCCAATCAACAAACCAAC
AATGAGCAAGATGAGGAGAAGAATTATTAGCCATTTGTATCGTCGCCAGATGATGTATTT
CAGCGTCTTGAATGGTGATGTGAACCACAGGAACGAGGTAGCAGGACGGTCAGGTTCTGG
CAGAACTGGGTGCATGTTCGGTTCATCTCGTCCTTGTCCCGCGGGCTTTGCTTCTGCCTC
CCATCCCTGGAGTAACTCAATGGTCATCTCAACTTTACCCGTTGGTTCAGCCGGGTTTTC
GGCATCTGGCTTAAAACAGGCCCACCAACCTTTTGTACTTTTTACCGTGAACAAGTCAAG
GGTTTTACCATTAAGTCCTGGATCTTTGTTAGGATCACCACAGTGGTCAGAGTCAAGACA
AGGCTTAGCCAGCTCATTCAGATTTAACTCTAGTTGTCCTATGAAGTCATCACTAGAGAA
TGTGTCGTTCTCCCAAATCTGAACTTTGAGTTTTGCGTCGACTTTCTCTTCAGTCTCGTC
AAGACTCCAGAAGTGTTCCTTCTTTTTTACAACCAATTTCTTCTCGATAGGCAAGTAGTC
AAAAGGAAACACCATTCGCCAGTTGAAGTTGCCATCGCCATCCAGAGATCTGTAATGAAC
ATCCGTCTTCTGTTTCTCGTTTTGAACGTCGATCCATGCCTTGACATAAATGTCACTCAT
CATCTCGCCTGTGATCGACTCCTCCTCTAGCAAAACGTCAGTTGTATTCCAGATGATTAG
ACGCAACTCATTTTTCACAGGTTTCCTTTCGTCGATAACAACAGGCGGCTTGCAGGTACC
GTCGTCCTTTGGAAAGATGTCGACCCACATTTGAAGTTTTCCCTGCTCAATATCTGGTTG
AACCGGACTGTACAGGGATCTGGTCTCCACGTGCTCCGGTACCATATTGAACGTGTGCAG
AATGTGAAGAGCCAAACGTTCGTGAGCAGGTCCTACTTCCTTTTCTGGCGGATCACCTTC
CTCGAATTGACTCAAGGTATATTCTCTGTCTCCAATTATGATCCTGTCAGGATTCTGATT
TTTGCCAGGGAAGAAGTTGAAGGACTTCATGGCAGTCTCGCAGTACCTCGTAAGGATACT
GAATGGCTTCTCAGGATGGCGCCAAGCGTTGGGCCCAGACACGAAGTATGTCTTGTGTAA
ACCACACTTTGCATGGAAGCGAGTCAACAGCCTCTGTTCCAAGTCGACCACCGTTTCACC
TATCAAATCGTCCCTGCTGATCCCGGGAATT
>bu_91849.1_c145
TADGGAGACGTAGACAAGACAACAGTGATGCTGCAGACTGCTTTCTGTTAGGGCTATGTG
CTGCATGTCTGTGCTGTTGTGTTCTCGACTAATTACAGTGACATTTGAACGTGTTTATGT
ACGTTACATAATAGGTTTTCTATCTGTTAGCTCTAACTTGCTTCGAGAAAGCCTGTGGGT
AGTTTCATAAATTCAGAAAAGAACAGAACTTGTGATATAAAATTGTGTATGTACGTGTGT
GCGTGTAAGTAATATTATATTCTCAGAATTCTAAATATTGCATAATTATAGATCTGAAGT
TTATCATGTTGCCAGTTTCCAATGCAAATGTAATGTAATGTAGTAGCAGGTTGTGATTCC
ATATATGGCAGAACAGATGAATCTTTTAAAATACAACGATAAACGAAAAATATATGGTGT
AAATGTGTGACAAAGTTTCCCAAGAAGCTGAATTAGAGGGAAATTGGGGAAGAAAACGTT
TCTAGTTTTTTTCTAAGGATTCTTCCGAATTTTCATAATCATTGATTCAAACCATAAAAG
TATATTGTAAGCCATTTTGTCTAAAATTAATTTTAGATTAAGATTTTAGTGTGTTTAGAT
ATGCTGAGTGTTCACAACTTTGCTCAACATAAAAACAAATTGCACTATGCAGGTGTGAAG
ACGAATAGTTTTTCGATCAAAACCTGTATATTGAGCTTTTATGGAGTAGACAGCTCCTGA
AAGGTTTTGTTTAAAATAAAGAAGTTTTTATTCCTTGAAATATCTGCTCATAGATCATGA
ATTCGTCAAATAAAAACTCTTTCAGAAAATTTAACCTTCTTTGGTTAAACCACCCATCWT
TGWTTGGTTTGTATCAGATACTTTCATTTTTAAAGAGCACCTTACAGGTTGTTGATTAAA
AGTGCAATGATAATTCAWMAWAAAAAAAGTTAATTAATCGCGATCTAGAA
>bu_91849.1_c146
ACTAGTTCTAGATCGCGATTAATTAACTTTTTTTTTTTTTTGTAGTTATAATGCCCATTT
ATTTTTCTCATGAATTACAGGCCAATCGTACATCCAGTAATTTATCGTTTTGTTCTACGT
CATCGCCGCCTGAAATTACATTACATAATATTTGCTATTTTTACTAAAATCAAAACAGTA
ATAACAACTAACGGCGAAATTCAAACGAGGTTAGTTGTCCGAAAAAAACATGTAAGCCTG
TCTACACCAGCCTAATGAAAGAAACAGAGAAAATTTGGAAATGCAACAGTTTTGAAGGAG
AGAGCTCACTCTAAGATCATCGCATCGATTATTGCACCTGATGAAAATTAATGAAAATAT
GGCTAATACGAAAACGAAAGCTATACTTGAAACTGAGCATAAACATCACAACAAACTTTG
CCTCCGTTGTCGCTCTCGGTGTAATCATCCAGATCCTCGCCGTACCAAAGGCGTAGCTGC
TGACCAGCAAGTACTGGATAAGGCTTGGCAAATGGATTTAGCACAATCTCTTTGGAGAAT
GAGTCATATCCGGGAACCCTCGCCCACTTGCCTCTTTGGCCCTTGTTCTTTATGAGTTCT
GCTGGCGGCAAAATGATCCGTTTGTCGTCCGATGTTGTTATGACCACATCAACATCTTCT
CCTGAAGAGCGATGTTGACCACACCCCCAAAACGACCAGTGTTTGGGATTTGCAACGTCA
CAGGACACGTAACCATACAAGTGGACCAACTTTATAGCGGTCAGTCCGCCGCCAGATGGT
AGGTAGAAGGATCCAGGCTGAGTATCCCTGGTGCCAAAACACACTGGAGCAGTATTTGCC
TTCTGCCAGTTACCTGAGGCCTGTGAATTCACGCTTTTACCAGTAACAACGAAGAAAATC
GCGATGAAACACAAAGCTTTCCAATCTGCAATCATTTCGAGCTTTGAAGAATCGTTCTTT
TCCAAATTATTCGCTGGTTCTCTTCCCGCTACTTCCCGGGAATTCAATCCCGGGAATT
>bu_91849.1_c147
GGAATTCCCGGRATTCGGGATATTGAAATTTGTTTGAGAGGTTTCGTTCTGGGTGGGTTG
TAGCATTTTAAATTGTGAAGTCAAGATGAATCTGATAGAAGAAAATATTTACCGGGCAAA
AATAGCAGAGCAAGCTGAGCGTTATGAAGACATGGTAACGGCCATGAAAAAAGTAGTGGA
AGAAATGGGAGATAAGGCGCTAAATCATGAGGAGAGAAATCTGCTGTCGGTTGCTTATAA
GAACGTGGTCGGTGCACGGCGATCTGCGTGGCGAATTATTTCAAGCATAGAGCAGAAATC
AGACAAGGATAAACCGGAAAACGAGGGAAAATACCAATTCGCCGAAGAGTACCGTCAGAA
GATTGAAGGTGAATTGAAAGAAATGTGTAATGAAGTTCTAGAGTTGATCGATCGTTACCT
CCTTCCCAAAGAAGAAGAAGGAACTAGTACGGCGCAGTTAGAGGCGAATGTGTTTTACCT
GAAGATGAAGGGCGATTACTATCGCTACCTGGTTGAGATTGAAAAAGATGAGGAGAGGGA
AGCAGTTGGGGGAAAATCGAACGACGCTTACAAGTTGGCTCAGGAGAAGGCTAAAGCGGG
CTTGAGTCCCACTCATCCCATACGGCTTGGCTTGGCGCTGAATTACTCGGTGTTCTACTA
CGAAATCCAAAACGACCCTGAGGAAGCCTGTAAGTTGGCAAAATCTGCGTTCGATGAAGC
GATAGGAGAACTAGACAGTGTAGCAGAAGATACTTACAAGGACAGCACGTTGATAATGCA
ACTCCTTCGTGACAATTTAACACTGTGGCAGTCGGAACAGGATGATAGAGACGGAGAATG
AAATCGTTACAATTTGTCAGTGCAAGTCCGCTCTTTATGCCTGGAACCAAACGACTGGGT
GATTATCTGTGTATACTGGACAGGAGATAATGATACAGACATATTCTTTCAAATTCTAGT
CAAACGGATTTTGGACGATTTAGAAATAGTATAGGTTGTTACGTATTTACCTTYCCTCTT
>bu_91849.1_c148
TTCAAGCTATGTCAAGTGATAKRSAWGACGCTTACACGTTAGCAATCACCGCATACGCCC
TGGGGCTGGTCGGCAGCGCCACGAAGTGGAAAGCACTCACGGAACTGCGTAAATTGGCCG
TAGAAAAAGATGGTCTTATTTACTGGCAAGAAAAACCGGAAGGCAACAAACCAAACGACA
ATCCGTGGTGGCGCCCATATTACCGTCCGCGATCAGCTGACATAGAAATCACTGCTTACG
CTCTGCTAGCTTTCACACTCAACAAGGATATAAGCGTTGGTCTGCCCATCTCCCGCTGGT
TGTCTCAGCAGAGAAACTCGCTCGGAGGATACTCGTCAACTCAGGACACGGTGATTGGAC
TCCAGGCCCTCTCGGAGTTCGCCGAGTTAATTTATGCGCCTGATATCGACTTCACAGTTC
GTTTGAGTCTTACTGGGGATCCGTTCTTCAGCAAAACTGTAACTGTCAATCAACAAAACT
CCATGGTACTACAATTAGTAGAGATTCCAGATGTGGCTGCAGCGGGCTCTCTGAAAGTAT
CGGCAGATGGTCGTGGAGTAGGAATGTTACAGGTGGGTGTCACTTATAACGTGGACAAAG
CCCCTGACGAAAACTCGTTTGATTTCCTCTTGGAAGTCATCCGGGAAACTGATTATGAGA
TCGAAGTGCAAGCGTGTTCCAAGTGGACTGAGAACGATCAGAGCTCGGGTATGGCGGTTA
TGGATGTCGGGATTCCTTCAGGGTTTGAATTAGACCAGAATAGTGTCGATAAGATTATGT
CGAACCCATCTCTGAAGCTGAAGCGTGTCGAGACGGAAGATCGCAAAGTGCTTTTCTACT
TTGACGAGATCCCTTCAAGTCGAAAGGTGTGCGTGAAAGTGTTGTTTCAGCGTGCTTTTG
ACGTAGGAAAACCTCAGCCCTCTTCAGCATCCGTTTACAGCTACTACGAGCCAGCGAACC
GTGCCGAAGCTTTATATGCTGTAGACTCTCTCAAAGATAAAGGGGTCTGCCGTGTTTGTG
CGGACTGTGTGAACTGTGAAGCGTCAGACGAACCTGACGTTAAACGAAAGAGTTCTGCAC
CTGGAGTGTCGGTTCAAATCGGAAGCTGTGTACTGATGGTGTTGTCTCTGATATTGATGG
CTGCATTGCAGTAGCTCCCGTCGCCACAGGGAGGACCTTTCAAGGGCAGCATATGACACA
AAAGTATTTGTTTTTTCTCTCACGATTTTGCGTTACGTTGGTTCACGTCAGTACCCTAAT
AATCCTTTTTATAATGCAGCTCTGTAGTTTGAGAGTAACAGTAGATACTAACGAGTATAT
CACTCTAAACAATTTAAGACAGATCGATTTAGAGCGCTGCAGGCCTTTCTAGATTTTGTA
ACATTAGGGTAAACTTTTTAGGATCTTAAACCTTTTAGATTGAAATAAACGTTTTAAGGT
CCTCTACAGTTAATCTTTCGGTCTTTATTCAACAAATGCACCCATGAAACTGAAGAAATT
TGTAAGACATCTTCTGTCAGTGTTATGGAACGGCAAATATACTATTAAATATTCACGTTT
TTCGACGTCAGTGGGGTACATAGTTGAAGCCCTTTTTAAAAAAAGCACACCACAGATATG
CCCTAAGGGTGCACCTTGTAATTTCATAATATTTAGCATAATCCTACAAAGGCTGAAGAA
AGTTTTCCTCGTCTCCTATTGCATATAAACCATTTCAGCCAGGTAGCCTTCATATATTCA
GAGATCTCTCTTTTATTTCAAATATGGATAGATATTAAGTGATAGCATTTAATTAGGATT
TTAAACGTACTTCATCGTCTTAATGTATTATTTCGCATACATCCACCAAATAAACTTATT
GCAAAGTAAAAAAAAAAAAAAAAAAAAAAAAAAAAAAAAAAAAAAAAAAAAAAACAAAAA
AAKAAAAAAA
>bu_91849.1_c149
AGTAGAGCAAGTCCAGCCTATTGCTCTAGACAACCACGCCAATGTTATTTGAGTAATGTG
GAATTCTGATTCCGATGATGTCCATTTTTTTAGGGCCTTTTTTCAGTTTGATATCACCTA
GAGTTTGATTTCATCAAGAACGGGAATAAGTTGGTGACTGCGGCGATGCTCTCGTCTTTT
ATTTTCTTTTCACGAAATACGACTTGAATTTCAGTTTTTTGATGGTCTTAAGATTATTGA
CGCAGTTTTGATTGGAGAGAGTAATAATGCCAAGGAAATTAAAATCAGTTTTGGTTAGAT
CAAGGTATATCTATCTGTCGTCTTGCGGTTCAACCCAAACCAGAGGAGAACCTGCAAACG
TGTAACCTAACAACACATAYVAAABTACCAAAAAAATTGAATAAGAACAGAAATCACCCC
CAAAAAAATAGCAAAAATGAAGCTGAAAAACAATAAAAAAAAAACATAAAAGAGTAGCAG
AAAACATGGGAAAACAAAAAACGTATATAAGTAGCTAAAAAAAAAGAAACAAGAACAAAA
AAAAAATTAAGGAAAAAAAATCAACTAGAAAAATCAAAGTGAACCAAAAAATGTATGACA
GAGGCAACCTAACAAGAACACAACTAGCAAGAAAAACATGTAAGACAAAATGTACCAACT
GATAAACAGTCGGCAAACACCACAGTGAAGACTTCTGATGCTGTAATAAAGATAGCAGAG
GTGAAGTTTAGGATACCAACAATCATAGACTTTTTGACGAGCTTGCAATGTAAATATCCG
TTTGAACAACGTGTTTTGGTCTTTTTATTTGCACTCTATTAGGTCGAACAGTTTACGATG
GGAACAGTGTGTACCACTGACATTGGTGGACACAACATTCTACCGCTTTCCTCTTATTGT
GGAATCTTAATTTGCTTTGAATTAATAATATCTGATTGAATTACCTGTATCCAGTAAAGG
AGTGAGTGGAGTTGTAGTTATCTTTATGATTATAGCACTGACAAGAGTTTTAGCACGATT
AAAGGGAGATTAAGGTGGTAACCCTTTCTGCAAATTTTAGTATAATGGTTAATGTTTAGA
TCGTCAGCTAGCAGAGTAGACATTGGATTTTCATTCGAGTTTGTTTTCTAAAATGAATAC
TACACATTGTATTTCTTTCGATGAAATAAAAAACATTTTTGTAGGTTAAAAAAAAAAAAA
AGTTAATTAATCGCGATCTAGAACTAG
>bu_91849.1_c150
TCCGGAATTCCCGGGATGCCAATAAATTGTGTTGGTCATAGTGGGGAGAGTGCAGTATGT
GTGAGTCGAAGGTCTGTAGGTGTGAACCAGGGTGAGACCAATGTTTGGCAACCTCAGGTG
TGAGTATCATGCTGAAGGAACGAGAGCTGGCAGGCAAATATTCATTGAAAAACTGAACTG
TATATCTGCTGAGGGGTATGGTAAATAAATCCTGAAACAAAATGTTGAAAGGTGCTATGT
CACAATGTTTTGCTTCCTTTTTTTCTGTCATCAAAATGGAGAAACCTTAGATTAAAACAT
AAGAAGATAGAAAAAATGAAGGAATATTAATAAATCAAGTGGGAATGACTTTGAATTGCA
ATGTGGAATATTGCAGAGGATTGTGACAGGAACAAAAATTTTGAAAGATGAAGGATATAT
GCTGTGAAATGTAAAGCGACCTAGTCCCTTGAACAGAAATGTTGAGGTTCTAGTTTGATT
TCTTTTTTATTTTTAACATTCAGTGAATTTAAAGTTTTTTTTAATATTCACTTGTATACA
GTGTAAATAATATGATAAAATTTACTTTGAATTTTTGGTACAAAAATTAAACTGTGTCAT
CTGGACTTTTTTTGGTTTTCTTTAGGTTTCTTTAGGGAAAATAATGTCTTTGGTTTGATG
TTTCTGAATCAGTGTCTTATGATATTTTGTGAATGACTAACTTTGATGTTTGAGAAGCTG
GATCAATGAAGTATTGAATTTTTAAATAACATCAAAAGAAGTGTGAGATTTATATGCTGT
ACTTATCACAGCAATGGACTGGAAAGTCAATTGCATATTTTGTCATGTAAGTCTGGATTA
TTTTGCACATAACCTAGGAATTTTTAAAATGTGAGCAGCTATGGTGTAAAAAGTGTAAAC
AACTAAAATAGTTTTTTGTCATGATAGATGGCTATTGCCCTTAAGAGTTTTCCAGCATTT
CTTAAGTTATCTCTACAACATTATACTGTTTAAGTGAAGGAGGTTGATGTTAAAGTCACA
TGTAGGTCATATTCCAGATGTGTAAAAACTAAACTTTGTTGTATGATACAGATCTATTTC
AAACTGATAATAATTCTTTATGAACCTTAAAGAGTTTGAACATGATAAGATCTCAAAACA
TCTCGGTAACATGTTAGTGGGCCATTGTGATTACTGAAAGGTTTCTTTTTATGTCACTAT
AACAGTCAGAAAGTGATCATTAACATCCACAAAACCATTTCTTAAAATGCAAGTAGTATT
TCTAAGCACTGGGTCTATTGTGTGGTGCCAAACTTAACTTTTCTGAAATATAAAACTTTG
GGATCAAATGCTGTTGTGGAGAGGTTTCCTGTTTAACAAGAGCAGAGATTAAAAGATAAC
TGACAGTTTTTAGCAGAAGGTGCCCACTTTGTGTCTGTTTTAAAGAGGTATTAATCTTAT
GAGGCATGAAAATATTGAGTTAAAATAAATATTGATTCAGACAATGTTACTGTGTTACCT
ATATGTTAAAAGAGGTTTTTGATATTTTTGTAAATTAATTACTTTTATAGTGTGACAAGA
ACCTAGAGTTTTATTGTATCATTACTATATTCAAAGAAATACATCTTACAGTGAAAATCC
CTTCTCTTGTAATTATTATAAGACACCTTTTTAGTGAATAAAATTTTGTAAAATAGTAAA
AAAAAAAAAAAGTTAAATTAAATCGCGATCTAGAACTAG
>bu_91849.1_c151
GAAATTAAAATAATTTGCCGTCGCGGTTTCGGTTCGCAGACGACGCAAATTGTGGTGATT
TCACGTTGTTGTTTTGTATAGGACGGCTCAGAAATGTACAAACGCACGTGCTGGGCTGCA
TCTTTTGTTTTCCATGTCCTCGTTGCCGTCGCCGTCGTGGTTTGCAGAAGGTGAACCGCC
AATGCATGTTTTTTGGCTTTGATTGGTTTTATTTTTCATTATTGTCTTTATGGTATACTC
ATACTCATTATAGAATTGATATTATTATGTATTCAACTCACTATCTCTTTTCTAATTGGC
CGAAAGTGTTCAATGAATTTTCGAAATCAGCGCTTAGGACGTCATCTACCTGCAGATTTT
ACAATAACATGTCAAGGTCACTCAAGGTCATGGGTAATCATGTCATATAAGACCGCGGTG
CGTGATTTCGAAGGGCAGTCATATCAACTTCGCGCACTTTGAGTTGCTAGCCGTCAGTGG
AAAAGCAAAAACATGACTTTCAGGTTTGCTTTTTTGACCGAGCATGACTTCGAAAAAATA
GTAGTATTTCGCTTTTTATAACTGTAGAGTTCTCTTCAGTTAAACTTAATTATGGCTATT
TACTTTCTAAACCAGCTTTTATTCAATTTTTCACATATTGTCTAATGCTTAGAATTTCTT
GTCAGTCGAATTATATGCCGCTGATTTGTACGTTTTTACACGTTTAGAAATAAACTATCA
ATTCCAACTTAAAAAAAAAAAAAAAAAAAAAAAAAAAAAAAATATAAAYTAATCGMRAWM
WAKAAMWAAAATAAAATAAT
>bu_91849.1_c152
AATTCCCGGGATGAAAAATGTTTTCCAAGGAAAGAAGCATTTTTGTTGTTGCTGGTAAGA
AGTTTGAGTTACCTGAGTTGAAGTTAGCAAAGTATGGCAATATACAGGCACTACCAGTAA
ACTATTTATAGAAAAAAAATTCTGTACTATCAGTGATTTATGATCTCAGAACCAAATTTC
ATTCACACTTTTTATTTAGCTTCCAGCTGTGAACCCAMMYGSSATAGTTATTACAACCAC
CAGCACCAATCCTTCAGAATGAGGGTAACTGGCCCTTACTTACTGTGGCAAAGACTTTCT
TTGAAGGAGCCATGGCTGCSAAAGCTGGTGGTGGAGCTGCAGTTCTATGGTGGCTGCAGA
TCTGGATGAAGGTGCCGGAGATGGCTGGGGAGATGATGCAGCGCTTGTGATTGATGAAGA
AGGAGGATTTGGTGAGGAAGGCCCTGATGGTGACATCCTTGGGGGAGATGAAGAAGGTGG
CTGGGATGTTGGAGATGAAGATTTGGTGCTTCCACCTGATTTGGATGTTGGTCCTGTGTC
TGGTGCAGGAGATGAAGGTTACTTTGTGCCTCCTGTCAAGGGAACTAGCCAGTCCCAGGT
GTGGTGCACTAACTCCCAACTTGCTGTTGATCATGTCCTGGCTGGGTCGTTTGAAAGTGC
TATGAGGCTTCTTCATGACCAAGTAGGTGTAGTCGTGTTTGAACCATACAAGCCACTGTT
TATGCTAGCCTTTGGTCGTGGAAGAACTGCACTTCCAGGCATGCCTGGAGGGCCACCATT
GCTGGGGCATCCTCACAGAAACTGGAGAGATGCTGGAGCTAAAGGTGGCCTTCCTGCTGT
GGGATTGAAACTGAATATGCTTGTACAACGTTTACAGGCTGCTTACCAGTTGACAACAGG
AGGCAAGTTTCAGGAAGCAATCTATAAACTTCAAGCCATTCTCTTGAGTGTTACTCTGCT
GGTTGTAGACAGTAAGCAGGAAATAAGTGAGGCACAGCAGCTGTTGGGAATATGTCGAGA
ATACATTGTTGGACTGCAAATGGAAGTGAAAAGAAAGGAATTACCTAAGTCCACCCTTGA
AGAGCAGAAACGGCTTTGCGAGATGGCAGCATATTTCACTCACTGCAACCTCCAGCCAGT
ACATCAGATACTTACTCTTAGGACTGCTGTCAATCTTTTCTTTAAGTTAAAGAATTTCAA
GACAGCTGCGTCCTTTGCTCGTCGCCTGTTGGAACTAGGACCACGTCCAGATGTGGCTAC
CCAGATTCGTAAGATCCTCCAAGCCTGTGACAAGAATCCTACTGATGCACACGTTCTTCA
ATATGATGAGCATAACCCTTTCACCATCTGTGGAGTATCTTACAAGCCTCTCTACAGGGG
AAAACCACAAGAGAAGTGCCCTCTTTGTCAAGCTTCCTATTTGCCTGAGTACAAAGGAAC
AATTTGCAATGTCTGTAAGGTTGCTGAGGTTGGAAAAGATGCCATTGGCCTAAGAGTCAG
TCCATTACAGTTCAGATGAAGAATATGAAGGAACAGCAGATCCCTATCATTACCAGGAGA
AATAAATGCAATTTTTTAAACAAGACCTCCCATCTAATTTTAAAGGAAGAATTCAAGGTC
ATTTTCCATTTGAAAAGAAAATGAGCAAAAACAGTCATATAGTTGAAGTACCTTTAAAAA
AATTACAAATTATTCCTTTAAGAGGTTGAAAAATGATTTAAACTGTAACCTTGCCTCAAG
GTTTTGAAAGAAACATATTTCGTGTAGTTAGAAAATTAAATAAGTTCAGTTCATTTCTTG
ATAAGGTAGAGTTAAGAACAAACCATCACAGGAATCATAGATGTTCTATGAATTTTCTAG
TGTTAAGATTTCAAGTAGCAGTAATGTATAAATCACAAAAACATCCATCATTCAATGCCA
TTAAAAGCATTGGAACTAAATATAAGGCTTTGTGTTTATAAAGAGTTGTTTGGAATGTTT
CAGTGTTGAGTGGCAAAAATCAGGGCTGAAGACTAATAAAATATAATCTTTACTAAAAAA
AAAAAAAAGTAWAAATAAAAAAAAACTATAAHTAATTAAATTAC
>bu_91849.1_c153
CTAGAAGAGAAGGGAAANAGAGAATAATTGCTTAGGAAAACAGACACAAATATGTTAAAT
CAAACTGCAAAGTTACGANATAAATGTGCTTTCCTTTTCAACTAAGATCTTTTTCAATCT
TTTATATCTATCTTTTAGGACGTTTTCTCAATAACATGAAGGCATTTTGGTCTCGGAAAA
CGACATTATGCAAGGAATTTCTTCAGAAAATGAGTATAATTGGAGACTTGAGTGAAGGTA
AGCCGACCTCATCAGAAACGCTGGGGCGAGTAGTATGAAATCGAGGCAGGTTTTGATTGT
GTGCTGCTCCTTCCTTATTATGGGATAGGTGCTCACTTGGTTCATGTCGAGGATAATATG
GACTGCTGGCAACCGGTAAAATGACTCTTTCATTACATTTAATAAAACATCTAATGAACC
TTACAGGACGACCTTAAATTACCGACAGAACGAAACCAAGCGAGCCGTGCGGCCAATAAC
AACACGGACTGACCAATTAGTTTACACGAAACATTTTTGCGACATTGTACCATCAAACAG
CCGTTAACTTGATTCGAATGATAACCTTTTTTCATTGTGTCCTTTTACAGAACAAATTGT
GCTTTTGGAGAATAGCATGGCTGCGGCTGGTGTTGACGAGCGCTCGCGGTAACTAATCAG
TTGCATGATAAGGGAACTCAGAAGAACGCAGTTTTTCTTAATACCCGCTCACTGCATTCA
GGACATCAGCAGCACTCGAGATCAATTTTGGTACTTAAAGTATCTACAAAGCCATGTATC
AACATCTGTAATATTTTCTTATAAAAATTATATCTTTGCTTACCCACTCGGCTAGTTTTG
CTCGGAAACTTTTAAGCGCCCTTTACTGAAGGTTGACGATTCAGAGAGCGAATTACTCCT
TAGACAGTTTATTGTGGTTTAACATTTCTGGTCTATAACAGAACATTTACCTCTAATACA
TGTTTTGACACAGTTCTTAGGAACTTTTAACTTGTAAACATCTCCTGGGCATATTAATTA
ATTTCTGCGAACGGGAGATCTTTAAAACTAACATGAAAGGACTACGATACACATTGATTT
TCAGTTTGACGAACTTCTGCGAAAAAAAACCCTCTATGATGTTTTCATTTTTATGAGATA
AAAGTTGTTTCTTTGTATCCCACTTTTTGATAATGACAGGTGGAAAAGTTCCGGGATTCC
AAACAACGTCCCATGAAAGTTCAAAAAAGGCTGTAAAAGTCACAGTGAATTTTATTTAAT
CTGCAAAGTGGATTTTGTTACGGTGAATTGTACTGGTTTCGAATGCAATTTGATAACTGA
AGCAGTCCTTATCTTTATAAACAAGGCCTAGGCGTTTCCATTACATATTTAAAATTTAAA
ATTATTTATCGCACAGAAAATGGGATTTGGGTATCCTTTAATTAAATTCAACTTCTTTCG
TTTCAACGGAAGACAATTAACGAATTATCTTATTGTAAATGTTATGGCAAGATATTTTAA
AAGTTTGTTGTTAAATTATTTAGTTTTCTAAGTACCGTGCTAACAGTGGTCTGTATATGA
AGGGTTTTAACCACGCCATTTTAAATGGTAATAAATGACATTTACTTAAAAAAAAAAAAA
AGTAAAAAATAAMAAWCTARAAHTARWAAAAAAAAAGTTAAAAAAAATTAAAATAACGTA
CG
>bu_91849.1_c154
TAATATATAATAATAATAATAATAATAATAATAATAATAATAATAATATTAATTACAATA
ATTTATTATATTATAAAAATGACAAATGCTACGTTTCCGAACAGCCTACGCTATCAGTCA
CGCAAGACGTATCTGCTTCCGCCAGAGGATATACTGTCACGCAAACATCTTTGTTTGCAT
CATCTGGCAGGGAAACGTTGTCGTCATTAGTTCTCAATGGTCTCTGAAGCAATGTAGTAT
GTTCATGGTAATGCCTCGGAAAGCCTAGATTTTTTTGTCCATCTCCTTCGCCTGGATCTT
CAGTTTCAGATTTTTTCCGTGTATTACACGGTCTATGCTTCTCGGAGTCACTATCAGAAA
CATGAATTTGTGCTGAAGTCACCACTTGTTGATAACTGGAAAGACAAGCGTCTGAAGGAT
ATGACGATGTCAAAGAGCTATGACTACCCTTCAGCGAGTTCTCAGATGAGACATTGTCGC
CTGTGGACGATTTCTCTTCGGAACCCGAAGCGTTTTCCGAGCTTGACACAAGATTTATAC
ACGGCCCTTGCGCAGACTCTGATGAAGTAATAAATGTTGCCGTCGATCGTGGCGACTCGC
GGCTGTTTTGAGTGCTACTTGAACTAGACGATTTCAAAGGAATGTAGCTGATACCTTCGT
GTTCAAAAGCCTTCGCATTCGCCTCGTCACAGAGCTCCGGTTCAAAATGTGACAAGTGCT
GTGGACGTCTTCTTGGAGACGCCTTCTTTCCGCAGGAAAGGGTATTGTACTGAATGAAGA
GCCACACCATTGATGTAACCACAATGCAGGACACCACCACAACGACAATGATTCCAAGAA
ACGTTTTCTTATCGTACTTCACGTACTTTGATTTGTTGGTCTTTTCGGTAGTGCCAACGC
TCGTGCATTTTTCTGGTTCTACATAAAGCTCTGTGCTCTGCTTGAGAGTTCCCTCCGAGT
TTGAAGCCTCGCAAGAGTACTTGTCGCCATCGTCTTCCTTGACCTCGGTTATAACCAGCA
CCTGGCCTGCTTCAGCAAACATAATACGGCTGCTCCTCTCTACGACCCTATCACTCTTAA
ACCACGTCACTGTGGGTCCTGGAGCACCACTGACCAAACACTGCAGCACCGCATTGTCAC
CTACAGTCACCACAACTTCACTTCGTATAGGATGCACAACGTGTGGCGCTTTTAAGACAG
TAACAAAGGCTGACGCATTGACAGAACCAGCATCATTTGCTGCGCTGCAGATGTATTCTC
CAGTATCCGCTGGTTGAGCATTCCTAATCACGTACACTTTCCTCTCAGGCGAATAATATA
TGCGCTTCTCACTAGCTGCAGGGAAGTTTGAACCCCCATCTTTTTGCCACGAGACCTGTG
GTTCTGGGGAACCGTCAGCTTCACAACGCAGCTCAAAGGTTTCACCTCCTTTAACAAATG
TGTCAGACGGTTTCTCTTTGATCCTGGGGAAAACAAGCACTGTGATTTGAGCTATCTTTG
ACTGGACAGGTGTAAAATAATTTGTTGCCACACACTGATAATTGCCACTGTCTTTGTTTG
TCACTGATACCAAATGAAGCTCGCTGCTGTAAGTAACCATTTTGCCATCACTGGTCTGAG
CATGGCTTGTGATGTCTGCACCTTCCAGAGGCTTGTTGTTCTTTGTCCAGTTAACTTTGA
TTGTACTATTCCTCTGCCTGACCACACAATGTAA
>bu_91849.1_c155
AAAAATAGGCTGTCCTTTGTCAACCGGTGCAATCTTCAAAATTCTTTGCACCCTCTGAAA
TAAGAATAATTTTGCATTCTGTTTACAACAACAGTACTGTAAAAGTTTGCTTCCGTTATA
ATTATCAAACGATTGATTTTCTTTTCGGTAAGGGAAATGGAAGAAATACTATGTATAATA
TTTTAGGGACTGAGGTTTAAAAGTAATAAATCTTTTGTGCGCTGAGGAAAAGGGAAAGAT
TAGAAAGGAAGGTAGGTAGAGAGAATGAAAGAAAGAAAGGGAAAGTTAGTGCGGTTTGGG
AGAAGATCTGCGGATTAGTCCCCTCTTTCTTCTTCATCTTCCTCCTCCTCCTCCTCCTCT
TCTTCTTCTTCTTCATCTTCTTCATCGTCATCCATTTTCTTCACAAAATCATCAATAATG
TCCCTTACATTCGCCCATCCTCTCTTTGGTATTGTAATTGAGTTCCGATAGTTGGCTGTT
ACCTCAGAAATCCTCAAGTACACTCCTCTTGGGTTGCTACCAACATCAAAATAGAAGCGT
TTTTGCTCCACACGCTGCTCACGAGAGGCAGGTAGATCGCTGGATACTTCCTCTTCTTCA
GAGCCGTACTCCTCCAGTACCTCTGAAAGGGCATTTCTTATGTCCACAATGCCTTGAGCT
GGAACAGCTATGTTTGTGCGACCTCCACGGCCAAATGTCCCAGTTTGGTTGATCTTGAGG
AACTTTCCTCTGTTGTTTTCTTTAAGGTCCAGATAATACATTCTGTTATTTGGACCTCTG
ATACTTTCACTCATCAAATTGCCAGATTCCTCTGATTCCTCATCACGTTTTGGTGCCTGA
GCAAGAAAATTTGCAAAGGACGTCAGCTTGGTACAGAAATCCCGCGCCACACCCATAGTG
AATATCACCTTGCTCTTACCAGAGCGGTTGACAGAAACCTCTGCAATTTTGATGAACTTG
CCACGACGATTTTGCTTCACATCCACGTAAAAACGTTTAGATTGGATTTTCAGCGACTTG
CTGAAAAGTTCAGTGTCGCCTCGACCATCTTGTCCTTCATCCGCATATTCCCCTCCGTTC
GCTCCCTCACTAGCAGCCATTCTTCCTTCTCCCGAATTCAGCCTCGGTGTTCCCGTGCTC
GG
>bu_91849.1_c156
TTNTTTATTTTTTWTTTWTTTTTTTTTTTTTTTTTTTTTTTTTTTTTTTTTTTTTTTTTT
TTTTTTTTTTTTTTAAAAATTATACTGTTTATTGCAAATCACGTTGAAGTGACGTATCGA
TTTTCTGAGTTTTTTCACGCTATTAATTACAAATTATCACCCCTTTCTGTCAGAAAAAGA
CTGATATTCTAATAATAAAGTCTCATGCAATTTGTTTATGAATGCTGACACACCGAGTTT
CAATTTTCATTCATTAACTGGCACTCGTTCTCTGCATTTTAAACGGGCTATAAATTTTGA
CCTCCTTTTAAACGCAAACTCCGTACTGGTACGAACGTTTTATTGACACGTCCCTAAATA
CCTACGCCGTTTGAGTAATTCGTTATAAATTGATTCTTGAAATCATGAAAGTTCTTTACT
GTTGTAAAAATATGATTTAAAGCAGTTATATTTGAATAAACGTAGACTGCCATATTCCTT
CTGACAGTCACGCAGCCTTTTCACCCTTTTTTTGCGTGACAGCCGAACGAAAGGCTGATC
ACTGAATAGACGCCTGCCTAAGGTAAGCTGGAAAGATCTCTCTTTGGGGCGACGCCTTTC
GGTTTTGCTTTCTCCTTCTTCTTTTCTTCAAACATCAAGATCAATTTCAGAACACTTGAT
TTCTTTCCGAGCATCATTGTCAGAAATTCGGTATACGAAATTGTTCCTGAGTTCGTTGTA
TCGACTTCAGCGATCATTTTCTTCAGCTCCAAGTGGGTCTTCGCTTGTCCAAGTTTTTCC
ATCATGCGTTTGAGTTCCATGATGTCGATATCCCCCGAATTATCTTCGTCAAATTCCATG
AACTGCTTTTTGTAGCCTTCCAGCCGATCGTTGAGATCAGGGTAGTCATCTTCGTCATCG
TAATCGCCGCTGTCTACGAAGGACTTGTTGATTTCATCTAGATTTCTTTCTTGGTCGGTT
CGAAGTTGTCCGTAGCGCTTGCCACCTTGATAATCGATAGAAGTCATCTTGAGTAGAATC
AGCTCTTCCCGGTMCTSCGAMTGWCGTGGATCCCGGG
>bu_91849.1_c157
CTAGTTCTAGATCGCGATTTAATTTAACTTTTTTTTTTTTTCWTKTTATACTGGGGATTT
TTATTTCCACTGCAAATTAAGGTGTACAGCGAAGTCGTCTGACATTTAAGAAGGACGCCA
CAGTTGCTTTCAACCAACTGGTCGCTCGTGAAAGAATACTGTACAAGATTAATATATGGA
ATAACACAAGGTGATAGTACTTTAAACATGACTGCAAGAAAACATTTGCTTTATACACAT
AATTCTTTTGAAGATACATGACCTTTTTTATTGGTACGCAATACCGACGTTTTGGTTTTA
AGCGTGATACGCATGCAAGGTTATAAGCTTGCGTCGGTGTTTACCTTGTACACAACTTCG
CGTATGAATGAAGCTATTATTTAACAGTTCATTGTGCCCCAAGTACGAGGCAGCTATTGT
CGAATTTCCCAATGGTTTAGCTTTAGTTTCTAATTATAATATAACTACGCTTTTATAAGC
TATGCTAAATATCTTATTAAACTGAAAAAAAATTCTCTAAGCTGTGGCATTTGGAAAGAT
TTTCCCGTGCAAGAGAAGAAGACGGGTTCTTTTCCGTTCAAACGACGTAACCAGCTGCAG
AAAGGCTTAAGTCTCATTGGCAATTCCTAAAGCGTGGTGCATTTAGAGTCCTACGAGAGA
ATTTGTTAACGTAGTTAGCATGTGGCTGTCGTGAAGTCCATGGGTGAATTCAGTCCCCGA
AACGGGCGCCATAGGCTCATGCGACATTGCAGCCATTAGAGTAGGGTCATCCACTTCTAG
TTTGACAGGAACAGGAGTGTGAGTGCCGGGTATATGTGATCCATTCATGCATTGGGAGAA
GTCGGGTATACCACACTTTTTCACGTCATTCAGCATCGCCTGCTTCTCAGGGTTTAACAT
CTGCTTGGTTCTTATGTCCACCGTTGATTCCCTTATTTTGGCTTCCGCTGCCCTATCCCG
CTGCCTTCTGTTCTTAAACCAGTTGCTTACTTGTGTAGTGGTTAGACCTGTTGCCTCAGC
AAGCTCGCGCTTCTCTCGAGGCGATGGGTATGGGTTGTGCGAGTACCACTCTCGCAATAT
GTTCCTTGATTTTTCCTTGAAACAGTAACTAGTTTCCTCGCCGTCCCAGATTGTTCTCGG
CAATGGAAATTTGCGTCGAACACGATATTTCCCCACGGCTCCTAACGGCCGACCGCGGAG
TTTCTCTGCTTCGATGTAGTGCGCCTTTAACCAGAGCGACTGCAACTTGGGATGCGAACT
TGGAGAAAACGTGTTGTTTTCCAGTATGCGATACAGCTCTTGGAAGTTTCCCTGATGGAA
GGAAACCATTGCCTTTGCTTTTAGCACGCTCTCGTTCTTCTGGATGGTTTCGCATTCTGG
GAGAGACCAAAGAAATCTTCCGAGACGTTCTATGTCTCCGCTCTGCTGTAGTACTTCGCA
CACGCACGCTACCTGCTCCGGTGTAAAACTAAATGTTGGCAGCATACTTTGTTGTTTGGA
GGGTGTTACTCTGCCGGTTACAGTTTATCCTTTCACTTCTTTGTATTGTCTATTTGTCTG
AACTTAAGACGGTACTCGCTCTTTATAGCGTTTGCGATTTTTCCGTTTTGGCAACTGATA
TGGTCGACTCGCATGCCGCTTCTAGCTCTTCGTCCTGGTGGGGCGGCTGTACGAGTGCGT
TAAGTCTCTTTGACACCTGACAGTAAAGAAACACCCTTCAATCAGCGTACTGGGTTTAAG
GGATAACTCGTGGAATTAATTAT
>bu_91849.1_c158
TGAAATAGACGAACAAAAACCAGAAAGTAGCCAAGAGGTAGAGAGTGAAGAGGGTGACAA
TCTTAATTTTGAAGATGCAAGGGAAGGAGGAAATGATGAAAGCTTTGGTGACAGTGATGA
GGTTGAGGATGAACAGCTCATGGTGATAAGAGACTCCAGAAGGATTGACCCTTGTAGAAC
CAACAGATAATTCATCTTTTTATATTGTTCAGGAACACGAAGGACATGAAACCCCTCTAG
GAATGCCTCCTGAGCCTGAAATCCCCCAGGATGTTAGTATATCTGAAGAACTCCTAATGA
ACATCCAAAGGTTGAGAAGAAGCTCAAGCCCAGAGCTCCCTGATACAGTAACCAAGCTTG
AAACTCCTGAGGGCTGCAAAGTTTATCTTGTTGGAACTGCTCACTTTAGTAAGGAAAGCC
AAGATGATGTGGCAAAGACTATTCAAGCTGTCCAGCCTGACATAGTGCTAGTTGAACTTT
GCAAAAGTCGAGTCGACATTCTTAAATATGATGAAGAATTTCTACTCAGGGAAGCAAAGA
ATATTGACTTGCAAAAGCTGAGACTTGCTATTAAACATAGTGGGGTAATAGCTGGCGTGA
TGCAAGTTCTCTTACTTAGTGTGTCAGCACACATAACCAAGCAGCTTGGAATGGCCCCAG
GTGGAGAGTTTAGAGAAGCTTACAGAGAGGCTAGGAAGATACCAGAATGTCAAATTCATT
TAGGAGATCGTCCCATTCAGGTGACACTTTCTAGAGCAATGGCTGCATTGAGTATATGGC
AAAAAATGAAATTAGCCTGGCATCTTATGATGACTAAAGATCCCATTAGCGCAGAGGATG
TAGAGAGATGTAAACAAAAGGACCTTCTAGCTGAAATGTTGGCTGAGATGACAGGAGATT
TTCCTACGTTGTATAAAGTTTTTGTTTCTGAAAGAGATCAATACCTGGCGAGATCACTAA
GATTATCCGCCATGCCCATTGAAATCCACAATGCCGATGGAGAGCCTCAAGGAGTCGTCC
CCAGTGTTGTGGTGGGTGTGGTCGGAATAGGACACGTGGATGGAATTACTGATAATTGGG
AAAAGGACATTGACGTGAAAGAACTATTAAGAATTCCAGAAGCAAGCAGAGCAAGTAGGC
TTATACGCCTTTCATTGAAAGCCTTTGTAGGGATTTTCCTCGCTTGGGGAGTTTACAAAC
TTGGAAAGTACACACGAATAGGCTCGTATATTCCATTCTTAAACTGAATAATAATCACGG
ACTTGTCAAATTGGTTTTGGTAATATGAGCGAATATGGCCTCGAAATTAGTGAATATTTA
AATGTATTTATTCCTTCCCAAGATAGGAAAGGGGATTGTAAAGTGAAGGACTGAAACTGT
GTTAATCTTGAAAGGGTGAATTTTCACATTTCCTCGCAAGAATACAGCCAGTATTTGAAC
AAAATCTAAAATCTGATGAGCATTGTCCTCACCACCTGAACGAGAAGGAATTGAATGCTT
TGAATCGATAAGAAGTATGTTACATCAAGGCTTTTGGAGGAAATTTAGAGTAGAACTTTT
ACAAGTAAATTTTAACATATCTCACTTTTATCGTCATTGATTACAGAAATTAAGAGATAG
ACTGAGTTGTGCTGCTATTAAATTAATTTTACTGTGACATACATWRGTTWWTAAAGAACA
TTATAGYACACCCTTTAAAAAASMRWWAAAAWWWWAARKTTAAGTTTAAWMRMRAWMWAR
AASTWTTAAAAAAAAAAATTTTAAAAA
>bu_91849.1_c159
CTAGTTCTAGATCGCGATTAATTTAACTTTTTTTTTTTTTTNTTTTTTTTTTTACATCAG
CTTCTTGAAGATTTAATTCGCCACTACATCGTTTACATTAATCAATACGCTACATTCTAT
GTAGATTAATTACCGCGGCACACCAGGTCATAGCTCTCTCTAATTTTTGCTAAGCTTAGA
GGTAAACTACGCAAAAAATAGGCGTTCTAAGCCTGTTGTAGAATAACAAATATGAATACA
TCAATTTGATGTATCCACCTTCCATCGTGTAAAGATTTAGACGGCTTTGACATCTATCGA
CAGAACATTTGTTTTCCTCACCAGATCATCCAAGATTATTTAAAAAAACTAGAAAAAAGT
GTAATACTCCAGTGTCCAAGAAGAGTTTTGTTTACTATTAATTCGTTCTTACTTTTTTTG
TAATTAACTTTTTATTTTTTTTTTTTTTTTATTCTAATTTTTAATTTAAGCAAGATACTA
TTTTCATCGAAAAATCACAAGTATCAAGGACATATCACACAACATTTTGAACTAAAAAAT
GAGGATACCTTTTACAAGTCAGAGCAGTCAACTATAACTTTCACGAACATTACGTCATCC
TTGATATAAGCATGCTTGTTCAATTCTGTCAGCGGAAAGAACAAGGGACAGCCGCTGGCG
ATGTTTGTTTCTCTTCGTGGCCTGTGGAATGACGAACTGTTCGGATCAGGTCTGAACGCG
TCAATCACGTGTTCCACATTATTCTGATCCAACATCATGAAGGTGACCTTCTGTCGAAAT
GGCCAGCGGAGGAGCGCATCGTATTCGCCACGCATCAGCACGAAAAACAGCGAAATGTGC
GTCCCCTTGCCTGTCCCGTCTCCATTCAAATAGATGCGCGCGCACATCTTGTAGCCTTGA
CGACTTGTGTAGAACGGAGGGCTGAAGTAGGACTTCTCTGGTTCGTTAAAGGAGTCGTAT
ATCTTGGCAGAGACATTTGAAATCCTCCAAAGAAGTACGCCATCGAAACTGTAAGGTTCT
TGGTCTCTGTTGATTTGCAAACCAGTCGCAGGCGGCAAGTTCCTCGTTCTCATAGCTTCT
TCCATAGAATCTACTTTTGCCTGAAGTCGCCTCAAAAGTTCTCTGTTTTTCTCGTCTTGT
CTTTTGAGCCAGACAAGTTCGTTGTTTTGGTCGTGTATGGTTTGATTTGCTTCTACGAGT
AGAAGTTCGTGATTTGCAAACTGTCCTTGCATGTTGCTGATCGCCCTCTTAACGTCATCT
AACACATTAGTTATCTGTTGATACTGAGCGGCAAGGGAACCATGCTGTCCTGTAGGTACT
GAATCGGGTTCCACCAAAGTATCCTCCACTTGCATCAAACGAGATTTTAAATCATGAAGT
TCATCTTGAATGACTCCATTTTCTCTTACAACTGCTGTTACCTGGGACACAAGCTGGGAG
ACGGTGGACTTCAGTCGGCCCATTACAGCTACACCCTCTCTCAGCGGGTTTATTTCGTTG
ACGAAGAATCCTATCTGATCCTTTAGACCAAATACAAATCGGGCAAGAAGATTAAGGTGC
AATGACACCATGGAATCATCATGATTACGTTTCTCGCGACGACTCATCACCTTTATGCTT
TTGCATCCTAATGAGCGAAATGGACATGCTGCTTCGGATTTTTCACAGTCTCCATTCTCT
GTATCATGATGTGCTTTCATTTTTCCCCGAGGTATGTCTTCCTTGTTACACAAAATGCAC
TTTATTGGAAATGACTGGCAATCCTTTTTGTGATGATCCTCCAAATCAGAGAAAGGTAGT
TCGTCGTTACAGTATTTACACCGTGCCTTTCTTTGACTGCACTCCTTTTCCAGATGTTCT
GCCAGWATTTTTTTTCAACAGCTTCGTTTTACACTTGTCCTCGAAGACACAGTTTATCTC
TTCGTAGTCGCAAGAGGCGGCATGTTCCTCTAGGTCAGTTATTTTACCTTCCCACTCACA
TCCGAGGGCGATGTGTAAGCAATGGACCGTAAGACTATGGATCTCCTTTTTGACGCATCC
ATCAGGAAATATCTCAGCAACGTTGCACTCTATATCAATCAACCTTACACTTGAAAACCG
CGTCCCTTTTCAAATGTTCAAACAGCCTCGACAATAGAAGTGTGCGCATGGCA
>bu_91849.1_c160
ATTCCCGGGATATCATGGCATTTGTATTCCAGCCTGATTGTTGAAAGGGAAGGCCAAACA
GGCCTCCCAGCAAGTCAAGCCATCGCCAACGGTAAGGAGGGAAACGTTTCACGGCGGAAA
ATTTCGATCAAAATTTTTTTGTCGCTACTGCTGACTTACGACATCACATCGCCACTTTTG
TGCAACGTCATACATCTTACTTGGCAAAATCGGAATACACGTAAGATCTATTACGAACAA
AATTACGGATTTATAGTCGCCTACTTTTCTCTTTATTCGTAACACGAAGAAGAGTCATTT
TTAAGAGAAAACTGCGTTGCTTTAAATGAACTCTACGACGAATCGTTACCATCCCTATCA
GCGCAATGCATCCAAAACAAATATTGAATCTACGCCATTACCAAACTTGACTATAACTCA
TCAGGCAGCGAAGCGAACGAATGATTTACCACAAATATGCAAGGTTGGGAAATATCTTTT
ATTGGAACGTCCAGGTGGAAGCGCTCTTTACAAAGCGGTGGACACCGAAACGAGAACAGA
ACTTGCTTGCAAAATCATAGACGTCAATAAATTCCGGGAGACTCTAGCGCCGATGTTTCA
TCTTCCTCCACACGATGGCATCAACAAGATTATAGAAATCTTGGTCAGTGACTCCTACGC
TTATGTTTTTTTTGAGCGATCGTTTGGAGATTTACATTCTTACGTTAGAACAAAACGTAG
ACTGAAGGAGGAGGAAGCAAGCAAATTATTTCACCACATCGTCAGTTCAGTTGCACATTG
TCACGAGTCGGGTGTTGTCTTGCGCGACCTGAAACTTAGAAAGTTTGTGTTTAAAAATCC
CGAAAGATCAAATGTAAAACTTGAGGGATTAGAAGACGCTTATCCTCTTGACGGCGAAGA
TGACACTCTCGAAGACAAGCATGGCTGCCCTGCTTATGTGAGTCCGGAGATTTTACAAGC
AAGCGGTGGTTACTCGGGCAAGGCAGCCGATGTGTGGAGTCTGGGAGTGATGTTGTACAC
TATGTTAGTCGGACGATACCCGTTCCACGATACAGAACCGAGTGTGCTTTTCACGAAAAT
TCGACGTGGACATTTCACAGTTCCGGACACGATATCATCAAAAGCGAAATGTCTGATTCG
CTCGATGATGCGCCGTGAAC
>bu_91849.1_c161
TCCGGAATTCCCGGGATGTGGTTTAAACCTGGCGAACCAACCTTTTCGCCAACTTTAGGA
ACAGCAGAACCGGCTGCAAAAGAATGGAAGTGGATTATAATTGGTGTTATTGTGGGAGGA
GTGTTTCTCGTCATCGTTGTCATTATCGTTTGGAGATGTTTGAAGAGGAAGAGGAAGGAC
AAAACTGTTGTGATCCCTACTGTTGTTGATGACACACCTGGAGGAAACATCGCCATGAAG
AGTTATCATCAGTCTGTAGAGAGCCTGGAACCAGCGCCCAGCCAGTGAAACGCTTTTTCT
ATCGTAAATATAGAAAGTAATTACCCTATAGTTGGTCACCGCTCAGCTTTCTTCCGTCCG
TGTGCTAGGGAACTTTAGTTTTCACTCGGGAAAAACATTAGTCCGTAGATCAGAGACCAC
AATTTCAGTCGTATGATGGTAAACGCTTGTCAGAACTTATCTAAAAAAAAACTATTTGAC
GCGAACCCCGTGAAACTAAGACGATTTTACAAATGTGTTTTACCACGTCTCGTGAAAGAA
AGATTGTAAAATATAATTGTGTCATATCACTTAACAACACCTTACTACACCTTGAGCTCT
TCATACTACCTCATATCTATCTTATCTTAAAACTGGTTGGAAATCTTTTTTAAAAGTGGT
TTAGACAAAGCCTCGGTTGTTTGAAGGCTGGATAACGCTATCCACTGGATAAACTGCCAT
GCAGTAGTTAAAATGAAAAGTTTTGTTGCACTTATCAGCTAGTTAGCGATTTATCCGGCG
GTGGAAAGCGCCATCCAGCCTGTGAAAACCCGAGGTCAGAGGTGTAGTTTCTGCATCTGG
AGACCATTTTTATCGCTAGATAATGTGTTCAAAATTTCGGTCGAGTTTTATTCGGTCAAA
CCGTTTCAACCTCTTCAAAAAACATTTGTAGTATGATTTCAGCTGCTTTCCGGTTCTTAA
CACACTTATGATTTCTCCTACTTTCCTCATATCTGGGGTTTATGAAAAGCGTAACTCGCC
GTTGTCTTCTTGTTTACAGCAAGCGTCAAGGCTGGCAAATGGACTCCGCGCTAGATTTTA
ATGAGCCTGCGAAAACGAAAGCGATCGCTTACCACGTTTTTTTTCCAACATTTCAATCTG
GTTCGATGGCCTTTTGAAATATTAATCTATTTGAGCCAGGAACAACTCAACCAAGCTAGA
CAACCTGAAGCGGTCGATTCAAATAAAATAGGAGTTTTTTAATGATAGTATTTATCTACC
TATCATAGTCTTAAAAGGGTTGGTTTATTTGATCTTTTAATTTAACTCAAGGCAGTACCT
GTGTCAAGCCAAGAGATCATGAATTTATAATTTCTTGGTCAAGCTCAGAGGAGCTAAATA
GGTTGGGTACATATTTAAAAACTTAACAGGGGTGGTCAGAATCAGTGGTGTCATAGGATT
GTGCTCGTTGATAGATCGATTGACTTGTACTCAGATATTTCAAATAAAAGTCGATTTAGT
CAGTATTGATTAARRKKKGATTTGATTGATATCTTGAATGTTTAATTTAGTCTCGCTAAC
ATAAGTGCCGAAGCCCGTAGATAGA
>bu_91849.1_c162
AGGGCAAAGTGATATTTCGAAATTCAAHABHCGYGGGATAGGATTTCTTTGTTGAACACA
TTGACTACTTTAAGATGGAAAGAGAAAAGCTTGGAAAGGGAGCTAATGGAGAAATTTTTG
CCAGTTTTTTGACAAGTGACAGAACTAAAAAGATGGCTTTGAAGGAGACAAGTTACCCCA
TCCATAGGGAGGAAGTAGAAGTGTACAAGATGTTAGGTGATCATCCACATATTGTGCCTC
ACTATGCAGGAACAATAAAAGACAGTCGGGGATGTGCTAATATCTTCATGGAAAAGTGTG
AACAATCTCTTTACGACTACATGGAGTCAATATTGAAGAGACGATTGACATGTGAAGAAG
CCATGTATTACTGGCTTCAGATCCTTGCTGCAGTTGATTACTTGCACAACTTGGAAGTTC
CAATAATTCATAAAGACATCAAAGCCAAAAATGTATTGTTGGCTGCAGAAGGTTCGCGGG
CCAAACTGGCTGATTTTGACTCGGCAAGGAGGTTGTATCATGAACTCACTGAAGCTGGTC
TGAAACCCCTTGGAACAAGGGGCTTTGTTTCTCCTGAGGTTTTGGAAGAGAAACCTCATG
GCAGGCCAACTGATATCTACACTTTGGGATGCTTTCTAATTGAACTGATAGTGGGAGTTC
CATCTGAAGAATCCTTGCAGGAACAGATCAACAAGCTAAGACGGGTTAATCAAGAACTTG
GACAGTTGGTATTTGACTGTACAAAGGAGAACCCAGAAGAGCGGCCAACTGCACGTAGTT
TGCTGCAGTGGCCAGTCATCCAGGAATTTATGTCCGGAGTGCCCATGGAACACTAAGGAC
ATATGAGGAATCATTTTAAACAAGAACTTTGGCAATTAGTTGTCTTGAGAAGTTTTTTTA
TTTTTGTTTTTGTAAGCTCTCGTTAAAAGATAGCAGTAAGGTACTAAAGTAAGTAGTTTG
TGTAGAAACTTTTTGTTGTGCTGTATCAGTGGTGAATGTTCAAGTAGCAGCCTTTTGTTG
GAAGGAAGTTCAATTAGGATGATAGTTAAAAAATTAAAAGAAATAAATAAAAAAATTAGT
TAGTGTTAACCCTTGGCCCCCAAGAGTGACTAGCATCTAATTTCTCCTCACAATAACACT
CCTGGATCAAACATTAAGTTCATAAGAGTAAAGGAGATGATGTAAACTGAAGAAGCTCTT
GATTTTTTAACAAATTCTCCTTGTCAGCACGATAAGGAAATGTGTGGAGTACACTATGGA
GAATATCCATTCTGATGTTAGGGTGTTAAGGGTTAATGATAAAAGCATGGCACATGGTAT
GAATCGATGCAGATGATGCCTTAGAAGCTTGTATTTGCTTAGAAGGAAATTGCTTTAGTG
AATTTGTCCACCACGTTTTTGGCTTAGAAGGAACTTGCTTTAGTGTATATTTAGATCTTT
TTTTAGTCTATATCTAGTGTATATTTAATTACACCATTTCTTAGTGTATATTTAGAATTT
TTCAAGCACAATTTTAAAGGAAGGGTTGCATAGAACAAAGCCTTAAGTGGAAATGCACAT
TGATATTCACTTCTAAATATTAGAGAACAATTCAAACTCAGGAGATTCTCAAAGCTGTTA
AAACAGTAATGTCTTGAAAAGATTCCAACTGTGCCTTAAGAAAAGCCCTCAAAGGGTCTA
CTCTTTTTTTCCCTCTAGCCTGAGTATATAGTTTTGTAGATAGGTCAATTTCTATTTTAA
CAATGTGATAGAAATATATCTTTGTAGAAATGTAAAAATAAGGATATTGCTAAGTAATAG
AGTTGCAAAATCAGCAACATAATTATCTTATGGATTCCATGTTGTGGTGCATTTGTTTAA
CAATACATTGTACTTGATGTCAAAATGGTGACTAAGCTTAAGAGTGATACAACTGTGTCC
CTGATGTTCTTTCAACACTGAGACCTTTTGTGTGCTAGAACTGTACAAATCCACAGCAAC
ATGAAGTCTTTTATGTGTATATATATATATTTCAGCTACATCAAAAATAGTTATTTGCGA
GTTAATAAAAGTGAAGTGCCATAAGAAAAAAAAAAAAAAGTAAATTAATCGCGATMWARA
AAAAAAAAAAAAAAAAAAAAAATAAAAAATAATAAAAAATAAAAT
>bu_91849.1_c163
TGAGGGAGTAAGGAGGAGCTATCCAGCCAATGTCATTATGCTTTCTCTCKKKAYATTATC
TTTGTCTTACCTCGTGGCAGTGATTTCCAGCTTCCATGAGACCAACATTGTGTTAATCAT
GATGGGAGTGACCACTCTGGTCTGTGCTTCTGTTATGATCTTTGCCTGTCAGACCAAGTA
TGACTTCACCACATGGGGTGGAGTGCTTTTCTGTGCAGCTCTGGCCATTTTCTTTCTCAG
TATCTTCACTCCCCTTTGGTTGGCACTTTCAACAACGGCTGGAAAGATTGTTATTGGTGG
CTTATTGGCACTGGTCTTCGTTGCATTCCTTGCCTATGACGTGCAACTGGTGATGGGTGG
CAAGAAGTACGAGTTGAGTCCAGAGGAGTACATCTTTGCATCCTTGATTCTGTACATGGA
TATCATTCGCATCTTCTTGTTGCTTCTGGCAATATTTGGTCGTGGAAGCAACTAAACAAT
GTCAGCAGTATCTAACTATACTTAGGGTGTGCCTAAAACACTTTATAAATGGTAACCCCC
CTTGGTCTAATTGTAGTAGTATTTTTTTTTTTAGTCGCATATGATCATATGCAACATGTG
TATTTGTGCTTCAGAAATATGAAATATTATTATTATTATGTTATTAATAGTAGTAGTAGG
AATGAATCCCTAATTAGCATGCATAGATACATTTTGTATATCTACCAGTTATACATCTAA
TTTTAAGTGATTTAGTATGAATAATTTTTTTATGCCTAAGTTAAGATTTAATTATTATAC
AAAGTTATCATGAACCCCAGTGGCTAATGAAGTTAGAGATATCCAAGGTACTGTATGGGA
ACTATGCAATAATCTAAGTAAGTTGTTTATCAGGAAATACTCAGGATTTGTAGCAGAAGA
ATATTGTAAAGTTCTGGAAGAATTTTCTCCACTTCCCTTTTTAAAGGAAACTTCCTATGG
TAGAACAAGTTGCCCTAAAAATGATGAAAGTGACTTGTATTATGAAGAGATCATGAACAA
ATACAGGCAGTTTTATTTCTTGAATTTCCCGGAAGGCACCATCTTGGCCCACATGATGAA
CGGTTGCCACTATTCCCCAGACAATAGCTCCTTTGTTTGCACGAGTCCCTAGAGGACAGA
TACCAGATACTACTATATGATTCACCTAAGCAACACATGTAGAGTTACAGTTTGAAACAG
CTAGTACCTGTTTTGCGTTTTCTCACTCCAATTCACTTCCTATTTACAGCCAAACATTTT
AACATAAAATATTACTTTTGGTAATTTAATGACAATTTGTTTTTATTCCACAAGTGGAGG
TTCCTTCCAAAAGAGCCCTGGGCAAAATGTGAAATTCAACCAAAGAACCTGTGCTTAAGG
AGGAGACATATTTAATCTCTGCTGTCCAACAACATCCTAAGTATGAGTTGATCAATTGGA
AGCTTCACTATCCCCCCTTGGAAGGATATTGAACTCGGGGGGAGGGGTGGGGGAGAGAGA
GGAGGGACAACACTTGGCACATCTAATATAAAGATGGAACTTGTATGTTAATTTTTTTCT
ATAATTCAGGAAATGGAAAGCTGTGCTAACATGTACGAATTAGACTAAGAGTTTAAATGT
AAACTGTCTTTTTATGTAATGGCCTTTAAAAAGCAATGTCTCAAACACGTGTAAGAGTTA
TTTTTTTGGCTATTAAAAAATACTTATTGTTTKKTTGTACCAAGTAATCTGCATATGAAA
TATAACAATAAAGTTTGTT
>bu_91849.1_c164
GGTCCGGAATTCCCGGGATATCGATTGCCGGTGTAGTATTGTAGTGTGAACTAGCAAAGA
ATATGCGTCCAAAACCAGCTGAATCCGTAGTACTGTTGGATCCTTCACAGATCTATAGAC
CAGAAGAGGAGTACAGTGAATATAACGAGTTCATCATATCCAGAACTGATAAGACGGTTG
AAGATTTTCGCAATTACAATGTCAACCTTCAAACTGACAAAGTTCATATGACATACAGAA
TGATGCATGAAAAGCAAACCATGACTTTTGTCAATGAAAAGAAAGAGCATTGGTGCTGTC
TGAACAAGTTTAAAATGACCATCATGGACGCTGTTCACATGTTAGATGCTTTGGTGGATG
AGAGTGACCCAGACACAGACTTACCCAATTCAGTACATGCCTTTCAAACTGCAGAGCGTA
TTCGTGTTGCCCATCCAGACAAAGACTGGTTTCACTTGATTGGTCTTCTTCATGACTTGG
GAAAAGTTATGGCATTGTGGGGAGAGCCTCAGTACTGTGTTGTTGGAGATACTTTCCCTC
TTGGCTGCAAATTTTCAGAAAACATAGTCTTCCCTGAGACATTCGCAAACAATCCAGACA
CAAAAGTTCCAGAGTATAGCTCAAAATATGGTATTTATCAACCAAACTGTGGTCTGGACA
ACATCACAATGTCTTGGGGACATGATGAGTACATGTATCAGGTGTTAACTGGAAACAATT
GCAAGCTTCCCAAAGAGGGACTGTATATGATAAGGTATCATTCATTCTATCCTTGGCATT
GCAATGGAGATTATAATTACCTTTGTAACAAGGAAGATATGGGAATGTTGAAATGGGTGA
AAGAGTTCAACAAATTTGACCTGTACTCAAAGTCTGATGCTATACCAGATGTGGAGGCTG
TAACACCATACTATGAGGAATTGATAGCCAAGTACTGCCCAGGAGAGCTGTCCTGGTGAA
TGAAACATGTCTGATACACAATAATCAACTAAAAGTTTTAATTTGAAAAGCAATGCTTCA
TCTAAATAATGAACAATTTTTCTCAAACCCCAAAGCATGTATGTTTGTCAAGTGTGGACC
AGAAATATCAATTGAATTGGTACGGGCAATCATATAATAACAAGGCTTCGAGAAGGAGAC
ATTTCAATCACTGGAAAGCTGTGGAAAGACTTACACTATAATCTGGAAAGTCATTAAAAA
TCAGAATGTAATTATTAAATCAATGAGTGATGCCTTGTGGACAGAGCCAAGTATTGTGTA
GGTTTAACATATTGTTATACTTTGTTGCTTTATGCTTTCGTCAAGTTTTGACCATATTAA
TGCGTGTGAGCGAATGAATGAATGAATGAATGAGGCAGTGTGTGTAACTTTAAGTTTAGA
TAATCTCATATTTCAGAAGTAGAAGTACAGTTGAGAGGCTTTTGAAGTTAGGTATATTTA
CAGTTCTGTGGTCTTTTTTTGTAGTATCTTTTGTACCATTGTCACTGAAGTAAACTATCC
AAGGGTGTAGGGCTTTCTTTTAATAAAGAATTACTGTTAAAAAGAAAAAAAAAAAAGTTA
ATTAATCGCGATCTAGAACTARTAAAAATTAAT
>bu_91849.1_c165
CGGGATCAGATTTAATGCGATTTCCCTCGGACAAGGACAGGGGCCTGTTGCCGCTCGTCT
CATAGAGAATGCCGTCAAGGATGGAACCTGGGTTGTATTACAAAACTGTCAWTTMSCRGK
RTCGTGGATGACTTCACTTGAGAAGATTTGCGAAGACTTGTCTCCAGAGAATACTCATCA
GGACTTCAGGTTGTGGCTAACAAGTTATCCCTCTGATAAGTTTCCAGTTACTGTACTTCA
AAATGGTGTAAAGATGACAAATGAGCCCCCAACAGGATTGCGCCAGAATCTCTTGCAGTC
CTATCTGAGTGACCCAATATCTGATCAAGAGTTCTTCAGTGGTTGTGGGGCTAAATCTGC
GGTCTGGGAGAAGCTTTTGTTTGGTTTGTGTTTCTTCCACGCTTTGGTACAAGAGAGGCG
AAAGTTTGGTCCCTTGGGCTGGAACATACCGTATGGTTTCAACGAGTCCGACTTAAGAAT
CAGCGTTAGACAATTACAGATGTTTATCAATGAGTACGAAGAGATTCCGTTTGACGCCAT
TACTTATCTGACTGGGGAATGTAACTATGGAGGCAGAGTTACTGATGACAACGACAGACG
GTGCCTTATGAGTATCTTGGCAGACTTTTACACTTCGGAGATTGTACAAGATCCTAAGTA
CAAATTCTCACAAAGTGGCACTTACTACGCTCCTCCAAAAAGTTCATACGATCAGTATGT
AGAGTTTATCAAGGAACTTCCCTTATCCCAGACCCCCGAGGTCTTTGGGATGCACGACAA
TGTGGACATTTCCAAGGAGCTGCAGGAAACTAAACAGCTGTTTGACTCTGTATTGCTGAC
TCAGTCACAAAGCGGCGAAGGAGGAGCCGGCAAAAAGTCTGATGACGTATTGTTGGAGAT
TGCTAAGGACATCTTGTCCAAGCTTCCAAAGGATTATGACCTGGAGGTGGCTCTTCAAAA
ATATCCAGTCACATACGAAGAGAGTATGAACACTGTTCTGGTTCAAGAGATGGAGCGATT
TAACAAATTGATGTCAATAATCAGAACAAGTTTGCAAAATCTGCAGAAGGCTATAAAAGG
CTTGGTTGTCATGTCATCAGATCTGGAGGCATTGGCGAGCAGCTTGCTAGTTGGAAAAGT
ACCTGAGATGTGGATGAAGAGATCATATCCCTCTCTTAAACCTCTCGGGAGTTACATCAA
TGACTTTCTAGCCAGACTCAAGTTTTTACAGGACTGGTTCGACAAGGGGAAACCAGTTGT
GTTCTGGATATCCGGGTTCTTCTTTACACAGGCTTTCTTGACTGGTGCAAAGCAGAATTA
TGCAAGGAAGTACACTATACCGATTGACTTGCTGGGCTTTGAGTTTGAAGTTCTTTCTGG
AGACACTGCAGAAAAGCCACCTAGTGATGGAGTTTATGTACACGGTCTATTTTTGGAGGG
CGCTCGGTGGGATCGAAAGAGAGGTTTGATCGGTGAGTCATTGCCAAAGATTCTCCATGA
CACGATACCAGTTATATGGGTGAAACCAGGGAAAATTGCAGATTTTAAAGACAGGCAAGA
ATACAAGTGTCCAGTGTATAAGACAAGTGAAAGACGAGGAACTCTATCAACGACGGGCCA
CTCAACCAATTATGTGATGCCAGTGATGTTACCTACTGACAAACCTCAGAATCACTGGAT
CAAGAGAGGTGTTGCACTGCTTTGCCAACTCGATGATTAATTGCAAATCCTACTTGTCAA
GTGGAAATCGAGTTAAGGAGCAAAATGTAAAATATTACAAAAAATTGTAGTAAATGCTAC
TAGTTTTGTGTAGCTTGAATAAAACTGTCAGTTTGTTTAGAAAAAAAAARWWAAATAATC
GCGATCTAGAACTAG
>bu_91849.1_c166
TTTGGAGCCAACTTACCCAAATCTTATATTCAAAAATTAGTTTCTAAGTTTATAAACCGT
CATAGCAAAATTATCTGGAATCAGTAAATGAAAGTACATGCTATATATGAAACATAACCG
GGTTAGATTCCTCTACCCAGCACAACGCATAGGTATATTTATGTGGACTATTTTATGTCA
TATTCGATAACTTTTTTGATACAGTCTTCTAAGGAATTCTATGGCCTTAAAATATATGAT
ATTTGTATAAATAGTCATAATTTCTATATAATATTGTGTTGCACCATAGTTCTATTTACT
ATTTTAATATTGCTGAGAGAACTCGGCCAAGACTATAGTTCTTCTGTATATTTAGTAGCA
GCAAATGCTCGCAGATTTTTCTTGGTCGAGAATTGAGAGTTTAAAGTATTTTTATTTTAT
GGCACACTGATAATACTATATGAATTATACAGAGAATAAAGTGTAAATTTTATTTTTTGC
TATTAAAATTGAGTCTATAATGTGTATTCTTGGATCAAATTTAGCTCTAAAATTTAGATG
TTACAGTAGTGTGATTAAGAAGCTTTGCGTGCAGTGTTTTAGATATCAGTATCGTTGGCT
GCCGGAAGGCTTCTGAAAATTTTTTTTGCATGGTCACGTAGTTGTATTAGATTTGTTTAA
ATAAAATGGACTGAGAGAAAGTTTTAAAAAAAAAAAAAAAAAAAAAAAAAAAMRAAAAVW
ARAAAAAAAAAAAAAAAAAAAAAAAAAAAAAAAAAAAATAAAAAAAAAATAAAATAAA
>bu_91849.1_c167
TTTTTTCGATTGCAGAGTAAATTTCAATGGAAATCAAGGAGTACAGAATAACTTTGCCCG
TATCTGTCGAAGAATATAAAATTGGTCAGTTGTACGCTGTTGCAGAAGCAAGTAAGAACG
AAACGGNGGAGGGGAAGGAATCGAAGTGGTAGTAAACGAACCGTACTCAGACCACGACAA
AGTATGGGAGCGGACAGTACACCACATAAAGTTTTCCATTTATCGAAAAAGGTTCCATCT
GTAATTCGACTTTTGGCACCTAAGGGTTCGTTGGAAGTTCACGAAAAAGCGTGGAATGCT
TATCCGTATTGCAGGACGGAGTATTCAAACCCGTACATGTCGGACAATTTCTATATCTAT
ATCGATACATGGCATAGGGAAGGAGAAGGCGAGGAAAATGTGCACAAGTTAACGGCGGAA
GAACTGGGAAACAGAGTTGTGGTAGATATTGACATATCTGACAACAATTGTGTTGCTCCA
TCAGACTACAAGGAAGATGAGGACCCAACTAAATTTCACTCAGAGAAAACTGGGCGAGGT
CCTCTTGATTGTGAAGGCGAGTGGAAGAAAAACGACCATTGGCCTAAAATGACGTGCTAC
AAGCTCTACCAAGTACAGTTTAAATGGTGGGGCCTCCAGACCAAGGTACAGAGCATTATC
TTTAAGGCTGTGAGGCGACTCCTCACTAACTTTCACCGGCAGTTGTTTTGTTGGTTGGAT
CTTTGGTTCGGAATGACCATGGAAGATATACGAGAGCTTGAAGAAAAAACCAAAGGAGAG
CTAGATAGGTTACGACGTGAAGGCGAAGTGCGTGGAATGTCTGAGAAATAAATAAAACTG
AAACAGTTTTTCATCTGTAATCATTACTTGGCTCGTAAATCCTCTTCCATTGTTAGTATT
TAGGTGAACCATGTTGCTTAGGGTTATTTGCAAAGATACAAAGTCAACAATACTTAATAT
GTTGGTGATTACATGGGGTGCATAAAAAGTCCTGCTGTACATTTAACTTAATTTAAGAGA
TGTATTTATCTAGGATTAAAACTTTGATTACCACAAAGTTATTCTTTGTGGTGTGTGGTA
AGAAGTATTCACATATCAGGTGAGTTTTTGATTCAGCATGATGCGCTAAATAAGTATTTT
TGGCGATGCAAGTGTCTGTTTCTGGTAATAAAAGAGAATGCAACACTATACTTGATATGG
TTAGCTTTAAGTAATTTTATCACGAAATTAACCTGTCTGTGCCCTGTCCATCGTGGTACT
GTTTAAGATGAGGCATTAATGTTATCAATTGATATGAACCCTTCAAAACCTCTAATTCTG
TTTTCACTTTTAATTGTTCATTATATATTGATTATCTCAAACACTGTAGTGTGAATCATC
TTAAAATCAAGAAAAGATTCTGTTCAGGCTTTATGGTATAATTTGTTCGATCAAGTCTTC
ATCTTGGCATGATAAGTCATGAACTGGGTTAATTGATGTACATGTGTGGATACTGATACT
TTGATGGTTGAACATCCAGGAAAGTACAAGGTCATGGTTTTTTTACCTTGTCTAGTAGAA
TGCATGATACAAGTACACTTATAGTAGAGTGGTGAATGGAGAACTAGTAGAAGATATTAC
ACTATGAATATATGGATTCTTGGTAAATCCAAGTGACCGTGTTAAATTGAATGCTTCTGT
TTAAGGGAGTGAACTCAGAAAGCTTTGATGTTCAGTTTTTTAGGTCAGATACAATTCCAA
AAATGACTAACTCTTTGACACCTGAAGCACAATACACTGTGGTGTCTCCTCTAGGTAGGC
CTGAAAAAGAATCCTGTTGAAGAATTTGACACAGACTCTCTTTTGCATCTTATGCGCTAA
AAGTTTAAAAAAATAAATCTTAGTTTATAATAGGGTTTACAGAATGTACCATAGAATTGT
TTGTAATTTGATTTGTAATTACTCTAAAGTACGATTCATTAGTTGACTACAAGGCTAGAT
GTACGCTGAGATTAGTTACAAAGTGGAATATTCTTCTAAAATCACTCTTAGGATTTATAG
CACAACAATTCAATAAACAATTTCAATGTGAAACAAATAAAAAAAAAAAAAAAATAAAAT
AATAAAAAATAAAAHWARAANAAAAAAAAAAAAAANAAAAAAAAAAAAANAAAAAAAAAA
AAAANAAAAAAAAAAAAAANAAAAAAAAAAAAANAAAAAAAAAAAANAAAAAAAAAAANA
AAAAAAAAANAAAAAAAAANAAAAAAAAT
>bu_91849.1_c168
CGGGATGGAAAATTGTAAAGAAATGACAGTGAAGAAGCAGAAATTTAAAGCTACAATTTC
AATGTGTGACAAGCATCCGTTGTCTCTTCGTGAACAAGTGCTTCCAATTGTCAAATTACT
GGCTATCAGCAACACTCATTTTGCTAAGCTTAGGGACTTCATTGCACTTCATCTACCAGC
AGGATTCCCGGTCAAAATAGAAATTCCTTTGTTCCATGTCCTAAATGCCAAAATAACGTT
TGGTAATATTGGGGGAGGAGAATGTTTAGTGGAAGGAGTGCATGCAATCAGAGCTGATAT
ACAGGAAACTGGAGAGGATAGTCACACCTCTACTGAGGGGGAGGAACAGCCCCTTGTAGA
TGGGCTGGCTGCAAGGTGTGTCATAGAATCAACTTGTTTTGATGCTCCAGCAGACTACCG
AGAGGTTAATCTGGATCAACCAGTTGCTCCTCTTAGAGATGAAGAAGACGAGATGCTACA
ACTAGTAATACAACAGAGCTTACTTGAATATCAACAAGATCCTGCACAGATTGTGTCTCT
TCAGACTTTACAAGGCAGCCAGCAACAAGAAGATGATGACTTGCAACGTGCAATAAGAGA
AAGTATGAGAGAAAGTGGTGTTGAAGAGGGAGAAACCCCACAAGTTCTTCCTGTTCAAAG
ACAAGAAGGAGATGGAGTCATTGCCTATGATGAAGACTTGCAGCTGGCTATGGCACTTTC
TGAACAGCAGCTGGAGGAAGATGAACGACTTCGAAAACAGGAAGAAGAAGAGCTGGCTCA
AGTCATTCAGCTATCTCTTGCAGAAAATTAACTTGTAATAGCTTTCAGATCAGGCTATAA
AAACTGTAAAACTGTATTTGCGTTTAATTCTTCAAACTAAAGTGAAGTAGTCGGTATATT
TAGTAACTTCTTAAAGTGAAGTTGAAGCTCTGAGATTTTTTGGGAAGTTATTGACTATTT
ATTGTTTATTTTTGAAATGGATTACAACAGCAAAAAAGAAAGAAGGCATTGAAAATGAGT
TATAAAATTAGGAAACTACAAAAATTATGAGTATCATTAGGTAGTTCTCTTGGCACTTTA
CATTTTTTTTGATAGCAAGATCGTGCCACGTGTGACTTAACAGTCTTGTGAACAGTGACT
TCATGTATGAAAAATGGTATTATTTTCAATCTGCTGCATTCATTTTACGTGAAATAACTA
ATTACTTTGTGTCAAATGACACTTCTTATTCTGTTAGAATCCACACTGTCTGTATGCTTT
TAGAGTTAGAGACTAACTTAAGTTGTATTGACAAGTGCTAGTGTCACCTTAAGGGTCAAA
CACTGTTTGGTGTCTGCAGTAATATTACTCAAAAGGGATTCCTATAAGAAGAACATCATT
AAAAAGAACTTTTCAAATTTTCATTTTTTTTTCAAATTTTCAAAGTCAACATAAGTTGGA
GAACATTTCCTTTTTTGGATTGAATTCATAGTTACTTATACCTAGTATTCTCTACGTAAA
TTATTCCCCCTAACTATTAATTGTATTTAGTTTAGTTCTCTTGGAGACTGTACAAATTTA
GAGTGAAACAAGAGGAAACATTTATATCAATATCAATAACATTTTATTTATCAGACCAGA
AGATATTAACATTTTTGTTTTATTATTGTGTCTGTGCTTTAAAAGTCACCAAAGAGATGG
GTGCAGTCATGTTTCTCGTCATGTTGTCCTTTTATGTAGGACTGTTTTTAGGTTTGTTGT
TTCAATGTCACATTGGATGGTTGGATAATTCCACTTTTTGTTACCAGTCAATTGTGCAAT
AATTCATTTTTTAACCATGAAAGTAAATGGAAAGTTTTATTAGGTGGTCTGGTGCTAAAT
AAATAACATTCTTAACCCAAAAAAAAAAAAAAGTTAATTAATCGCGATCTAGAACTAAGT
>bu_91849.1_c169
TCCGGAATTCCCGGGATCCCTTCCGCATCTCTCTCACACAACTTACTTCTTTTGAGAGTA
TCGATATACTATTTCCTGTATTAGCTCCTATAACAAGACATTAGCTCTTTCGAAAAGGGA
AACGAAAACATGGCGAATGATCAGGCCAACGAAGATCCATTGAAGAAGGTGTTTGTTGGT
GGTTTGGACAGGTCCACATCAGATGAAGCTTTAAAGACGTATTTTGAGTCTTACGGAGAA
ATGACAGACTGCGTGGTAATACGCGATGGAGGCAAGGCTTCTAGAGGATTCGGCTACGTG
ACTTTCGCCGAAAGAGAAAGCGTCTTAAAGGTCTTAGGAGAAAAACCCCATACGATCGAT
GGCAAAACCGTCGAAGTAAAGCGAGCTATTCCTAGAAATGAAGACAGCGCAACAGCTCAT
CATAGAACAAAGAAACTCTTTATTGGTGGATTGAAAGACGAGACGACCATGGAAGACATA
AAGCAAGCCGTCGCCGAGTCAGCACGCGGAATTGCGCCAACCCTTGTGGACCTGATCATG
AAGAAAGACGAGCCGAAAAAGCATCGTGGTTTCTGCTTCGTTGAATTTGAAGACGAGGAT
ATAGTGGATGAACTTTGTTGCCTCAAAAGGATCACAATCTCCGGCAAACAAGTTGAAATC
AAGAAAGCTCAACCTAAAGATGGTCAGGGGGCACGTTCGGGGGGTCGTGGTGGACGCGGA
GGGGGTCGTGGATTTAGCCATCGTGATCGCAGTGGTGGTGGAGGTGGACAGTACACATAC
AATATGTATGGCGGTCATGGATACCAGCAATACTCTGATCCTAGTTATTACAGCGGCTAT
GATGGTTATGGATACGACAATGGTTACGGTAACATGGGTAACTACCAGCAAGCTCCTTCA
AACTTTGGCTCACAGCACGGTGGATATGGAAGGGGTGGCGGTCCAAGACAACGGTACACA
CCATACTAGAAAAGGTTTCGTTGCATTTGAAGTCTTAAGTCAACATAGCCAGACATAAGT
TACATTAAGTCAGCCAGGACCTAGGCTACCAAGGATTCCCTGAAGAATTGCTGTCGCAGT
CAATCTACCACTTAAGATGCAGTGTAGGCTTCCTCCTAATCACAGACCTCTTCGTGTAGA
CAGGACTCGACCAGTTGCAGTATTTTATTAGGAGTAGAATTTTATTACAAACTTACATTT
TTAGATTAGTTTACATGTATACCCAAACCCTTGGCTGTTATTAAAGTTGGTTAGGTTAAG
AATAAAGGTCTAAGTGCTATTACAAAAAAAAAAAAAAAGTTAATTAATCGCGATCTAGAA
CTAGT
>bu_91849.1_c170
AATTCCCKGKMTAGGAGGGATGTATCTTCTTCTCTGACATTTATAGTGCCGACGAGTGAT
AGTTCAACGCAAGAAACGTTCCTCAAGAAGACAATATAAATTTTGTAGTACGTTTGTTAA
TAATCGATTGTAGTGATTTATACATCAGCTATCGTAATGGCACCCGGTTTTCTTGGTTCA
CAAGATAAGAGTGCGATTCCGAGCGCGGACTTATCTTTCTCTGGTCCTTGAGTTGCCAGG
CAACCCAGTCATTGAATGGAGGGGGCAAATTTCTAAAGGAACTGCGGAGGTGCGTCGGTG
GGGGTGTCACAAGACTGATTAGGTTAATCAACTGAGTATATAATTTAAATTGGCCGCTCT
ATGTTGTGACATATTTACATTATCAACCTACTCATTGGCTTGCTAGGGAGCTTAGCGTGT
GAACGTGGGAAGGACAGTTGTTGTTTACTGACTGGATGATAGCTGTCTAATTCTGCTTGG
GATTCAGTTGTGTTACAGTACTTGGGCCTTTGCAGTAACGTAATATTTTTGGAGTGAAAG
TGTAATCGCGGCTCATGTCGTATGGTTTTTTCGTGATAATACGTGTTCTTAATTTTTAGC
CAAGTTTCTTACCCTGGAGTGTTAATAGAGGTTTTTGAAACGTTTGCCTGGTTGTGATGA
TTAAGTACATCGTAATTTTTAAGCCGAACACAGTTAACGAAGCGTGAGTCACGCAACGCG
TTTGTCTATTGACCGCCTGCATTATGCTCCAAATCGCGCCCAAAGGGTTTTTCCTTCTTG
AACACGAGGCATTTTCTTTGTCTCACGAGCTCAAATATCTTTTATATTTACACAAGGTAT
GAAGGGAAAAAGCAGTTAAATTCACGTGAAAGTTTGGTGATGATACTGTATGTTTTTGAT
CGATGATGAAATGGTTTGTAAAGAAGAATTGGATTTGTTTTAACAGAGGGCTTTGCATTT
CAGTATTAAGCTCCCCAGGTTTTCAGCAAATACTTAAATTAGATGAAATTTATGGATTCT
ATTTGGTAAATTTAGGTATTATTGATGAAAATATAGTTATATTAATTTGTTGATGTTTAC
GGAGTAAAAGTAGTGGTAATAGATTGGTTAGGGTTTGTAGTTTTATTTGCTTGTTTTTGT
AATCTTTTTTTTAATTCTTATAGTTTTCTGATTTCTACAAGAAAAAGTTGTGAACCCTCT
CTTTTTTCTTCTCTATTTGGACAATTTTTACTCGATACGTGCTTCAGTAGGCGTCTTTGT
AATATTTGTCACGCAACACATTAATGTTACGCTAAGACGCGCGACAAACCAAGAAACGCC
GTAAAACTGCCGCCTACAAACTCTCTTTTTATCCAACAGGAGTAAAACTGACAAATGTCA
TGTATAAAATACAATGCAGTTCGTAATTAAACTCCATGTTAGAGGAAGAATATAATAAAA
TAAAAAATTTACGCTTTAATAAAAAAAAAAAAAAAAAAWTAATHAAAATMAAAAAAAAAA
AAAAAAAAAAAAAAAAAAAAAAAAAAAAAAAAAAAAAAAAAAAAAAWAAAAATAAAWAAA
AAT
>bu_91849.1_c171
GGTGAAGAAAGTATCTCTAGCTTTATATTAATCTAACTCCATGTCATTTTCTGTCGAATC
TAGTCTAGAAAGTAACTTAATGTCTTAGATCAAGTGATCAGTCATTACTTATGAGAAGCG
CTTTAAACACGTTGGACACAATGAATCTTGGGTAACAGTCCTGATACATGACGTAATAGA
CGTGACGTTGCGCATTGTCATACACCGTTTGGTCAGGTTCCTCCAAGACTTCTTCGATAT
GCTGGCGAGTCTTGTGGTCGATACTGACCTCTTTTGGAGACTCCGCTGAAAGGTAATCCC
GGTAAATCGACTGCGCAAGTTCTTTAAAGGTCGCCTGATCTGTTTCCTTTTTAAGTTTCT
CCACTGCGAGCCAAAACAATAAGTTCTCCTCTGAGTACTGGGACTTGAGAAAGTCGTGGA
AAATTTTTACCCCAGTTTTGCTTGTGAGTAATTTTTCAAAGCTTATTCCCCATTCTTGAA
CTTCTTCTCTGGAAGGTCCACTGGCATCACCAAACCTTCCATTTCCATTCAGACAAATAC
AACCCAACTGCATCGAAGCGACAGTGACGAAAACCGCAGAGGAAACGGCCTGGATTACGC
TCAGAAACCTTTTAAGAACTCCAAAGTATTGACTATATTGGATGCTAGCAATATGGATTT
CAAGAAAAATTATCCCGGACSAATWMAGCTAACGAGAACACTGCGCGAACGATCCC
>bu_91849.1_c172
TTTTTTTTTTTACGAGTGAAGTTTTTGAGGCTTGTGTTAGAAGTTTTTATCAACATGAAC
AAAATTATCTGCGTACGGACCACCGTGGAAACACAATAGTTTCAATTATTCAACCTTGCA
ATTGTGATAACAATGTTTTTGCCAAATTTAAACTACACATTCTAAATATACCTGTTCGAT
AAGATTTCTGGCAGGACATTTTTACTTTGTATTCTGTTTCAATACTCTATCATGTGAAAT
CAGTTACATATAACTAATTTTTATTGTGTCACCTTTTCATAATTTCAGTATTTGTAAAAG
GAAGGAACATCCAATTGAAAAAGGACGTGTTGAGGCTTCAAACTCAACTTAAAAAGTAGT
CAAAAAAATCTGACGTCTACTGAAAAAAAGGAAAAACAAGTCAGACACAAGCTAAGGGGG
ACAAGATCTGCTTCCTCAAAGCTAAAACAGAAATTACAGGGCAACAGTGAAATTGCCAAA
AAGGGGTATTCCCTTGTGGAGACATTTGCCCATGGTCACAATGGACACAACCAAAGGACC
TTGATGTTTATGGCTTGTGTCAGATACATGCAACATGCATCTTTGTTATCATATCAAAAG
ACACCTGTAGCATTACATCTGATTTTCAATATTTTGTTCAATTGTAGCCCCCCAACAAAC
TTCATTGTCTCCCCAACTACACTTTCTGACTGGAATGTTCTCCTAGGTGAAGCCGACAAA
CTAATTTTACGCAAGCGCTTTTCAAATTCCAAGTATGATTTTCATCTCTGGAGTGATGAC
TCCCACAAAGGAGGAGAGGAGAGGCATATAGTGGGTGTTCACACCTGGTGTCCCTTAGAG
AGCAAGCCAAGAGCTTATGTCCTTGCAAACAGCCTAACAGCAAGTGGGTCTGGAAAACAC
CAGTCTGATGTAGATTACCACGTTGTAAAAAATGAATATGATATTACCAATGTTTCAGGG
TTGGTTGGGGACAATGCCTCTACCCAAAAGGGAAAAGTAAACGGTCTTTTAGCTAACAAT
GCCAGAAGTTTTGGAAAAGAGATGTTTTTTGTAGGATGCTACCCACATGTACTAAACATA
ATGCTGAGAAGAATGTGCCAGGCCGGGTTTGGGGCCAAGGGTGACATGAGCAACCCCCAT
GTTTTACAATTACTCTATAAAATATCTTGGCTCCATCATGAGCGTCCAAGCCAATACAAA
GTTATGTATGTTTCTCTTGGTATTCTAAGTAAAGAGCCACCCCTTCCCCAGACATTCATA
GACACAAGGTGGACATATTATCATGAAACTCTCCAGTGGTATCTCAAGTATGGAAAAGCT
TGTTTACAGCTCGCTGAGTGTCTCCTTGAAAGATTGCCAAAATCAGATAGCCACCATACT
ATTTGGCAAGATGTCATTAAGCTGAGCTCCAGTCCTATGATTCAAGTTGAAATCAAGTTT
TTGTTTGAATTCCTCGATAAGTTTATCATCCCATCTCTGAATACATCCCAAGCTAGTGAT
GCAGAACTTGGATTCTCCAGTGGTTACCTAGCAAGGTTATGGCCAGCAACTGTTCTGAAG
CACCATGAAACTTTAAGTAAAATGTTGATGTCTCCTGCAGAATATTTTCCTTTAACATCA
CAACAGGTGAAGATGTCATTGAAGGACCCAGCAGCTATCAACCATTTTCAGAAACAAGTG
CAGAGGCCAATGTTACAAGAAGCAATTAAAGTAATCAAAGATCATGGAGCAGAGTGGTTA
ACTTTTCCCAAGTTGTTTGGAATGGGAGCTGATCAGAGATACCAAAGTCCTTTCTGGCAT
TCAGTTTTAAAGCTTCTTGAAATTCCAGTCAGATCAGAAACAATTCAGTCACTAAAAGCA
GATGGTCGCAAGCTTAAACTTCAATGGAAGGCTTCTGCCAAGGGAACATCTGCACTGGAG
GGACAGAGGTCATTCAACCCAACAGTAATTGAGGGAGTTACCTGTACACCTGATGGACAA
GTTCCAAGACTCATGCAGCTAGCGGCACTAAAGGTGTGGAACTATGGGGAGGAGCTACCA
ATTTATGATCTACCAAGAGAATGCCAGTTGTGTCTACAAAATCTTCCAAATGTCTTCCAG
CCTCCAACTACTCATCTTTCCACATCCCACATGTCTGAACATGTTACACCGTTGCCTCGT
GCATTGTGTGCTTGCTGTACTTTCGATCTGCHCTGAGTACATTACATCAGTCGATATATT
TCACTCCTCCATGGTATCTTGAGCGCGCGTCCAAAAAATGTGAATAACTTTCAAACGAAC
AACGATGGACTCCAAAACTTAGTTTGCCTTGAAACACGATGCCCATTCCTAAACTTGTCC
GTTTCGAAATCCCAAATATAAACACCACGCGCGATGAACGACAAAACAATACGAAAAATT
AGAATTTCTACCACTTAGTCGATGAAAAGG
>bu_91849.1_c173
TCTAAATACTTTAATATTTTTCATTGAACGTTATCTTTTGGCTCGTTAGTTGTCTGATCT
TGGCAATCGCTTCTTATGCTATAGGTGGAAAAACAAGAAATTTACGGTAAACTAAGCCGT
ATGACCACCGATCCAGCGGCGTATTCTGTTGGGCGTCGGTATCATAATTGTTTTTTAATT
TCCTTCACTGGTTGCTTGGGTGCACTGAGAGAGAATACGTGTCTGCTGAAGTTTTATTAT
TTCTCTCTTAGCTTCATGTTGTTGTTGGAGGTCACAGCCGCAATTTTGGGCTACGTGTAT
TCGGGAAAAGTCAAAGCCGAGATGCATAAAGCGTTCACAAAGATGATCGATAACTATTTG
GACGACCCAGATCTGCAACTCATCATAGATACTACACAAAAAGAGCTGAAGTGTTGTGGT
TCTGAAAAATACGCCGACTGGGAAAGGAATGCTTACTACAATTGTTCTTCTCCGTCGATC
GAGAGTTGTGGCGTCCCCTATTCTTGTTGCAAAACCGACGAAGTCAACTCACAATGTGGA
TTTGGTGTTTTGACGCTTTCAGAGAACAAAGCCAGTGAAGTTATTTACACTCAGGGATGC
TTGAAAGGTGTGGAGGATTGGTTTCGAAGTAATCTCATCTTAATGGCGTCTATAGCGGCT
TGTCTACCCGTGTTACAGCTCATTGGGTTCTGTTTGGCTCGGCGGTTTAATAATGACATT
AACGATGTGCTGGCGATGCAGGGAAGGAACTGAACTTTGTTCCAGAAAAAATTCAGAGTA
TTTTTTTCGTTGTAGTGTTTAACTTATATTTGCACATGCTTGGGATTGCATCAAACAACT
GTAGATATCGATATTTAGACAGAAAACTTTCAAATTAAAAGTAGGCGATTTAAATTATAT
ATTAACCTTCCTTGTTGGAGTTAAGAAATATTTGCTTTAAACACTAGTTTAAATGCATTT
CTATGTGTTACAAACCGCAGGGGCAACATCTGTTACGAATGTAGAAGTTTTTTTTCCCGC
GGATCTCACTTCCTTCTTCAAGTGCCCGTGCACTTAACTAGTTTATTGGACCTGTGTGTG
AAGCCATGTTCAGCTTATCAAAGTTTGACAATGTCTTCTTTATCCCGAGACTGAGTCAGA
AGAGTGAATTACTTTCAAGAAGGTTGAAAATCGTATTGGAGTGAAGAAAGGGACGCTAGT
TTCAGGTGTGCATTCATTGAATAAATGTATTTGTATTTAGTACGAGTGTATAATAAAACA
GTAAATAACTTTGAAAAAAAAAAAAAGTTAATTAATMRAAAAAAAAAAGTTAAATTAATC
GCGATCTAGAACTAGT
>bu_91849.1_c174
CTCACTACTATGGCAATGGAAAAACCGTGCTATGCTAACCGTGGCCTCGATGACTCATAT
ATCATAGGTGGAGACACAAGTAAAATGACCCAGCTGAATTCCTGGCTTCATTCCCGCTTG
CAGAGTGCGTCGAAAAGTTACTGGAGACGGTGCTACAGGGCTTCTCAGAATGGATGGTAT
TCACGAACATTTCACCGCCAGTGCGATAACCTTGGACCCACTGTGACCATAATTCGTGCT
CATGGCTACATATTTGGTGGTTATACTGATAAGTCATGGCAATGGTCCCAAGGATACATC
TATTCAACACGAGCCTTTATCTACTCTCTTAAAAACTACTACGGATACGGATACTTTAAA
AAGGATGTTAACACCTATCCATCTTATGCCACATACAGCTACTATAATTACGGCCCGACC
TTCGGTGGAGGACACGATATTTACGTTGCAAGCTATGCAAGCAGTAGCTATAGTTCTTAC
TTCAGCTGTCACTCGTACACCAGTCCATATTGTAACAATTATATGTGGACAGGAAGTTCT
TCTTTCTGCGCAGATGAGGTAGAGGTTTACTACGAAGCGATTTCAACCATTTGAGTAACT
TTTAAGAAATGATTGGAAAGTGTAGATCTCTAACAATCCTAGCTACATCCTTCTAATGAA
ACTTTTTTTTTCTATCGAGGTTACGGCACAAGTTAATTAGAAGCATGTTTTCATTTTTTT
TCTTATATATACATGTTTGCCCGTAAAAAGGTTGTAAGCTGATTAAAATTTTCCGAAATG
AAGATGAACAAAAAAAAAAAWTTWATAATTACACACCGTCTGGCTTACTTGTTTWWTTAG
GCTAAGACTAACTACAAAAAACAATCTTAAGCAGAAAGCAATTTGATAGAAAAAAGAAAA
AATTAC
>bu_91849.1_c175
CTAGTTCTAGATCGCGATTTAATTAACTTTTTTTTTTTTTTAGAATAATCAATATTTTTA
ATTAGAATTTCTTTCCAAGTTGACAATTTTCGTCTATAATTTTCYACAGAACACACAATT
CAAGTCATTGATACAGGAATACACTTAGAATGAGAATCTTTCTCAACTGACGTTTCAGTC
GCTTGGATGAATGGATAACCGTATATTTTATACATGGAAAAATACACCAAATTCCCAACA
AAACAACATGCTAATTAGATCAAGATTAGTTGAAAACTGCTTTGACTGTATTTTTCAGAA
ACATATAAAATGTACATCAAAGAGCTTAAGTGAGAAAACCAGAAAACGTAAAAATGAGTT
TTTCTATGCAAAATGTCCTGGACGGAATTGCACAAGATAAAAATGTAAATAAATTAGACA
GTTCTCTAAAAAAACTACACATGTAGCAAGAATTCTATTTACAAATTGTTATAAATGTGT
CAGAACTAATATAAAATGATCCCTTAGAAATTAAAATGAACGAAATCGAAGAATAACGCT
CTTTAAGCTTAAGTTGGTGCAGCAACCAGACCCGCGGGGCCTCGACCGAGTTGTTGTCCT
CCAACGTTGCTCTCGAGGGGCTTGAACCCGAGTTCTTCGGTCGGTACTCCGAACGACTGG
AGCTTTGCTTCGTAAGTTCGGATGAGATCATTATGAGCCTTGCAAACACGTGCCAATTCG
TACTGTAAGTCTTTGATAGCACTGTTCTTCGAGTCTAAAACATCCTCAAGTTTTCTGGTT
ACAACTGTTAAAGCAGTAGGATCCAAATTGGATGCTGACAACACTTCGTTCAGCTGCGCT
TCCTTCTTCTCCAGCGTATCAGCCAGAGCAGTCAGTTTCTTCTCAAGAAGCAAGTTTTTA
AAGTTGCTCTTCTGTTGAACCTCATGTATAGCTTTGACAAATTTGCCATACAACTCGTCA
CGTTCACTTTGTGTCTGACTAAAGCGCTGTTGGAGAACTTCGTGTTCCCAGTGTAAACTC
CTTAGTTCTTCTTCTTGAACTTTAAGCCGTGCCTTAGCACTAGCCAATGACGCTTTGTCT
TTTTCATAGTTTGCAAGCTGTTTTCTAAGTTCTTCCACCTCCTCTCTGGCTTTCTGTAAT
GGTTCTGTTAATCTCTTATTCTCTGCCATAATTTCATTCATTTGTTTCTCCATTCTCTCT
TCCTTCTTTTTCATCTCCTCGACTTGTTCCTTGAGGGAATTTATAAGAGCCAGATTATTA
AGTGTTATGTCATTGTAGTAATTCTTGATGTCACTGAAAGCTTTCTCATGATTCTTCATC
AAGGTGTTGATTTGACCATTCTTGCGCTCTTCAATTTCATGTATTTCAGTTTTCCTCCTC
AGCTCAAGTTCCTCTCTAAGTGCCTTCATTTTCTTGTCATACTTTGACTCAATTTCTTTA
ACTTGTCTCTCAAAATCTTGCCTGAGTTTTGTTACATGTTCATCGTGACCCTTCTTGAGA
TTCTTAACAACATCTTCATGAGAAAGTTCTTGTTCTTTTAATTCCACCTTGAGAGATCTC
TTGTCCTTTCTTAAGTCTTGCTCATTGCCTTTGTGGTCGTCTTGTGCTAACTTCAACGCC
ACAGCACTCTCAGCTTTAAGTTCTGCAATGTTGTTCTGGTGTTCATACAATAAATGTTTC
ACTTTCTGTTTGTAAACTTTAATTTCCACTTGGTGTCTTTCCTCTGCCTCCTCCATTTCA
TCCCGGGAATTC
>bu_91849.1_c176
AATTCCCGGGATAAACGKGACTAGCACACTTTCAGCAGTTAAGCAGACATTTTGGAGAGC
AGTCATGGTGAATCTTGGAGATGTGTTCCCCAACTTCAATGCCGACACAAGCAAAGGAAC
AATCCAATTCCACACATTTATAGAGGGCACGTGGGCTATCCTGTTCTCACATCCCGCAGA
CTACACACCTGTATGTACCACTGAGTTGGGACGTGTTGCTGAGTTAACCTCTGAGTTTGA
AAGACGCGGTGTTAAACTTATTGCCTTGTCATGTGATGGAGTTGAGTCTCACAAAGGTTG
GATCAAAGACATACAAGGTTACAGCGGGCTTAGTGGGGATTTTCCTTATCCTATCATTGC
TGATGAAAAGCGTGAACTTGCCGTCAAACTTGGCATGATTGATCCAGAAGAGAAGGATGC
TGAAGGTCTGCCTCTGACTGCCCGTGCTGTGTTCATCATTGGACCAGACAAGAAGCTCAA
GTTGTCTCTTCTTTACCCAGCTACCACTGGACGTAACTTTGATGAAATTCTGCGTGTGAT
AGACTCATTGCAGTTGACTGCCATAAAGAAAGTTGCTACTCCAGCTGATTGGAAGAATGG
TGGAGATTGTATGGTTCTTCCAACTGTTAAATCAGAGGATGTGCCTAAACTATTTCCACA
AGGTGTTTTAGTCAAGGACATGCCATCAGGCAAAGGATACATGCGTATCACCCCTCAGCC
AGAGTGATGAACAGGGCTAATGGTGTACCCAACACATCCCTACCATTTATCTGATGATAA
CACATCCTAGCTATAGCTAGAATAACGTATAGTGAAGGAAATAGTGGGTTTTCTTGATTA
TTGCAAAGTCCTTACTCATATTCCAAGCATTGGGGTTAATTGGTGAATTTTCCCAAGCTT
GAGTAGTAGATGATGTGGTAGGGGTCACTTGACTAATCAACAAGATGTAATAACTTAGCT
GTTAAAATAAAGACGTCTAAGTAATTTTTCGTAAAACCAAAAAAAAAAAAAGTTAAATTA
ATCGCGATCTAGAA
>bu_91849.1_c177
TGTTGAGTACTGTTCTTTCTATTCCGAGGTAGGGTGGTTAATAGTTAGTTCACACATTKY
AGTCTTGGAAAAATTTTGCTCTAAGCCGACATAGATTTTTAGCTTGTGATAATCATGATA
AACCCGTTTGAGGAGTGTTATAGGGTGCGGCATAGTTAGTAGTTTTATTTCAGATTCCTT
GTTTCGCACATATGAAAGGTCATGAACATGAAATGCGTGATGAAATTCATAGTTATTACC
GTTCATAATGATTGCAATATCTGACGAAAGTTTATCAAAACAGATGATTTTGCTTGATGT
ACTTTTACGACTGTCGGTATTATCTCTTGCCATCATCAACTGCCTGAGTTAGAATTTAAG
CTACATAGTGTATTTTATGCCGATGAAAGAGGAGTGGTAGAACGAGGAAGAGTCGGCTAC
TGTTTAGTTATTATGAAAGTATCAAATTAAGTTCACAACAATTTGTTTTAATTAGTTTAT
TTCATAGTTGTGTGAAAGGCTTCTCTTTAAAATAACGTATAGTAGAGCAAAATGCCTTTT
TTATGAAGTAGTTTCATCTTCTAACGACCCTCTGCAATCAGACTTTTTGTAATAAATATT
ATAAAATAATTAAAATAGTACGCGCGCTCTGATTGGCCATAAGACCATTTTACATGAGCG
TATGTAATCACGGTTTTCGTTCCTCTTTCATTAGTTATTTTATAAAAGAATGTAAAATGG
TTTCCGTGTTTACATAGCCTGATGTCGATAAGCTGGAAACCACTCCGCTTCGCGTCGTGG
TTTCCTACGCTTATCTCATGTTCTCCCAACCTCCCGCGCCTTTACATCAGGCTATGTAAA
CATGGAAACCATTTTGCATTTCTTCATTATATTCTTTTGGAACTTGATTTGAATTAGAAC
AGTAGTCAATTTCATAGTAGTCAGTCAGTCAATCATGATGGGTATTATGATGTATAAGAA
GCTTAAATCGCATTTTAATGTAGAATTTGATTACCAGCTTAAGAAAATTAAAATCAACCC
AGTGAAATACGTGACTGGAATCCGTTAGAGGAAGTAGCCTTAGTTAGTCAGTATGTTGTA
ATGACGTGGTAACTTAAACAACCCCACCTCTTAGAGGTTGGTGTTAGTGTTTAAGAGTCA
AAGAGCGCTCTTCGATTAAGTGTCGTCAATCTAAAAATAACAAACAAACAAACAAATAAA
TAAGAATAACAAGAAGCCAATGTGAACTTAAAGTAAAAACAAGCAAAGAACCTGTAAAGA
AGGTGAACGTTAGTGACGAAGATTCCGCTGGTTTAATTTCTGAATCAATCGCAGATTGAG
ACGAAGTAAAATCATGCAGTCCTTGGCTACTTGTGACACGCTATTTAAAAGTGCTCTATA
AAAGTACGAACATATGATTCATTTAGCTTGTAGATATAAATGTTGCCTTAAAAAGGAGGA
TGACAACAATAAATAGAGTAGAAAAAAAAAAAAAAATTAATTAATCGCGATCTAGAACTA
G
>bu_91849.1_c178
ATAATATTATCTAGCCGTCCTTTTTSYKWTTWATTAATTTWTTTTTTTTTTTTCTATTCA
TAAAATGCTGTTTATATCACCCTAAAAAGAATTCACATGTTCTCATCACCATGTACTACC
CTCTTAGACAAGCAATCTATGCAAAGGAGGGCTCTACATGTGGTTAACATAATACAACGT
TCCGTTTCATTTTTAAAATATGTAAATATGGTTACAATAATACAACAATGTCTAGTTTCA
CTATAGTATATGTTAATGCTGACAGAGTTACAATTAATTACATTGTGTGGTTACACAGTA
TTCATCCTCAATGTATATGAATATGAAGTTCTCCTTTTCAAGGCAACATTTATTATAATA
GGAAGTTAACAAAACTAGTTGGAAAACCTTTGAAAAGAACGTTTCTGTATGCTCACGAGC
GAATGGCTTCCAAACATAAAATTGTACTTTCTGTTGCAAGAACGTTCATCATCATGGCAA
GACGGAGAGCATACAACCAAATTAATCAAAATATTGTTGTTTCCTTAAACCCTCCTACAC
ACTAGTTCGTCCAATTTTCAATTGTAACTTGAATGCCACATTAAAACTTTGTTACAGATA
TATTTATGATGATAAATAAAGAAGAAAAACTCAGTCAGCTACTGATTAAAAACCTGATTA
TCGTAATAAAAATTCAAAACAAAACTGAACTCAACAAAACATTTTTACACCAACATATCA
GAGAAACAAACACATGCACGATAAATATCGAAGGTAACTAAAATTAAATAAGGAAAATTG
GTATTTAGAAACAGTTTGAATTTTGAGACATTGGTAATAGTACAAGAATTCAATGTCTGG
TCACCATACCAGCCACAAAAAAAATAATTTTAACACATAAATAATGTAACAAAAGAATTC
TCTCTTTACATTAAGATGCACGCATGGTATGTAGGAGATGTTCATGAAAATAAAATCAAA
CTGCACACGCTTCAAAAAGTTAATTATTTGTGTTCTGCATTTGTGCTGTAACAAGACCGT
AGTAAACTCCTTTAAGGTTCAACAACTCTTGATGAGTTCCTTGCTCTGCCACGCGCCCGT
GATGGATCACTGCTATGATGTCAGCGTTCTGCACAGTGGACAATCGATGTGCAATGATGA
TAGCTGTGCGACCCTCACTAGCGGCATCCAGAGCTTGCTGCACAACCTTCTCACTCTCTG
TGTCCAGGGCAGAGGTAGCCTCGTCAAGAAGCAAAATATGTGGATTGCGGATCAACGCCC
TGGCAATAGCTATTCTTTGCTTCTGTCCTCCTGAGATAAGAGTCCCTTTGTCTCCCACCA
GAGTGTTATAACCCAGGGGAAGAGAATTGATGAAACTGTGTACATTGGCTGATTTAGCCG
CTGCCTCTATTTCATCCTGACTGACTTGACGGGAGTTGTCACCATACGCGATATTATCGG
CGATACTGCAGCCAAACAATATGGGCTCCTGTGACACAATACCAATATGAGAGCGCAGCC
ACTGAATGTTCAGAGTTCGGACATTGTTACCGTCGATGGCCACTTCTCCGTCCTCAGCAT
CGTAAAATCTCTCCAAGAGGGAAACAACTGTACTTTTACCACAGCCACTGGAGCCAACAA
GAGCAAGTTTTTGTCCTTTCTGAATTGACAGTGTTAATCCGCGTAGTACTTTGACATTTT
GTCGCGTCGGATAACGGAAACGTACGCTGCGTAACTGGATTGTTCCCACCATAGAATTCG
GTGTTAAACCATCTTGAGATGAACTGTCGACCAGAGACTTGCGATCAAAAAGTTTAAAGA
GGCGAGCAGCAGCTATCTTGGCTTTCTCATAGTCTGGAGACAAGGCACTAACTTGACCCA
GCACAAATCCACCCATCAAGATGGACAGTACCACCTTCATAACTTCATCCATGTCCATCT
CTCTTTTTACCACAAGATACCCCCCATATCTGAAAGCGACTGCATTAGCAAAGAACATGA
ACGCCTCTGATAAACCAAATGAAGCCCCTTGTAAGTGAGCCCGTTTCATTGCCTTTTTGT
AGGGGCCGATCAAAGCTCGACTGTAATCGTTATAGAAGGTGGTTTCCCTGCCCAGTGAAG
CCACAGTTCTGATATTTTCTATAGTTTCAACTGCGATCTTGCCAGATTGAGCAAAATCGT
CTTCACCATCACTAGAAACTTTACCTCCGGCAAACACTCTCATCTGAATTGCACTGGCAA
CCACCAGTATCGGGAT
>bu_91849.1_c179
CTGAAATGTCAATCTTGTTGGTGCTGAGATGCCTTACAAACCTGTAGACACTACCACAAA
TGATACATTTAATAAAATGTAAACACTATTTTTAATCAGGATCAAGAAAACACTAATTCA
AATTTGTGTCTCCCTTAACAGCTTTGTATCTCAGTTGGTCACAGAAATGCCCTAATTTCG
TGGACACGCGTTTTTGAAGCATAAATTTAGCTCTGACTTTTTTCTCTGAAATTGACTTTA
ATTGCAGCTAGTCTGTAACCTTCAAAATTCAGTTCTTTCCTGGTTACCTGGAGGCAATCG
CAAAGCTGTTAAACTTGTAACAAAATATATCCTACTAGACTAATTCAATTACACAAGAAT
GGCTTTGTTTGTGAAAAATAATAACTGGAGCAAAAACAGGCATATGATCCTTTAATTTGA
GTCACCAGGCAAAATGTGATAGATGGAGCAATACAGGTTTTAATAAACCAATAAGCAGAC
TTACTCTTTTCCTATCAACTTTGATAGTTATAGTTAGTGAGGTACTGTCCTAAGACATCA
GTTGTTTGTATGCAGATGTTTTCCAGCTTTGTTCTCCTAATTATAATTTCCTGAGGAAGT
GTCAAGCTCACTTTTCAAGCCTCATTTGTGCTAGAATTAATAATTACTTTTATTTCTTTA
CAGAACCAACCCTTCACAATTGTGTGGTCCTTTCCGAGGGAACAATTTCATGTACGAAGT
TGTAACAGAAACAGTTGACAAGTTTCCAAAGTGGCTGCAATTAACCATAGAGTATGCATC
CTCTGCAAGTTTTATCGCATTGTTGTTCTGTATTCTTGGGATCATTGTCTATTATTTTAA
AATGCTCAAGGATTCAAATGAAAAGAAGATAAAACTATTGAAAGAACAAATTTCCTTGGC
CGGTCGAGATAAGCTCTATCTGATCAAGAGAATCAAGCAGGGAATGAGCATGCCGGTGGA
CGCCAACCTGCAGTGATTTCCAAGTGCTTTGAATGAGTCATGTCACCCTTCTTTAATTTA
TTGTAACATTTTCATCTGGATGCTCAGACTATCCTAAGTTGCTCGTTGGGATTCATACAT
TCTTCAAACCTGAGGTGTAAGATTTGTCTGATAATCATTGAGAAAAAGTATTCTGACTCA
TAAAGGGAGGAGAGAACATGCACCCCAGGACCCCTCAGCTCCTGCCACTCCTTCCTTGAC
CATGTGATTTTCTTCTGCACCAAACCAATATTTTGAATAAGTCATGAATATCACAATGAT
GGACTTAAAATGTGTGCATCATGATGTTATGTCTTGGGTTGTTACTCATATTTTTTATAG
TCTTGCTAAGTCTAATAAGCTTGAGCATTTCTTTTAAGTAACAGGTGCTTCATAAGGAGG
CACTAGTGTTGTTGAGAACAGCCTGTTAAAGGTATTTACACTATTTTGTTCCATGAAACT
TGGAGAGATTATATTTTAGTGTGTGTTTTTTTCAGGGGATACAAAGGTGAACGGTTTTTG
CAATCCCTTTCTGATGCATGACCCACAATTCATGCTCTCTTCATGTTTGCATGGTGCTTA
TCTCCTTCTCAAGCTCAAGCCTTACCCCTGTCTCCACTTTCCCTGAAAAAGCAAAAATTG
ACAAGGTCTTCATGGGCTTTTATAATTTTTCCTCTGTAGAGATTGCCTTTACAGTGGTAT
GCAACCTTTTGTTAAGAATTTTGACATAATTGTATCTTAGTGTGATTGTAACATAAAGTA
GTCCTAATTCTGTTTTAATAGTTTTACAGTGATCCAAATTTTGATAGCATGATTAATGAG
ATGTAGGTACACTTTGTAAACCTTAGCTAAGTAATTTAAGTTAAAATGTAGTGATGCAAT
AATGGGATATTTTTTAATTAATGTACATAATGTTTTAATAAATTGTATTGAATAGCTGAT
GAAACTGTTAATTATTAAAAATTTTGCTGTTAAAAAAAAAAAGTAATAATATYAATTTAG
TMRCTCTGCATGATGTTCTGTCTATAGAAAGTATTGGAAAGAGAAAAAAAAAGGACTTTG
CTTGTTTGGATTCTAAATCAAACCTATGATGTTATGTGTTAAAGC
>bu_91849.1_c180
CGATTAATTTAACTTTTTTTTTTTTTTTTCGTTTTTATTAAAATTTTTTATTATAATCTG
ATAGTGTTGGAAAAAAGTATCAGTAAGTACACTTTCAGTAATAGTGAACTGCAATACAAA
AACAGTACATCAAAGCTAGCAACAGGAGAGGTAATTAAAAATTGAAGGTAACATTCTTGA
TATTTTTAAAGATATTAGGCAAATGACAACTATTTACACTAGAAAACTAAAAGAAAAATT
TCTGTAACTCTGAATAGGAAAATGTATCAAGCTGCAAGTTACCCTCATGGTGTTTATCTG
AGGGAGTTATTGCATTGTTGCACTCAGAGATCTGATAGAGTTCCTCTAATTTGCCTCTTA
CTTAAACTTAATATGGATATTTTGTCTTTAATCCTTCTAATTAAATGTAAAATTTGCAAA
GTTAATACAGTATATACAAATTATAGCAACAAAAATATTTATAAAGCAGCTGTTATTGAG
TGTTTTAAAACAAAACACATTTCAAGGCTATTAGAAAAGATTTAACATGATCATTGAGAA
ATGTGGTTCAAGTTCAAGGAATGGAAAACAAAAGAAATTGATTTAATAATTATGTACATT
GAACTAAGTACCTCTCCAGGACTGATTGTATTTAGAAAGTTACTTTGTCTTGTAATGAGA
TTGTGAAGCACAGGCTCTTAGAGCCATTAAATTAACACTAATCAGTAATAAAGTGAAACA
ATTCCCTTTTAAAAATACATGAAATGTAACATGTGTCATTTTCTAATCAGTTTTAGCACT
TATGTCTACAGATAACAAAAAGGCTGATTAATTGGCTGAGAAAATTTTGAGTTCTTTACA
TTATGCAAAAAAGAATACTAAGAGTGTGATTTATAGAAAGTGTAGAGCTCTGTTCTAAAA
CATCATTCCATTCATTGTCATTTCTTTGGTGGCAGGAAGGGTTGACAAGTCCAAGTCATT
GAAGTAAGGATGATCCAAAGCTGCTTTGGCTGATATTCTTTTAGCAGGATCATATTTGAG
CATTTTCTCTAAAAGATCAAGCCCATTATTATCCAACTGTGGTACTACTTTCCTCAGTCC
TTCTCCACTCCATTTAGGAAAGTTTGGTTTGTAATCAGGAAGTTGTAATACTCCAGGCCA
GTTCTGCTCTGTTGGTGTACCTAGGATTCTGAAAATACGGAAAAGTTGATCAATTTCTGA
ATCACCATGAAACAATGGTTTCTTTGTAACCATCTCTGCAAATATACATCCTACACTCCA
GATGTCAATTGGACATGCATACCGCTGGCCTCCCAGGAGAACCTCAGGTGCACGATACCA
CAGAGTTACCACCTCATGAGTGTAAGCTCTTACAGGGATTCCAAACCCCCTCCCAAGGCC
AAAATCAGCTAACTTGATGAGCCCATGCTCATCAATCAAAAGGTTCTGGGGTTTCAGATC
ACGATGCAAGATTCGGCGACTGTGGCAAAAGTAGAGAGCATTTGTGATTTGGTAAAGGTA
GCTCTTGATTAACATATGGTCTAGCGATCCTTTTGTTGAGTCCAGGTGCTTCTTAAGATC
ACACAGTAGAAATTCAAACACCAAATATAGTTTAGAATCTTCATGTAGAACATTTTCTAG
ATTGACAACATTGGGGTGTCCATTCAGTTCCTTTAACAATGAAATTTCACGCACTGCTGT
GCTTGGAATTCCTATCCCGGGAATTCCGGACTAATTTTCTTCAATGCAACCAGCTTGTTA
TTCCTGTTATTGCGGCCTTTGTACACAACCACCACTATGTGCCTTCCCCAATCTTTTCTA
TCTTGGTAAATTCTGACATCTTCATTTCGTCAGTTTTGGATCCCATTCTCAATTGTAGTT
TTAACAAAAATTAAAAACCCTAAAAAGAAAAAATTCAGAGAAACCTACCTTTACGAAGCG
TTC
>bu_91849.1_c181
TTCTAGATCGCGATTAATTAACTTTTTTTTTTTTTTTGTATGTGCATTTGCTAAACTTTT
ATTACTTTAACGATTACAGCGCTTACCACTAAGAAAGCATTTACTAAGATAAAATCTTTA
ACTMGTTAAAAACATGTTTGATCACGTCCTGCGTGTGTCATCGAGGTTTGATGAAAAATT
ACTGCACAGCAGCAAGGTCATCACAGAATCATATCTGTATTTAAGGATTTACTTTACAAA
AAGTTTTCCATGACAAAATTGAAACAAATATCGTTTACTTTTGATATAAAAATCTTGCAT
ATCAAGTAGATCAGTGATCAATTTTTCAAACATACTCATTTAAATTACAAAAAGTTTAAA
ACCTAATAAATCATTTTTCCTTTTGGAATACCTATTATAACAACCCCGATTTATTTGAAA
TATTCCCGAATACGGTTACACTTTCAGATACTAGGAAGGATGGGGGGCTTGCATGTGCTC
AATCATTTTTAAAGGGAGTTACATCGCACTTTTGAGTGTGTTAAAAAAATGCGGCTTAAA
GTTTTTCAGGCTCGTGGCTCACAATCAGACGAATTTTCTCCATCTTTGACGATCTATTCT
CAATTCATCTTTCACCTGCAAAATCTCAGTAAATAATTCTCCTTTGTACCTGCCATACAA
TTCTCTTGATGTTAGTTAAGAGATCTTGCTATTAGATCAACTGATAACCTCCTAATGAAT
ATTTTGTTTTCTATTCCCAATACTTGCCTGATCAGAAAGTCTCGATCAATACACGATTGA
CTAGCCTTACTTTTATTTCGTGAGGCAAACAATTAAACTTTCAATCATCGAGAAATTATG
CTATGGCCAGTCATGGGAGCTAAACGGAAAACCAGAAAAAAGTTATTAAAATCTTTAGAA
AACCTCATGCTTTGCTGTTTTTCCTATTCGAAGATTTTCTGGGGGATTGTGGAATTCCAT
GATCTATTCCTTCCCATTAAGTGTAGAATTGTAAGATGACAAAACCATCAATCCTTCCAT
CCATCAATCAACCCATCAATAAATCAATCAATCAATTAACCATCCAATCAGTTATTGAAT
CATGTAACCTTCATTCAGTCAGTTAATTATCAATCTCAATCAATCAATCTTTGAAACAAT
CAACTTGTTACTTTTCGTCTCCCTCTTGCATTTTAAAAAAGCAAAAAAATCGACGTGAAA
CTCCCATCCACGTACGACAAGATTAGCCAATAAGATGCAATCGTTACCAAAATTCGCGTA
ATTCGAGTTCAAAAACGATCACATGATTAACAAACCGTGATCAAAGTCTCTAACCCCCGC
AGAGGCTTACATTGTTTCGTTGACAATCGGTGAAGAAGATTCCTCAGTGCTTGGTCTTCT
GTTCTTCATAACAACCTCTCCAAACCTGTAGATAAGCTTCTGTCCCTCTTCGTGAAACAT
AATTCGTCGGTCGTAGTAATATCGTAAAGCCCGACTCAGCTTTTCGTAAGTCATATTACG
TTTGTTCTTTCGTTGGCCCCAGAGTTTTGCAGCCAATTTGGAGTCGACGAATTTAAAAGT
TCCCTCTTCCTTTGAGACCCAACTCACACAGTTTTCTTCACCTTTATCAAGAAGCTCTTC
AAGAAACTTCCACAAGACAACTGTTTTCCGAACTGTGGGTCGGCATGGTTTGTTGGATGA
ACCTCCAATGATATTGCGAAGAGCGTACCGGGTATGGCAGCGACGAGCTGGACGGTCATC
TTCTCCGTTATCTTCTTCTTCCTCTTCTTCAGTTTTTATTTCAGGCTTTTGATCGACTTT
TGGAAGAAGATTTTTCTTATGTTCCAACTCGTTGTTTTCCTTCCTCTCACTTACTGTCGA
ATCTCTGGGTTCTCCATGTTGAATCTCCATGGGAGGTGTTGGCTCTCTCTCTTTGCTATT
AAAATTTCCTTCATTCAAAATATTTAGGTCATGAGATGGCATTTGCTGTGGTTGGCTGGC
TATTGCTTGAATCGCAGGGGAAAATTTTTGTACGAAATCCGGCTCAGGTTCTGGTGTAGG
AGGCGTTTGGAAAGTATTCACCCCAACTTGCGCACCGAGATCTGTCTGCGGGTTGTATAG
TGAATCAACAAGGCTGCCATTTTCGTCCGGTATATCAGACAAAATGGACAAATCCAAGGG
ACCAGTGGRAAATTCTTCTTCAAAATTTAAAGGATAAGGATTCATTAGGCTCCACAAGTG
CTGTATGTCATTATCGAGGATATCACTTGGTACAGGGCAGATGGACAGATTTTCATGTGC
ATGATGTACTGGAGGGAAATTGCCATGGTAGCCATTGAAGAATACGAAGAAGCAGAAGTG
TGACCTCAAAAGATTTTTGTAATCGCCGGGATAAAAATACTTACGGCTTACAG
>bu_91849.1_c182
GAATTCCCGGGATGACTGAAACGCTCTCACAAAGGGAAATTTTAATTTTGGTTCATCGAT
TCATCTCCCTTGCAACTGTTYSCGRGMTCGCCCCTCAAATCTCTCAAGAACATTTACACC
ACAAGCGACAAAGCTATATTAAAAAATGGTCAAGTTGGTAGTTTTGGTGACGGCGGTAGC
TCTGAGTATCTGCTTCTTTCTCCAAACTTCAGAAGCAAAACGTCCTGCCGGGCAAGGATT
TTGTTTCCAGAGGTACAACCAAAAAACTGGAGAATGCAAGAAAAGAATGAAAGTATTCAA
GCAACTGAAAGGCGATTGTTGCTCAAATGGCGGCGGAGGATGGAGCTACTAAAAAAAAAA
GACAGAACAAGATGTGAGCCTTGTAAGACTTCTAATAAAGTAACAAGTTACTGGGGACCC
TGGAATGCGTGGAGTAAATGCAACGCGACGTGTGGTCCTTCATTTGAAGTCCGTAACAGA
ACATGCATCTCTAAGGGAAAGCCAAACTGCAAGGGATCTGGAGAGGAATGGAAACGCTGC
AAGACAACGCCCTGTCCAATCGATGGTGGTTGGTCTGACTGGGGTAACTGGACAAGGTGC
TCGGTGACTTGTAGGAATGGCACACAAATACGAACTAGGACCTGTACCAATCCTCCTCCG
CAGTTTAATGGCAAAGAGTGTCAGGGGAAACTGGAAGATGGAAGACCTTGTATGGAACAA
GAGAAATGCCCGATTGACGGGGGCTGGGGCGATTGGAGCGCATGGTCAGGATGTAGTTTA
ACGTGTGGGATTGGAACAAGACAACGTGAGCGAAAGTGTGACTCACCAAAACCTCAGTAT
GGTGGCCAAATGTGTAAAGAAAGTGAAAGACTTGATATAAAACATTGCAGGGAACAAAAA
TGCCGAGAAGAATTCTCAGGATCTGGTTCAGGAGATGGCTGGGAAAGTGGTGATGGATCA
GGATCCGGCTCTGCGGGGTCTGGGTCTGGGGCAGACGACGGGTGGGAGATAGGTGGTAGA
AGGAGAAAGAGAGCCTGGAGCGATGATGAAGACTTACGATGAGTGATAGATGTTACGTCT
ACGTTGGCAACGTCCTCAAGAGTTCCTTTATAGAGTAGTTAAGCGATCGTTTCTTTTCTT
ATAATTTTATAGTGAAAATGTTACGCTTTTAAAAATTAGGGAGGGGGTGGAGAGTCGCCG
ATGATGATCCGCCAAAGACGTAGCAAAGGGTCATTCAGAGTTTTTTTTTTCCTTGAAAAT
TTGCCAACCAAATGGTGCAAAAGATTTGCAGTAGTGCGTTAGACGTAGAGCTGATGATTA
AAAAATGTTTTAGTTTCTTAAGTTATTTTTTTTCTTTAGAAGAGAGATATAAACTATGAC
TAAAAATATCAACATCTGTCAGAAAAGTAATCAAACATTTGATGTCTTCAAAATGTTTTA
ACTTGTAACCAGAGACTGAGATTTTGTCACCATGTTTTGTCGTTTTGAAGGAAATGGTAC
AAGTTTCTCGATAAATTCTACTTTGCCATTGAAACTTTAGTGAATTTGATACTTTTTCGG
TCAGAACTGATTGAGCAATAACGACTTATCCAAAGTAATAACAGTTATGAAATTTAAGAA
TTCATCTCAGAGTCTAATAGTCAGAAGTTGTTAGAAAAATATGAATATCTAGAATACTTA
GTTAAGAATATTTGACTAAGGTTTACAAATAAGGCGAAGATTTTATCTATCTTCAGAATA
CGAGTGGAGTCGGGAATCAGGAGCTCGTTAAAGTCTCTGACGAAGTTTGATATAAGCTTC
ACTGAATTATTTTTATAAGGTTTGCGTGAGTTTCCCTCGTATAATCATGTTCCTACTGGT
TACATTTTTGAAGTTCAAATAAATAAAATATTTTGGACAAAAAAAAAAAAAAAGTTAAAT
AAATACGCGAWCTAGAMGTAGGAACTACGTACCGAACC
>bu_91849.1_c183
CGGGATTTCGGATAGTCCACATCAGACTTTYTCMYSKGMTTGTACTTATACGTAGCAAAG
AGCCGAGCAGGATTCCGGAGTAGTCTTTCTTCTAACGAAGGGAGTTCTTCCGCCCGCTCC
TCACTCTGAGAAAATGGCAATGTTCGGTTTCCTCATCTTGGCTTTGCTGATGAGCGCGAC
CTTCGGTAACCCTGTTCGCAAAAGCTACGGGCATTTTTACTTCTCTCGTAAACAGGTCGT
CGAATTTACGGTTGATGTCATCGAGGCTGGAAAAGAATACAAAGAGAGGATCGAAGTGGA
CAAAAAGAAGCAAACAGAAATGTTTCAAGTTCCTGCTCATCCTGGTGTGGATCGCAGTGA
TGTGTTACACGATTTCAAACACAGTTTAACCCTGCTACGATTCCCGGAAACCAAGATTTG
TTACCTGCTTCCTCTCGTTAAACAGCAGTCGCGGCCAAAGAAGCTAGTGAGAGATCTAAA
GAGGGCAAAGAAGACGATTATTACAGAGACCAGCCGGAAAGACAGCACGTGGATTCTTGA
CGGGGAGGTAACTGATCGCTCAGCTCTGGGTGAAGAGGCAGAGAGTTTTTGCGCTAAGTA
TAAGATGTACAAGGTGAAAGAAATGCAGGAATCCATGAAGGTGACGGAAATGAGAACGAA
GGAACGAGGACGTCGAATTCGACGACGAAGTGAACCTTTAAACGGCATAAAGTTATGTCC
TGGGGCCAGGGATTTCTACACAATGTCCAAAATATGTTCGGAACCTACGCCGAAGTGTTC
ACGAAAGTATGGTTGTTTCCGTTATGTCAAATGCGATGATGACACCGATCGTGGTTGCAA
GAACGTGCACCATTCCAGTGTTTTCCTATCATGCTGCGCATATACTTGTAATGACAACGG
CGGATCAGGAAGCGAAGTATTGGATGACGAGGCTACAGATACCTCAGGGAACGGACCCGG
GGGGGAGGTAAACGACGAAGAAGCTGAACCTGGGAACCCTGACGGGCGGTCAAGCGGATC
AGGCTCGTTTGCATATCTGCGAAGGTTGTGATCACTTTGTTTTGAAACCAAAGTTCATTA
CATGTGTAACTTTTAGTCAAGCCTAAATTTCGTAATGAATAAATGACATGCTAAAGGAAA
AAAAAAADATVHTRTTAACSCGATCTAGRAGTGACTAGCATCTAATTTCTCCTTACAATA
TCCACCCCCTGAAATAAAAACATGAAAGTCAAGAAAAAAAAAAAAAAAGTTAAATTAATC
GC
>bu_91849.1_c184
CTGAAMTWCYCGGGATCGGAACTGGAGAATCAGGCAAAAGTACCTTCATAAAGCAGATGA
GAATTATTCACGGGCAGGGATACAGTGATGAAGATAAACTGGGCTATGTGGCTTTGGTAT
ATCAGAATGTTATAACTGCCATACAGTCTTTAACGTTAGCGATGGAATCCTTGAAAATAG
CGTACAGAAATCCAGCAAATTCGGAGCATGCAAAGACCATGCGAGAGGTTGACCCCAAAA
ATGTTACTACCTTCGAACACGACTATTACATAGCTACCAGATCTCTCTGGAGCGATCAAG
GCATGCAAGAATGTTATGACAGAAGAAGAGAGTACCAACTTAGCGACTCTGCGAAATATT
ATCTAACGGACTTAGATCGACTTGCCAGGCCCGATTACCTTCCGACAGAACAAGACGTTC
TGCGGGCTCGTGCTCCTACTTCTGGTATCATTGAATACCCGTTTGATCTCGAAACGATAA
TTTTTAGAATGGTTGATGTTGGAGGTCAGCGGTCCGAGAGAAGGAAGTGGATTCACTGCT
TTGAGAATGTGACATCAATTATGTTTCTTGTGGCTCTCAGTGAATATGACCAAGTCCTTG
TAGAATCAGCCAATGAGAATCGCATGGAGGAAAGCAAAGCGTTATTTCGTACTATTATCA
CATACCCATGGTTTCAGAACTCTTCCATCATATTATTTTTAAACAAGAAGGATTTGTTGG
AAGAGAAAATTATGTTTTCGCATTTGGTGGAATATTTCCCTGAATTTGATGGACCCCAGT
GTGATGCTCAGGCAGCACGTGAGTTCATTCTTAAAATGTTTGTGGACCTGAATCCAGATT
CAGATAAGATAATATACTCCCACTTCACATGTGCCACAGATACAGAAAATATCCGGTTTG
TATTTGCGGCTGTAAAGGATACAATACTGCAGTTAAACCTAAAAGAGTATAATCTAGTTT
GAATAGAGTTGGTAAGAGATCTTATAATCTGAATTAAAGATAAGAAGGCAAGTAGGCTTT
GAGAGATTCAACTTGGGAATGAAAACTGTAGAAAATCACAAAATGGTTGAATAGAGATTC
CTTTATTTAAGATTACTTGTCTTCAGCTGATTCTAAGTGAAGTGCTTTTGTGTACAAAAT
ACTCTAAAACAAAAGTTTCTGTGTGAAAATATAGCTAGGATTCAAGCTGTGAAGACAAGT
ACAGCACTGTGAATTGTTTCCAGTATATTTCAACACAGTTGAGCATTGTGTAATTTGAAG
GTAGTTAAGCAACTGGAAATATTTTCCAAAGTGTTAGATATATAGCTAGAAAGTGTCTTG
AATAAGGAAAAGAAACATTAGTTTGGCTGTTAAGTTTTCACCAAGGCTACTTCCACCTCC
CTCTCCCTAGTTTTGCCTCTTGGATCAACAGTTATGTTGTTTTTCGTAAGAGTGGGGACA
ATTTCTTGTTTGTTCCATCCTGCAAAAGAATTTTGTATTGTTAGCCTAAAGGAAAAATAA
CTGTTTTCTTTTACTAGTAAAAAAAAAAAADAAAAAGTAAATTAATTACRATGTTCACTT
CCAGAAGAAAAAAAAAGTTAAAATTAATCGCGATCTAG
>bu_91849.1_c185
TTTTTTTTATTTTTTTTTNTTTTTTTTTTNTTTTTTTTTTTTAACCTTACCTACAAAATT
GATTCTATTTTATTTACTAGCATGCGTTCATGCGGGTTGGTAAGCTCATGCAGGATGATG
GAATGATGGGTGATTAAATGTTATTTTTACAAAAATTAGTTTCTTCAAGGACACGTTTCT
CGCTGGAAACGTACTTTTTCTTTCGTAATTGATAATTATTATTTTGCCTCATCGGGGGAT
ATTGCTTTGTTACATTTTTTTTACATGTAAAAATTATTTCGAGGCTTTCGCTCATTTTAA
AAATTGTCCAGGCAGAGCATACGTCGAGAAACTACTCCTCACGAGGTGACATTTTGCCAA
TGATCAAGGGACCTGGTATAATGGAAAGGGGAAGCCACCATTGAATGGACCAAGACCGTG
CAAATATCCGCCATATCCGTAGGGGCCATATCCGTAGGGCCCATATCCACCGAAAGGTCC
ATAACCAAGACCGGCACCAAAATCGCCATATCCATAACCACCATATCCGAAGCCACAACC
GCACCGCTTTTTGACATCAGCTCTTTTTACAGGACCTACACTCTTCTTTCCGCCGCAGCA
TCCATGAGAGTTAGGACAATGACACATTGGCTTGGGCTTGAGCGGCGTGAATTTAAACTT
GGGTGGATCGCATTCGCAGCAGCAGGGCCACATGCAAGGCCACTGACATTTTCCCTTCGG
TGGTTTTTTCTGACAACATTCACAGCACGGATTGTTTACACATGCACCGAAAGTGACGGG
GAAGTTAAGTTGCGGGCAACAACCGCACCCACAGCTTCCACAAGTTTGGGGGCATTCGAA
ACCGCCACAGCAGTTACCGCAGCCGCAACCCTCACCTGGTTCACCCCAGGAACCACAACC
ACACCGTTTTTCTTGAACTTGTGTGCTCTTCACTGCCTTTTTGTCATCATCCACGGAACG
CTTTTCGGGTTTGTCCTTCTCTTTGTCTGAATCTTCAATCACAACTCCTTTGATTTTTCC
ATTACCGCTTCCCTGAAGCACCAAATGCTCGGAATCAAGATCTATATTTTCTTCCCCAGA
CGAGTCTTGATCGTTCTGTTGATCATTGAGATCAGGTTCCTCTTCTTTGTCGTCTTCCTC
TTCTTTATCTTCTTTCTTCTCTTCCTCGTCTTTTTTATCATCATCATCATCCTTACTTTC
TTCGTCTTCCTTCTTGTCATCATCATCTTTCTTCTCCTCGTCTTCCTTTTTGTCTTTATC
GTCCTTATCGTCTTCGTCGTTTTTGGTTTCATCTTCCTTCTCTTCATCTTCCTTACTTGC
TTCTTCATCCTCTTCATCCTTGGCCTTGTCGTCGTCACTGGCCTCTTCAGCTTTCTCCTT
AGCCTCCATTACCTCCATAAAATTTTCATTTTCTAACTTGKAAGATGATGCCACAGGAAC
TGCTGTTGCTTGATAAAGCACCACTAACAACGTGAAAACTACCAAGAGCCAGGTAGTTTT
CATCATCTTCCACTGCTGTTTTTCCTCCCGGGAA
>bu_91849.1_c186
ACTAGTTCTAGATCGCGATTAATTTAACTTTTTTTTTTTTTTGWAAGTTTTTTTATTTAT
TGAAATATTTCATTGTAAATTCTACTTACGCTATCTACGTAAAAATTGTTAGAAATCGGG
CTTCAATATTATAAACAAGCACTAAAGTACTTCAACTTTCACTTGATAAAATATTTTTTT
TAAGTCATGAACCATTGCCATAAAGAACTACATCTAACGATACACTTTAAACCGCTAATA
AATATATTACTAGAAATTTTTAATACATCAGTTTTTCATTAGGCTTGTGTAAAAGTTAAC
AGCTATTTAATAATACTATCTACCATGGAATACTCCATAAAAATTGCAAAAATAACAAAT
AAAATTAGTAATGGAACTCTCCTGTGCTTCTCCGGCAGACATATTGTGTTAAAATAAAAA
TTCAATGAAACCCTTCATAAAATTCTACTTCAAAAGAAATCAGTAAAATAAAAACATCAC
ATATGCAGTGATAGAAATTTATCAATAAAATATGACAGTATAAATGCTTCCCACTGTTTG
AAAATGATAACAATTAAAAAAGGAATATTATGCATAAAAAAAACAGTGGTAACAATGAAT
ATTTCAGTAAAAATATCAGATTTTAATATTGCACTTTAGAAAAGGGGGCTAAAAGTTACA
GTATCTTCATTCTATGAATTTAGTAAAAACATCTTAACTAGTAGCATTAAATAATTCCCA
ACAATGTAACCTAATTTGTTTCTTTGTCCATGTTGCAATTGTCAAATAGCTAGATTATAG
CTAGCCCCATCTTATCCAAAAGAAGTCACCATGAGACCATCATACAATTACTTTCTTGTT
TCTGCTCAATAAAGTTGATCACTGGGGAGTCATTCCACAATTGTGCTGAATCATTTTGGC
CCACTAGCTCTGACTTTTCATCTGTTGCTGCATCTTTGCAATCATCTCTTGCATTCGCCG
AAGCTCCTCCTCTTTCTCCATCAAAGCACGGTCTTTCTCCATCATGGCACTTGTGATGTT
ACGAGCTCTTTTGCCATTCCTTGGAGCATCTTCAACATTCCCATTTGGGAGCTCAGTTTC
ACCTGACAGCTGAGCTGCTCGGAAGTTCTCATAATGACTTTCCTGTGTCACTTCCTTGAG
GTCCTGCATGTGAGTTACAAGCATAGTGCGTAACTTCACAAAGTCACAGTGCTTTGGGTT
TTCAACTTCAACCACTCCCCAAGGGTAAAGCCGTCCTCGAACCTTCTTGCCACACACCTC
TATCAAAGTATTACTTCCTACCACAGCAAATGGCATGCTAGCCTTAAGTTGTTTTGTTTG
CTCTACATATTCTTCATCTTCATCACTTTCACAGTCTGGGAGCTCATAAATTGTGATACC
TTGTTCCTCAATTTCATCTAAAACCCTTCGTTTCATGCTGTTCAGTTCAGCTGGAGTGAG
AGTGTCAGCCTTTCCAATGACAGGAACAATGTTAACTTTGTCATGAAGCTGCTTCATGAA
CTCAATATCAAGAGGCTTGAGTCCATGTCCTGTTGGAGCTATAAAGTAAAAACAGCAGTG
TACTCTTGTGTCCACAATGTGCCGGCGATTCAGTCCTGATTCATCTTTAAGGTAACTTTC
AAACTGTTCTTTAACATAATCCAGAATGGGTTTGAAACTGTCTTTATTGTCCATGCCATC
CCCATATCCAGGAGTGTCTACAACAGTCAGGCGTAACTTGACCCCTCTTTCTTCGATTTC
AACGGTTGATGTCTCAATCTTCACTGTTCTTTTTACACAATCAGCAGCTTTGGGTAGTTT
CCTGTCAGCATAAAGGTCTGTTAAAAACAAACTGTTGACGAGTGTTGACTTCCCCAGCCC
TGATTCACCCACAACCATCAAAGTGAACTCAAACCCTTTCTTGACGGATTTTCTATGGAC
TTGATTTGGTAAATTAGCAAAACCTACGTAGTTGGCCATGGCTTTAAATTCCTTATGCTC
AACAGAAGGTAGGACTWTGTACGTGACGGTTTTCACTCGGGTGAGGCCAATTCAAGACTA
ATAGGATGACTTCATGTGTGGATTTCCCAATCCCGGGAATTC
>bu_91849.1_c187
GTTTCCGAAGCTTCACACGTCTCCTCCGCCAACATCACCAAACCCAAAGCCAAACCTCCG
GTGGCTCCAGCAGATGATATACAGTTACCTCCGGTAGGTTTTAACCGTAAGACGCCCCCG
AATGGATACTGGACTCCGCCACCGAAATATGAAGAGATCTTCGCGCGCAGGTCAAATCCG
CCACTGAGTCCGCCATCTTCGCCGCCCAGAGRATCAAGGVCTCCAGAGGTATCGGAGCTT
GACAAAGAAATAGCAGGACTTGAAGGACTTATGAGAGACTTAAATGAGATCACTGCTGGT
GATTACCAAATTTAACATGGTTTAAGAGAGTTTGAATAATAGAGAATGAAGGAGAATTCC
TACAGGATTATTCCCAGCTAGTAGTGATGCTCTATGTTCATTCTGGCCACACGTGCAAGC
AGGAGAGTAAGGTCGGTGAAAAAAGAGTGGCCTCCACATCAGGAGTGAACATGCCTTCGA
CGTAACCTGAAGATAGAAAGATATTGAATCCTATAAACGAAAGAGTATAAATTGCATTTC
TCGTTTATTAACAAAGAAAGTAAATTTATGTATCTACGTATTTGTATCCTAATAGCTATA
ATAATGGCTCTACGCTGCGACTTGAAACAATTTGCAATTTGGTATCGAACGTTTTCTCGA
ATTTTTGTTGGTTTTACCTCACTTCGCTCTTCGATTTACCTTTTCAAACTAATCTTATGT
CAAGCTGGAACCAATGGCGACTTTGTCATTTGCTTAATGTTAACCCTTGTTTTGATTGGC
TAGGGTCATTATTGTGATCTTGGTTTTACGATATTCAATTGAAAGGTGCACTTTTAATGG
TGGTGCAAAAGAAGCACCTGGCGAGAATTTCATCCCTGTGCGAAGACACGGTGTCGAACG
CTGCACTCCCTTCGCACACTACATTAGTTGAAATCGTTTCAAGGGCTCTAGCGATACCTT
AATTGCGATCAGTAACATGTTTTATGTACTGGTAGAATGGCCTACCTTGTCGTCAAAATA
AATATTTGAAAATATAATTAACTTTTTTTAATTGGGATCTTATTCATTTAACGTCAAACA
AGATTATATATATCTATATAAAAATATATATTTTTGTGTGCGTATGGAGACAAAATCCAA
GATACTTCTCTGAAAGCCAACTCCGTATTTTGTTCATGGAAGAAGTAACACATTCAGTTA
GGATTTTCTCTGGGAGTAGCTTTTTGCTACAAAGCACTTTTGTCATGAACCACTAAAATC
TTGGGCGTTTAGAAGTAGTATTTCTCCTAAGTCCATCAATAGAGCAATTCTCAGTCGAGG
TCGCAATTAGTGCGGAATATACTTTGGTCTTGCCTTACCTCATACGATGGTCCAGAAAAC
TCTGGCCATTTTCTCAGCCAGACAGATTCAAAACTAAAACGAAACGCGATTGTGGTCGCT
CGTGATTTTCCGCGCTAGGCACTGTTTTCTTTTTTTCTTATTGACTACTAATGAAAAATT
ACATTGGAAATGCCAGAGTTATAAAAAAAATAAATGTAACCAAAGAGTTTGAAGAAACAT
CGATATACGCAACTGGGTAGTTAAGCAATTGAGATGAGCCAGCAAGTGGCGCTTGCAGTT
GGTTTACTATTTGTTCAAACAAGTGTCGGTATTTTTGTAAATAATGTTCCAGAAAGATGA
GAGGAAACAGTGATACCTCTGAAAAAGTAATTTATGGATATAAAGTTGCGCTACCCTAAC
GTTTTCTCGGTAGATCAAATTGTATATCAGTGAGTTATTACATAGTGAAGACGAGAAATG
AGGGTATAACACTGATACGATCAGATCTGTTTTGTAGTTAAACCTTCCTTTAATTGTATA
AATTAAAGCTTTCAAGTTCTGCCAAGGTTATTTCGTAACGTAGATAATAGAAGGGTTTTT
GTATTTTGTAAAAATAAATATTTTTGGTGAACTAGTTACTTACTAATACGAGTTTGTCGA
GATATACATGACGCGTAGTAAATTTTGCATGTGGTCTGTTTAACGCTCGAATCGATACAT
ATCAGAATTAGAGACTTGTATGAATTTAAACTGAATGAAACTTATTGGTATTTRAGAAAA
AAAAAAAAAAGTTAAATTAATCGCGATCTAGAACTAG
>bu_91849.1_c188
CGCGTATTTATTTAACTTTTTTTTTTTTTTTTGAGTTTCAATACGTTAAACGTATTTTAT
TACGGATAATTGTAATTTACAATTTACGACACTAGGTGACTTAACACCAAATCCATATTT
TACAAGGTGTGCAATATCACAAACTTTGTATTTACCTAGATCCATAAAAATAATCCTATC
CAACCTTCTATAGCTTTAACGGACAAAATTTATGACTTAACATGAAGATAAAATAACTGC
CATCCTTACCAAATATTTCTCTAACACTTTTTTGGGAGGAATTCTCCATTAACACATTAA
TAACGGGGTGTAAAAATTACAATTTCTTGGTAATTTCGTAAATTACAACAATTCACCAGC
AGAAATGTAATAATGACCTAAAAAAAGTCTAAAATAATTACATTTATCAACCTATAAATC
CCTATCCCGGCAGCCCCCCGCGGCTATGGGTGGAATTCTACCCATCATTTCCGGTTGTCC
CGTCGAATATTGCGTTACTCCCGATTCCTTCCAAATTTGGTGTGTATGACGCTAAAAGGA
TAAGCTATTCATACGATATACCAGTTAACTTGTTTAGTACTACTGACGGTCTAAATCTAC
TGGTGCTTAGCGTGAAAAAGAGACAAAAATGCCGGTCTAAAAAAATTAAAATTAAGTTGA
AAATTTGATAGTAACCTACCAACGAGACAATACCCCAAGAATAAAAAAGAATCGGCAAAT
CGCCCTTTCTGTTTCAGTCTGATCCTTTAAAAATAATCACTACCTATATGTTGAGCGATC
GGTTTGAAATTCTAAAATTCTACTCTGAGATTCGACCACGAAACAATACTCTTGCTTACT
GTATTTAGTTTGCTGTTACAAAACTGACTCTTAAGTAGCTGTTTTGTTTGTGAAAGAACT
GTCATAAGTTTGGACGTACATTATAAACATTTCGACGAAAGTGACATGTGTAACTGAAAG
AACAATAAAAGAGAGCAAAGAAAGTACATACTAAACCGTTCACTCCCTCGTAAATCAGAG
TTAAAAGACAAGAAAATATTTGTTATGTCAACTGTCAACCATAACAGTACTTTTCTGACA
AGTCTTTACGTACTAAAAGGCCGTCTTTTAAGGCACCACTTAGAACTCTGTAGGTCGCAG
AGGAACCTCTTTTCTGGGTCCAGTATTGAAGCATCTGGAAGGCTTTTTCAGAAAGAATAT
TATATCGCGCATCGATTATTTCGAGTTGCTCTGATACGTTTAAGCGTCTTCCCAGAGTTT
TCCACTTGTCACCAATATCTATACCCAATCCTTCTAGCTCAGCCATCTTTGGTGTGCCCT
GTTTAATCTTCTTTTTGCCGTGTTTTGGTCCACTAGCCTTTCCCTTTTTTATTGCTAACA
GTTGGTGCAGATGCATCTSSWTTWTMAATTCAGAAGTGTTAGAAAGAGTTGAGTTAGTAG
ACAATAATATAACAATAATACCCCTTAGGTTGTTGGATTACTTTGAGAGAAAAAAAATGA
ACAAACAAACCTAACACACCACTCTCAAAACCTTTCACTATTGTGAGTACAAACTGTACA
TGAAATGATGTTGTTTATTTAATAAA
>bu_91849.1_c189
GGGATCATCTCGTGACAAGGAAAAACCATGGCTCTCACAGTCTTGAAGTGCTTCTTCCTG
ATTTTTGGCTACATTATCAAAGCGAAAGGAGAGGAAAGCCTTGCTTCGGTGGTACTTGGT
AGTGATGGCGAAACTCTGCTTTTAAAACCTGGATATGATTCCTCTCAGCCTATGGCAGCC
TGGGGTAAATTCGATGATAAGATAAATTCCACCGGATGGACTTTCCTCGAGATCCACTCA
AATGCATCATTATCAGATGCAGTGCAAGCAAAGGCAGCAGGAATGACAGAGGGATCTTTA
ACTGCAGAACTAATGCACAAAAGTTATCAGAACACTTTAGCTGGCTATTGTGATGCTGAA
CCAGAATTTTGTGAGACGCTGGGGAAGTTTTTGGTTGATAACCTGAAGTGGATATCCGAG
CAAATTGCCAGCAACCCTACAGATAAATATTGGTACCAGATAAACCTAATACTTAAGCAG
TTTGAGGGAATTAAGGAAGGCTATCTGCAGAACAAAAGTGTTCCTTCAATTGATGATCTA
GGATTCCTCCTTATCCAAGCTGATGGTGATCTGGAATCTCTAGAGCAGGCACTAAAAAAG
AAGAAAGTCCATCATGTCTTTGGCTCAGGATCCTGTTCAGCACTTATAAAGTTGTTGCCT
GGCAACAAAGATTTGTACATCTCTCAAGTCACATGGACATCATATGCAGAGATGTTAAGA
GTGTTTAAGTTCTATGATTTTCCATTTACTGTCAGTGGAAATAAAGGAGAAATTATTCCA
GGCAGAAAAGCAAGTTTCTCTTCTTACCCTGGCTTGATGACAAGTGGAGATGATTTTTAC
ATGTTAAGCAGTGGAATGGTCTCTCAAGAGACCACAATTGGTAATAGCAATCCAGATCTG
TGGAAATATGTTTATGCAGAGGGAATTGTTCTAGAGTGGATGCGCACATTGGTAGCCAAT
CGTTTGGCAAGAACAGCTGCTGAATGGACTTATCTCTTTGGAACACACAACAGTGGAACT
TACAACAATGAGTGGATGGTTCTTGATTATAAATTATTCACTCCTGGTGAGCCGATCATT
CCAGGAACATTGTTGATACTGGAGCAGTTACCTGGGATAGTTGAAGTTGCAGACATGTCT
GTCTTCTTGCAGGAGAAGACATACTGGGCTAGCTACAATTTACCTTATTTTCCATACATA
TTCAACATGAGCGGAACGAGAGAGAGCTATGAGAAGTTTGGCTCATGGTTTAGTTATGAT
GGCGCTCCAAGAGCACAGATGTTCAAACGTGATCACAACAAGGTTGTTGATATGGACAGC
ATGATGAAACTTATGAGGTACAATGACTATAAGCACGATCCATTAGCTCGTTGTAACTGC
ACCCCACCCTACAGCGGAGAGAATGCCATCTCTGCACGATCGGACTTGAACCCAGCCGAT
GGAAAGTATCCAATTGCAGCACTGGGTCACAGGCAACATGGAGGAATTGACGCCAAGCTG
ACAAATTCAGAGATGGTGAAGACATTGCAGTGTGTGGCTGTCAGCGGTCCAACGCATGAC
CAGCAGCCTGTCTTTAAGTGGAGCACTTCAGGTTGGAAAAGGCCCATGGGACATCCTGAC
GCCTGGGACTTTGAACCAGTCACTGTCAAGTGGGATGACGATTTGTCGGACGATTTTTAA
CACCATATTTGACTTGGAATTATTCGTGTGTCTTTATCCAGTAACTAATACTTCGATAGG
AAAAAAAGTCGTTGAGTAGTTTGTAGGTAAGGAAAGAGAAACAATCCATCGATTGAGTAT
CCTTCCAAAAGTCAGTTAGACGATGATATTGTTCTGCACAACAGATTGTAAGTATTTACC
GTGGGAACTATCATATTTTGAAGTATTTCGTTTAGATTTGATATTGTGATTAAACTGATT
CTCCTTAGTTTTTTTATTTGATAGGCAGTATTTCTTCAGGTTCTGGCTTAACCAAGAACA
CTTCGGCTGAGTCATTTTCTTTTTTTAACCGATTAAAAAAATTTTTAAGACATGAWRRAA
TAACCTTGTCTTGTGGCGGAAAAGGATAAGTAGGAATGTGTGGAGACAGGTTGTCGGTAT
TTAGAGTTTTGGAGCTGAAAATTTACCTGTTTAATCATAGGGTAATACACATAAAAGTTA
ACCAACCAATCAAGAGGATTTCCTCCTAGTTGATGATTATATTCATGTGGCATCGGTCCT
TGGTGATTTATGCACATTACTGCGTGAATCTATTTTAACTGGAATCTCTATCTTGATCAA
GCCTCCATCCAAAAAAACCAGCCGCAAACTCGCGGAAAGTGTTCAGCCATTATGCCCTCA
AGTAAAATAGGTTTTCGAGAACTTAATCCATTCTGTTGGAAGGCCACCGGTCAAAACTAA
CCTAACGAATCACTTCTCTACATTTTCCTGCGGCGTTCTTGTTACTATAG
>bu_91849.1_c190
ATTCCCGGAATTTCCGGAATATTTTAGAACGAGAAGGTAGCTTTTGGTCGAAAATGCCGG
ATTATTTAGGAAAAGATCAAAGAAAAACCAAGAATGACGATGACAAAGAGGAGAAACCAA
TTCAAGCACTCGATGAAGGAGATATCGAAATTCTAAAGACTTATGGTGCTGGATTGTACA
GCAGGTCAATAAAAAAGGTTGAAGAGGGTATACAAGGAACATTAAAGAAAGTCAATGAAT
TGACAGGTATTAAAGAATCTGATACTGGCCTTGCTCCTCCTGCTTTGTGGGATTTGGCAG
CAGATAAACAAACTCTCCAAGGAGAACAACCCTTGCAGGTTGCAAGATGTACAAAGATAA
TCAATGCAGATACAGATGATGCCAAATATGTGATTAATGTCAAACAGTTTGCCAAGTTTG
TCGTTGATCTAGGTGATCAAGTTGCTCCCACAGATATTGAAGAAGGAATGAGAGTTGGGG
TTGACAGGAACAAGTACCAAATTCACATACCTCTGCCACCAAAGATCGACCCAACAGTGA
CTATGATGCAGGTTGAAGAGAAGCCAGATGTGACTTACTCAGATGTGGGAGGGTGCAAAG
AACAGATTGAAAAGCTTAGAGAAGTTGTAGAAACTCCACTTCTGCATCCTGAACGGTTTG
TTAATCTAGGTATTGAACCACCCAAAGGGGTTCTCTTGTTTGGTCCTCCTGGAACAGGGA
AAACATTGTGTGCCAGGGCTGTGGCCAACAGAACTGATGCTTGTTTTATCAGAGTAATTG
GATCAGAACTGGTACAGAAATATGTGGGAGAGGGAGCAAGAATGGTGCGTGAGCTGTTTG
AAATGGCAAGAACTAAGAAAGCATGCATTATTTTCTTTGATGAAATTGATGCTATTGGAG
GAACTCGTTTTGATGATGGTGCTGGTGGTGATAATGAGGTTCAACGAACAATGTTGGAGC
TTATAAACCAGCTGGATGGATTTGATCCCAGAGGAAACATCAAAGTTCTCATGGCAACAA
ATCGACCTGACACACTTGATCCTGCTTTAACCAGACCAGGAAGACTGGACAGAAAAATAG
AGTTTAGTCTTCCAGATTTAGAGGGACGAGCTCATATATTTAAAATCCACGCCCGATCCA
TGAGTGTAGAGCGTGACATTCGCTATGAATTACTGGCAAGATTGTGCCCAAATACCACAG
GTGCTGAAATTCGCAGTGTTTGTACAGAAGCAGGCATGTTCGCAATTCGTTCAAGGAGAA
AAGTTGCTACAGAAAAGGATTTCCTCGAGGCTGTGAATAAAGTCATCAAGGCTTACGCCA
AGTTCAGTGCCACACCACGCTATATGACTTACAATTAGAAAAGAAGAAAACTGAGAAGAA
ACCAGACTAAAAAAATTTACATCAATGTTAGTCTCTAGTGAAGATATTAGCCGTATTTCT
CTCTCTCCACTCAGTGGAGCATTTTTGCAAACTGAATGTCATGTAGAGCTTTGTAAAGTT
TTATRKTTTTGTTGTAAGGAGCTAGGAGAATTGTATATGTCACGCTCACTGTATGCGTTT
GGTAAATAAAGTGCAAATGAACTATAT
>bu_91849.1_c191
ATTCCCGGGATGCTGATTATAGGAATTCCCGGGATGCAGAATGTCTAGCATTCACAGAGA
AGGCTGCTGGGAAATTCAAGGTGTTAGGGAGACTTTTTCGAGCATGCCCGAACTGTTTGT
TGTGCATGCATACAATGTTGTCCTTGCCACAGGAAACAATGTCCCAAAGCTGCTAGGAAT
TCCTGGAGAAAACCTTCCATTTGTCTGCCACAAGATGGATCGTATAGACAGTTATTTAGG
AGAACTTAGTGAGATTGCACATTCAATGGACCCATGTCTGGTAGTAGGGGCAGGATTATC
TGCTGCTGACTGTGTCTTAGCTCTGCGCAATAAGGGTGTCCCAGTCATCCATGTGGTGCG
CCGGAATGGAAATGATCCTAAAATCATTTACAATCAGCTACCTGGTGTGGTGTACCCAGA
GTACTACAAAGTGGGCCAAATGATCAAAGGTGAGGTGACCACAGCATATGGAAAAGATTC
CTCCTATGTGGCTTACACCAAGACTACCCTAGTGGAGATTCGTAAAGACAAAGAGTGCAT
TCTGAAGAAGGCTGATGGAACCCTCTTTAAGCAGAAGGTCTCGAATGTTTTTGTGTTGGT
TGGTGCAGTTCCAGATCTTTCTTTCCTGTCTGATGTCAATACTAGTGAACTTGGAAGTAA
TCCTGCAAAGAAAATTGATAGCAAGGGGAATCCTATCAATATTAATCCCTTTAGTTATGA
GACTGTTCTGGTACCAGGCTTGTTTGCGGTTGGCCCTCTGATTGGAGACAACTTCGTCCG
CTTTGGCATTGGAGGTGCACTAGGTATTGCAAATCATCTCATGAAGGAAGAGGAATAGTT
TTCTCTCTGAACCTGGGGAAAAAAAACTTAGCACATGGTGGAATATAAGATTTATTTAAA
TATTTAGATGTATTTTTTATTAACTTTATTCTAATTTAATAATTTGTTGGTAAGACCTCA
AAAAACCAATCTTCCCTTTTTTTAAAAATGTGGTGCAAAAAATCAGATTAATAGATATCT
TTAAGGTTGAAACAATTACATCCGACTCGTAGTTCAATGTTATGCTTCACTAAAATTTTC
CATATCTCATTTACTGGTAATTTTAGACTCGAATGAGACAAGGTCAAATTGCTGTCCATC
ATCAAGTTGAAGTTGTTAAGTTTCATGTGTTCTTTTGGGTGGCTGATATGACCTCAGCCT
TTAACATACTGGGTAATTGTGTTCATGATATTGTTGTGTATAAATTGTGTATAACCCTTA
CATTGTATCTTGAACAGTAGAAGTTTTTTCTTTGTGTAGTTATGGGGCAGTGATCTATGA
GGTGCCAGAGTGTATCAAAGAAAAATTGGACTACTTTAATTGTCAAATTATGGTACTTTT
GTTTTTATTTACAGTTTTTATAGGGAGCCATTTATTTCTCTCCAAATTTTTTTATTTTGG
CTGTGCTTGTTCAAACAAAGTTTCCTACAGAGAACTTGTGCAACATTTGAAGGCAATGTA
ACAACTTGTCATTAGTGAATTGTAAAATTTTTAACTTAAAGAGTTGGACCTATAAGTTCA
TTTTACTAAACGACTAGCAAAGGCTAGAAGACTTGTATTTATTCCACCATAATATATAAA
AGGCTTGTAGTTTGCTGGACAAAAAACACCTTTCAATTAAAAAACTGGATTTGTACTTAA
AAAAAAAAAAAATWAATTAAAAGTGATYTAAATVTHGATTAAYGAACTAGT
>bu_91849.1_c192
CTTGAAATGTCCACTGTTTTACACTCAAAGAGACCCTAATTGTATAATTGGTCATGCAAT
GTAAAGTATCCATAGTTTTACCCTCAAAGAAAACCTGACCTTACAGATGGCCCCGCATAT
TGAAATAGTTGTATTCAGAGAGACAGCCTAACTGTACAACTAATGACGCACTCTTTGGTC
GCATACATGTGTTCAGGTACTCAATCTTAACTAAAGGTAAAAATCTTAAATCTAAGGTAG
GGCCAAGACACTATTTATATTTTCTTGGGTAGGGTCATAAAGCTATCTTAGAGTTTTTAT
GTACAGGCACAATCCTATATTGTAGAAGAATAAACTGAAAACTTCGTTTGGGATGCAAAC
GTTTGTTTGATAATAAAAGAACTACAATTAGCAGCAAGAAAGACTACATATAATTTATAT
GGCGTCTAAAACTAAAAACATTAAAATTTCTTTAAAGAGATCTAGCTCAAAGATAGAGTA
AAATATTGTTGAGAAGTATTCTCCTAGGTCTTCTGACTTTCCCTTCTTGGCGTTAAAAAG
CCTCTTATTTGTAAAGTTCGCGTGAAGTCAAACTATTTTTTAAACAACTAATTGCGCAAT
GATTAATCGGTGGATACAACTGATGAAAAAAATTTGACGCCTTTTACGTTATTCTACAAT
GATCAAAAGTAATCTAATAAAGGCCAGTCACTATTCATCACCTCGGAAGAAGGGGGTCAG
GGGGTCTTGGGGTTGGGGGCTGGGGGCCGGGGATCGGGGGGATCGGGGGGTCGGAGGATC
TGGAGAATTACATGGTTTTAAGGGAGAACGGTGGGGGGATCAGTGGTCTTTAACTGAGTA
TTAAGGGGGATTATAGGATATTGAGTGTTTCTTTTATAATTTAAACTATGTTACAATTAC
CTGCATAGAGTTTCAACATTAACGATTGCACGTAACCCACCGTTGTGTGTAAATCAATGT
TATTGTCACTGAACACCCCTGCCCCCGGCGATAAATTTTTTTTTCTAAAAAAGGTTAAGA
AATAGTAGACAGGGTCCTCTGAAGTTGCGCAAGTATCAATCTTATTCAGCTTCATCCGCC
ATCTTGATGCTGTTGCCTGCCCGAAGCTGTCAAAATAATCATTTCCAGCTTCCTCTGCTC
CTTGGTCTTCTTCGGCTTCTTCCTTTGGTTTTTTCTCCTTTGTTCCAGCTTCTTCTGCTC
CTTCTTCCTCTTTATCTCTTCCTCTATGCGTCTTTGTTTTAAAATTTCCGCCAGTTCAGC
CTTGTATTTCGTCCTCCACAATGTTTCCACTATGTCCAAGAGAAATTGTTCATCCGGTAG
TGTCAGGCTAAAGCTTATTGTCAATCCTTGTACCATGTTATCGTGACCAAAGAAGCCAAA
TTCTCCCCCTTCCCTATAGCAAGCGTAAGTGCCTCTTGTGGGGCACCTCCGATTTCCGCC
ATAGAATTGCATAACCTTTAGTGAAAGAGAACGGCTCTCATCTTCCTTAATAAGTCTGGT
CACTTGCACTCGCGCGGTCACGTACGGGTTGTCAGGGCGACCGGTTTCATTTATGGAAAT
AACTTTGCCTGTGAAAGCAAAAGTATATTGGCTTCTAAAGAAGGCTTCATAAAAATCTTT
CGTAAAATTACGTATTATGTACCAATCCCATGAGTGATCATAGGTCCATCCTGTACGTAT
GTCAGGTTGCATGCAAAGTTTATCGTCATAGAACGGAAGATATCTGCAGTTATGTCTCAG
AAATCCAACGGTCATATGGAGTGAAGGAGATACGTACTTATCCTTGCACGCGGTTGCGAA
ATTCATACATGTCTCACGGCAGGGCCTCAGTGGCATACCAATATGAAACGTATGAGTACA
AGTGGCGATGTTCAGCGAACACGTGTAGGCAAATATATCGGGTGGGCAAATTCTCTGGTC
GACCTTATAGAACATGTCGTGCAGGTCRTSSMAACTTAGGATTGAAACGGTACCTTCTCA
GAAAACTTCGCCAGCTTATTCGAACCATTATCCTTACAAATTTACGTGGACCTCCATACC
CCTTAACCAATATGTGCCTTCTGCACCTAACGATCTTCCGACTCCAGTCCTTACAA
>bu_91849.1_c193
CAGGCTACTGGTGGACGAATTCCCGGGAGCAGTGCTGGTGTTGGTCGAACTGGCACATAC
ATTGCTATCGACGCCATGTTGGAGAGTGCTGAGAAGATAAAAACTGTGTTTATACAGAAT
TACGTGCAAGTCATGCGTAGATCTCGTCCTCATATGGTTCAGAAAGATGACCAGTATGTT
TTCTTGCACCAAGCAGTGATGGAAGCCTTGGTATGTGGAAATACAGAGATTATCCCTCAG
GACCTACGAATTGCGACAAACAAGCTTGCCAAGGTGTATAAACCATCCAAAAAGACTGGA
TTTGAACGAGAGTTAAAGCGCTTGGAGCTTGTAACAGACGCCCACGCTTCTCAAGAAGTA
GCAATGAACGCATTTATGCCCGCAAACGTCGTCAAGAACAGGTTCCCCAACATTGTTCCG
CTGGACAATGCTCGAGTGCTTTTACAAGCGTCTTCACAAGAAAAGAGCTACATCAATGCC
TCTTATGTAGATGACTACACACAACGTAATGCATACATCCTGACACAAGCTCCGTTAGAC
TGCACCATTATAGACTTCTGGCTTATGATTTCTCAGTATGATATTGGCACAATTGTGATG
TTGAATAACTTGGAAGAAGGAAAGCAGAGTTACCCACAATACTGGCCAAGCGAGGGATCT
GCCAAGTATGGTGAAGTCACTGTCCAGCTTTTGTCCCAAGAAACTTCAAACAATATCACC
ACCAGACGATTCAGCGTCGAGAATGCAGCGCCCCCTAAGAAGACGTCAACTTTACAGCAT
ATACAATACACTGGTTGGGCCAATGAAAACTCATGCCCAGATCCCCAGGATATACTCGAC
CTGATGACTACTGTACAGCAGTCTCAGCAGCAATCAGGAAATAGAGTCATAGTTTTCCAG
TGCAGTGATGGTACTGGTCGTAGTGGCTGCGTAGCCACCATAATGTCAGTGATCGAACGA
GTCAAGACTGAACAAACAGTTGATGTTTTCCAGACTGTAAAACTAGTTCGAGCAAAGAGA
CCAGGTGCAGTCAACACTCTGGAGCTGTACATGTTTTGTTACAAAACAGTTCTAGCTTAC
TTAGACTCTTTCAGTACGTACTCAAACTTTGCAGAATGCTGAAAAGTATTGCAAAGTAAA
AAACAGATTTGACAGAAAGGAGTGATGCACATCTTGTGTTTTTACGAAGCAGCTTTTTTT
CCCCCTCATAATTAAATTTTGTAACAAATCATAGTTACCTCTAAGCGGGTGGCCTTTCCC
CCTAATAGTTTTGATAAAAAAGTTTTGCTAAAAAAGTTTTTACTACATATTTTAGTTAAA
AAAGAAGTTTTTTGTCATAGGAAGTAGGTAAAATGCGTCTGTGCAAGTGAAGGTGTTGTC
AGCTGGAAGATGTTCACCACTTGATTGTTGATAAATTTACATCAGATTTTTCTATGGTAA
CTTGACAAACAAGCATGTGTCCCTGCGAGGCCTAGGATTATGGCAATATCATGAATTGTG
TTATCCTACTTTTCTAATTATGTTATTAAAAGAAAGAGGTACTAGGTGTATCTACAAAGA
AGTTATTATATTTTGTGGAGTTTTGTGGTTTTTTCTTTAGTTAATTGTAAAAGAAAGTTT
TTGATAACTTACATATTTCATGATGTCTTTTTTCTTAAAAGTCTATAAAGTTTAATAGTT
ATCGTTTTCTTTTAACAGTGTTGGATTAAAAGTGGTTTGTAGTTTTATAGTTTGTTTTGG
AGGGTTATGGTGCCTTTTGCATTTTCTCTTTTTATCTGAATTTAATTCACACTGTTTTCA
ATTAATACATCAGAATTTCTATAAGATTGTATTTTTCTCAGAAGTAAGATAGAATTGTGC
AGATTTTTGTTAATTAAATGATTAACTTATATATTCTTTGAACGATTAATTTGGAATTCA
AGATATTAAGATAGAATTGTGCAAAGAGTTAGATTTTTGGTAATTAAATGATTAACTGAT
ATATTCTTTGAACGATTAATTTGGAATTCAAACGTAAGCACATTGAAATATATTTTTACT
AATGTAAAAGATAGAGTTCACGTATATAGTTAGTACATTAGTTCTAGATTTATATTCGTA
TAGTAATTGTTTGATTGATTCATTGACCGAAATTGGTAATTGTTGAAAATCTATATCTTA
ATATGGTTCCCCATCTCATTATTAACATTTTCTATGTATGTTTTATGAATTTTGGAGTGA
TAGGCTTTGTTACTGATTAAATAATCTTCTAACTAAAAAAAAAGTTAAAATTAATCGCGA
TCTAG
>bu_91849.1_c194
GAATTCCCGGGAAAAAGTCATCGCCAACGAAATGAGGTTTTTTATGTCATTTGCTGTCCK
KTTGGCTTTTTACTAGGATCAAGCCAGGGTCGACTGATTCCACGTGACAAGATCGTCTTG
AACAAAAAAAAGGCATTCGATTTCTTTGGCTTCTTTAAAGATATCGACCACGAGTGTTAT
GAGGAAGGTTGCACTTTTGGTGAGGTTGTCGATCATTATGGCCACAAGGAAAAATCGTAC
GAGTATTGGAACACTTACCAGTGCGAGAAATTTCAAAAAGGCTGTACAGACAAAGAGTGT
CGTGGGAACTCTGTTGGAATTGAAGATCCGGATAAAGTTTCCGGGGGAGGAATTGTTGCT
TCCTCATGGCTCAGATCAAACTTAGATTTCGCACCATCTCAAGGGAGATTGCACAACGAA
AAAGGATCCTGGTGCGCAAATAAGCAAGAAGAGGATCCAAAACCGTATCTTCAGGTCGAG
CTTCCAGTGCGTACTGGAGTTTGCGCAGTAGCTACACAAGGATCAGCTCTGTACGATACC
GACTACGTCACGAAATACGAAATCCAAACCTCATTGGACAAAGAGAATTGGGTAACATAC
CAGGAAAATGGAACGGACAAGATTTTTCACGGTAACACTAACGCCGATCACATGCTAAAA
GTAAACCTCGATCAACCGGTTCTGGCCATGTTTGTCCGGTTTGTCATAAAAGAATTCGTC
GAATGGCCGTGTATGCGCGTTGAAGTTTACGGTACACCTGCAAATTGTACTGTTAGGACA
AAGGACAACGAATGTTGTGTGTTCCCCTTCATGTACAAAGGAGAGAGACACTTTTCATGT
TTACCATCTTTGTTCAACGGCGATTGGTGTGCGACAACACACGACTATGGCAAAGATAAA
AAATGGGGAGAGTGCTTAGGAGACTTGAACGCATGAAGTAGGATGCAAGCGGAAATCACC
ATGCAACAGCAGATCCTACTTACGTTTGAATCAAGATAGCACCTTGTAAAGAAGGCCTGG
CCTTCAGCACGTATGGGTTTCTTTCAATCAGCGTTTATCATTACAAGTACTTGACAATAA
GGGTAATTTCACTTTCTGTACACAGTTCACTTAATAAAAGTGTTTTTTCAACGAAAAAAA
AAAAAAGTTAATTAATCGCGATCTAGAACTAG
>bu_91849.1_c195
GAATTCCCGGGATGGCCTGTCACGATCTGCTCCCCGTAATTGGTACTCTGTTTGGAAATA
CTCTCCCCAAGCAATCTTTGACAAGCACATCCAACGAACTTCTCGTGAAATTTACTTCTG
ATGGCTCTAAGGAATTTGGGGGATTTCGCGCACGTTATCGAGCTATTACCGATGGAAGCG
TGCGCATAAACAGCACCAGCCGGTCAACTGGCAGAGTGGAAGTTTTCTACGATGGCAAAT
GGGGGACCATCTGCGACGATGCCTGGGACTTGAATGATGCTAACGTAATATGTAAACAGC
TTGGCTACAAAAGAGCCATACAAGTTTATAAGGGCGCTCAACATGGCGAAGGAAGCGGAC
CAATATGGCTCGACGACTTGTCTTGTTCAGGAAGCGAGTCCTATCTCCATGAATGCAGAC
ATCGAGGATGGGGGAAGCACGACTGCACTCATAAACGGGACGCTGGTGTGAAGTGTACCC
ATGGTTCATCTGTTGTTCGGTTAGCGGGAGGATCCCACCACTATGGCCGTGTTGAAATTT
TCGAGGGAGGCAAATGGGGCACCGTGTGTGACCACACCTGGAATTTGAATGATGCCAATG
TCGTTTGCCGTGAGTTGGGCTTTAAGGGTGCAACCTCCGCACCTCGTGGTGCGGCTTACG
GGCAAGGCTCGGGCCCTATTCATCGATACCATATTTCCTGCGAAGGTAAAGAGGAATCAT
TGCTGGACTGTCCGTATGAGAATAGGAGCTACTACTACTATTACTACTACTGGGGGTGGT
ATCGCCGTAGGTATCGTTGGTATCACAACTGCGGTCATCATGAGGATGCAAGTGCTGTTT
GCCATAATTAGAAGACAGCTCCCATAAAACACACACACTAAAACAATGATATCTCAGTTC
CTTTTGATTTGTACACAGAATTCTGTGCTTAATTCTTGAAGGCAAAAGCTTTGGTTTGAT
TTAAAATCCGAGTAGTAAATGGTTAGAGCATATACTATCGTTAATTATACTTGCAATCGC
TGTTCTATGGGACTTTAAAGATTCAAAACAAAACAAGTGTTAGTAGAACGCTATCATTTC
GAATGTCGAAATCAATTATTTTTCATTACAAACTTCTTATGGTACTATTCTTATTTTGGG
TTTAAATGTGAATTACTGAGAAACGGTCACATCCATAGAAAACGTGTAGATTCATACTTT
AGTATCCTGTCATTGAATAAAATTCTACAATATATTAAAAGAGAAACGTATATATAGTAA
ATAAATATGTCGGACCAGAGGAAAAAAAAAAGTTAAAAWTWAATACGCGATCTAG
>bu_91849.1_c196
GAATTCCYKSCCGGGATGGCCAATTGTTCCCATTACTGCTTTGAGAATCCAGAGGTGTGT
GCTTTCTCTCAGGAGAGTTTCTGCGCGATTTTTTTGAGTCAGCCACTAGATTTTGTAAGG
AGTGATCATAATGGCCCAGATAGTGACCACCCAGCCTGGCACAACTATTGTGGTGCAACA
AACTCAAGCTGTGAGGGGCTGGAATTCTGGATTGTTTTCCTGCTTTGATGATATTGGAGG
CTGCCTGTTTGGCTGGTGCTGCCCCTGCTGCTTGTTGTGCAGCCTCTCAACCCGTATGGG
TGAGGGGTTCGCTTATGGCTGTTGCTGCTACGAGATTGCTCCGTTCACTCTGAGGGCAAA
GCTTAGAGCTGAGCAGCACATTGAGGGATCCCTTTGCAACGATGCAATCACTATCTTATT
TTGCGGGGAATGTACCCTGTGTCAGATGGATCGTGAACTCAAAGCCATCGGCAAATAGAG
AGGAGTGCTTCTGGAGGACAGCGACAGAGATATGCGCTTTCATTTATATTGTGAAGCCTT
TATTTAGGCGTTTTCCTCTTCAATCTAGTTTTTAGATCTTCTTTCAGTTAGTGCCAAGTG
TGTCATAGTGGATCATGACGTGATTTTGTTTAGGCTTTTTTTAGGTACAATCATTTATTT
CTTTTGCTGGTATTGTTTTCTTTGATAACGCGCCAAGTGCACGTGCGTGTAGCTTACAGT
AGGTTTTTCAGTACCACGCTGGTGCGTGAGATTATATATTAAGCACGATTGAAAAATTGT
AACCAGCTAGTACAAAACCGTACTTAATAAACTGCTTTAAATAAWTTAAAAAAAAAAAAA
RAAAATAAAWAAAGAAATAAAACAAAAAAATAAAAAAAWAAAAAAGTAAAAAAAAAATTA
AAA
>bu_91849.1_c197
TTCCCGGGATTGATGATGAATGGCCATTATGTCAAGGCTTGGCAGGTCTTCCAGAGTGCA
TCCTGTGGCTGTTCAAAGTCAGGTTTGATCAGTGAAAAAGAATGCCTCAAGGGCAATCAT
GTGGCATTTGACAAATACATGACATACCTGGAAGACAATCATCCACGAGAAAGGACAAGA
CTCAGTAAGCAGACTTGGCTGAGAGTAACAGGCAGCACCGATCTAGTGTTAAGGGACTTG
CAAAGAAGAGTGATACAGTTGACAAAACTGCCACAATTTTTTATTGAAAACAGCGAAGAC
TTACAGGTTGTCCAGTATGGTGTTCACGGTCATTATCATGCACATTATGACTCTACAAAT
GAATGGAATGGTGAGGCTTCACGATGCTGTTTTGGGAATTACTCTGATAATTGCAGCTTG
TGTAGGTTTATGACAGTGCTCTATTACCTTAATGATGTAAAACGTGGTGGAGAAACAGCC
TTTCCAGTTGCTGATGAGAAAAATATCAACCAAACGGAAATTGAAAAGGAAAACCGGACA
AATTTAAGCATCCACTGCTATGACGCTAATGTGGTTGTACGTCCTGCAAGAGGCAAAGCT
GTAATGTGGTACAATCACATGATCAGTAACGTGACTGGTTTGCTTGGAACACACGACGTA
CGCTCTTTACACGGAGGGTGTGATGTCCTGGAAGGTTCCAAGTGGATTGCAAACAACTGG
ATAAATGCACCATTTGAATGGAAAGAAGTCAGCTGATGGCGCTGGGCGCTGATTAGAATT
TATCTCCTTTTTCGTTTGAAATTCAACGCCAAATTCAACGCCAAATGAAGTCTCTCTAGA
TCTTGATGTAGAGAGTATATATACTTTTGCGATAAAAGTTGATATTTTGCACACATCTCA
GTGTTGTTTTCTGGTTGTTATGAGCCCCATAACGTCGTCCTCTAAAAGAAATTCTGGAAT
GTGAGTAACTGACTAAAGTGGGTTAATGGACTTTAATATACAATTTGGATTGGTCAATGA
TTTCATATATTTTTTGAAACTGTGTTTCCGCATTAACCTAGTATTGCATAATCTTTCCTA
ATTTGGTATTTAAACTATTATTTTTTTTTYCCTTGTTACATATTTAGTGCAGAACAGCAG
AACACTTAGGGACGTGTCCGAGTCCGTGATTCACCAGTATATTAGTACTACTTTTTTTTT
TTTTKTGCTTCTGATTAAGGCCTTGAAATCTTCATAGTACATTCGGTGATGAAATTCTCT
CCTGATTCTACGTCCATAGTTTACCTCGTCTTATCCAACTGCACTAGGTAGTGTTCAAAT
AACGCGTGAATCGATT
>bu_91849.1_c198
ATTCCCGGGATGAACGAGRRMTCGCTGGGTGCATGRAAATACGCCAGAACAGAGGAGCGA
AGCATTGAGTGAGCAATTCTACGGCAAAAGAAGGTTTTGCGAAAATGTCTTTAGACATCG
CGTCAATTGCAGCTTTTAATCCCAACAGACAGGCGAGTGGGGAACTCGCAGTGTCAATGT
TAAAGAAGTGGCTATCATCTTACGGCCATCCATCAACAACAGCAGGACCAATAATAGCGT
CTACCATCACTATCGAAGCCATTCAAGATCTGCTGCATGCAAATGGCTTTCCCATTGAAG
CACCCCAACATGTGGACTTGTGTCCTGGACCATTTGAAGACACACAGTTTGATGCAGTAG
TGGATGTTGAGACCTCTAATGATTGTATGGATAATGGAGATCTCAAATTTACAAACCTTG
ATGCTTGTTCAGAATATGGATATGGTGGATCTGACCTCTCAGAAGATGAAATCAACTTTT
TCCAAGATCTGCCACTGAGTCCTGACTCGCCATTGTTCTGTGAGTCAGCTGATATTGACT
TTGGATTTGATTCAGGAATTGAGGCTGAGATGGATGAACCTCATGATGGGGCAGAAGAAA
AAGATGGCAAAAAAGAGGAAGGAAAGACTTGTGAAGACAAGAAATCCACCGATGAATCAA
AGCAGAAAGACAGTCAGAATGAGCAGTCAAGTCCACCAAAGCCAGTCAACAAGAAGACAA
AAGCAGAAGACAAAAGCAAGAGAGTGACAGACAAGAAAGATGTTGTAGATGTTAAAGAGG
AAGGTGACGATAAAGATGATGATGATGATGATGATGATAACGAAGAAGAAGATGATTTTC
CACACATCCACTGTCAATACCTCTGGGAGTTCCTTCATCAGATTTTGCTGGAAAAACAGA
ATAAGTATATTGCATGGAAAAATCAAACCAAAGGAGTGTTTCATCTTCTTGATCACAATG
GCTTGGCCCGCCTTTGGGGAAAACAGAAAAACAGGAAAAATATGACATACGAGAAACTAA
GCCGTGCCCTCAGATACTATTACAGCAAAAACATCCTCAAAAAGGTGCCTGGTCAGAGAC
TGACTTACAAGTTTGTTCGCAATCTTAATGGAAAGAAGTATCCCAACTGAGCTAGAAGCC
AACATTTAAATCAACCATACCTGAAAAGAAGTTTGCTTATTGATCTGATGTTGCAGATAA
GTGCGAGGGGTGATGAATTATGTCTGCTTTTTTCGGAGCAGACCATGGTCAGTTGATAAA
AAGCAATCTTAAGTAAAGACTACCTTTAGATTCATAATGAACAAGCATATATCTCTACTC
ATTACATATGAACTAACATGTAAATATTGAAGACACTCACATTTTACACTTAACAATCTC
TCACTCAGAGTTTTAGGTGTGTGCATTTGTACATATTTAGCTCATAAAGAGAAAGATGTA
CATAACCCTCTACATCCTAACATCAGTATGCATATTCTCCATACAGTTCTCTATACATTA
AGGTTAAAGGTGTGGACAAGGAGAATTTGATTTAATATCCAAAGCTTTTTTTGGATGGTG
ATCATTTCCTTTATTGTCATGACCTTAATGTGTGATTCAAGGGTGATATTGTGTGAAGAA
ATTAGATGCTACTTCTCTTAGGTGTTAGGGGGTTAGGGCAGTTTCCATTGATCATCTGAT
TGTTAAGCAAGGCAATGATTTCACATGTTCATAAGGAATAAATAAGTGAACAGAATCGAA
AGTTATGGACGTTCAAGCTGTTCGAAATATTTGAACAGTAAAAGAAGTAAGTGACTGATA
CCTTACAATCGCCCATGGAAAAAGTGTTCCTTAAAAGTTGTTGACCCTTTGAAGAATATT
GACACTTAACTGTTCAGTGCTTTTACTATTACTTGCAAGGTAACAAATTGTAAGGCACTC
AAAGTGCTCTTTGATTGTTTGATATAATGATTGTAAGTGTAAGATCCTCAAGCATGGAAG
TAAAAACTAAATTCTTTTATGAAAAAAAAAAAAAAGTTAATCKMRATCG
>bu_91849.1_c199
TAGTTCTAGATCGCGATTAATTCTAGATCKYTATTAATTTAACTTTTTTTTTTTCTTACA
CTGAATATATCTTTAATAGGAACAGAAAATCGCACCACCATGTCACCATATTTACTGACC
AAAGGCTAAAACATATGAAAAACGTGGTACATGTTGAACGTTTCATTCAGAGCAGACTAA
AATATGTCTGCGTACAATTCAAAAAGGCTTTTTCTGTTAGAGTTAAAAATACGACTCCAA
GGTTCCCCGACGCCTGACGTCACATGTCCAGCAGTGGAAACCTCCGCCAAGAGAGTTGGC
AAAGCGGATAGAGACAGGAACACATTTGATTCCAAGATTCTCGAACATCTTTTGTGTAGT
TGTCTCGTTTTTATCCACCACGACTCTTGTCGGATCCAACATGAGGACATTCATGGACAA
CCACTTGGACGACATCCACAGGGGGTGTGTGTCTGGTATGAGAGGCAATGGTGGCTTGAC
CACAGTCCACCCAGCTTTATGGAACAGCTCGATCTGATGACAAGGCCGGTCAGGATTGGA
TAGAACCAATCCGGGTCCAATGACGTTTAAGGTAGCGTCAATATGCATCGGATTGGGATC
ATCAAAGGATAATTTATGCACACGATATCCACGCTCTCCAAGATGTCGCCTCATCCATTC
AATGCCCAGGTTGTTTGTGACCTGACTCCTTTGAACGAATATATCACGGCCTGCTCGGAT
GAAATCAGCGGCATCAAAACAGGGTTCAAACTCTGTGGTAACAAACTTTCCCGAAGCAGC
CAGCTTGTGGCGGTCCTCCACTGACCGTATGGCATAGCTCTCATCATATAGGTCGTCGCT
CATGAGGGGTTTAGGTGCAGTCGTCCATTTAGCACCACCCCTAAAGTATTCCTTAAGCAG
GGACCTGTAGGCACGGTACTCAAAGAATCGAGACCGCCATGCCATAGGCGCCTCTATGAT
TTCGTCGCCAACCACAAGCAGAATGTCACGTGGCATGGCTGCGTATAACCCGGATGATTG
GAAGTCAGGAGTTTTATAGACCTTTGAGAAGTCAATTGGTTCAGGTCGGCGAACTTTCAC
TCCTTCGTGTCGTAGAATGTTGCAGAATTCTTCGATTTCCAGATGCGCTTTTTTAAGATG
TAATACAGGAAACGATTGGCCGCCAAAAGTATTGAAAAACGACCAGTTTTTCTCATAAGT
ATTTGCTTTTACTTCTATCGAAAACTCGGGCACGGTTGCCCCTTCAACGCGTCCCACGAT
GACTTCTTCAAGAGGATCCCATTCGTTGTATGAACACACTGGGCTTTTCACTTTCTCAGA
AAGTAATTTCCCACCGTTCAAGCCATCAGCAAAGTCACCGGATGGGTAATTAGCTGACTG
TACTCTGGCATGCGTCTCTGTTTTGCTTTTTACCAGTGTGGAACATGTCCGCAACCACAC
TCCAAACCTAACCGCTTCACGTCCACGGCAGCCACCTTTGACTATCCTTATATTTAGCAT
GCTGTCTTCAGTTAAATCTGAAATCGTAGAACAAACGGAGCAACTTCATCCCGGGAATTC
CGGA
>bu_91849.1_c200
CCGGGATCGCTCCMKGGATGAGAAATTGCGAACAAATTACGAACAAATTACGAGGAGTGA
TTCCATCGCAGGTTTAGTGAAAGCCTAGGGGATAAATATGTTTACAGTGAGGTTAGCAGG
TCGATGTTCTTCAGCTTATTATCGCACCTTATCGACCTTTTCTCTCCAGAATTTGTCAAA
GAGTGCGGGTCGATTTCCAGGCAAGAGATTCAAAAGATATTTTCAAAACGAAACTAAGGC
CTGGAGATCGTGGGAAGGGACATCAAAGGCACCTGGTATTACTGCTGAAACAACTGGTCG
TGCGGTTGTTGGTGGGGCTGCCTTGTTTGGTGTGGGAGCCCTTTGTTATTATGGCTTGGG
ATTGTCCAATGAGATGGGTGCAATTGATCGTGCTATGGTATGGCCTCAGGTGGTACGTGA
TCGTGTGAGGTCAACTTACTCTTATTTTGCTGGAAGTCTGGCTGTAACAGCAGTGTCAGC
ATATGTTATCAGTCAAAGCAGAGCAGTGTTTACCTTGATGAGGGCAAGTCCATGGCTGGT
TGTGGGTGGAGGGATGATCGCTACAATAGGCAGCTCTATATTGTGTATGAGTTTGCCATA
TGAAGCAGGGCTGAATGCAAAGCACATTGCTTGGGTTGGTCACAGTGCACTTATAGGCAC
CCTTATCGCCCCTCTCATGTTACTTGGAGGTCCATTAGTGTTGAGAGCTGCTGCTGTGAC
TGGTGGTGTCGTTGGGGCCTTGTCTCTGACAGCTGCCTGTGCACCTGATGGTAAATTTCT
GTCATGGGGTGGACCGTTGGCCATTGGCCTTGGTGGTGTGTGTATGGCATGCCTTGGTAC
ATTGTTCCTGCCAGCGAGCTCTATGGTGGCTGTAGGTTTGCAGTCTGTGGTTACATATGG
TGGGCTTGTCATCTTTGGAGGATTCATGTTGTATGACACACAGAAGATCATCAGAAAGGC
AGAAACATATCCTTTGTATGCTGCCGTACCATATGACCCCATCAATGCGTCAATTGGGAT
ATACATGGACACCATCAACATCTTTATCAGAATTTTGACCATCATGGCTTCCTCAAACTC
ACGCCGAAAGTAAAAGTTGGAAATGCAATTTGCGACATTGTTGTCAGTAATAGATGCTGA
ATTATTTCAGAGTTTAACTGAGGTACTTCGTGGAAATAACATAAATACTTAAGAGAAATG
TTCATTGCAAACTACTGACCTTGAAGATATCACAGAATTTCTTAGAGAGGATACTGCTTT
TGTTCTATTTTTATTACTTGA
>bu_91849.1_c201
TGATTAACCAACTGGAAAAACTTTTAAATCTTTCTTTTTTATTTTTTCCCTTTTYYSTTK
TAAAGTACGCACAAATTTTATCCCCATCAGCAAAAGAAAGTCATTTACTAGAGAGTTTCT
GATTGTTTCTTTTTCATTTTTTCCCCATCTCCATTTAAAATCCTTATTAGCCAACCAACT
CCTTAAGTGTTTCTTCTGTCAATAGCTGTGTATTGACATAATTTTATTTTTAGTAATATT
TGTCTATTTTATGTGAGGCACTGTTCATCAACATGCTCATATTAAAATGCAATAAAGAAG
CAAGCAAGCAAGCTTAATCTGTGATAAGGATGGGTGTGCTTATCATAAGAAATTTGAATT
TCTTTAAAAGGTAACATGTGATAGAGATAGAGTTTTCTCCATTGTTTATTATTATTTTTC
AATGGATAGAAATTTTTGTTTGCACCTTAATAATATTATTACTGTTAATAATATTATTAT
TAACATTACTGCGAGGATCACTTTCATTCACGTCTTTATCTGCAGTTCAAATATATGACG
TTCATATATTCTTAACCGTTTAATATTTTTTTGTGTTGTCTAGTGTTAGTGGCTTATCTT
GAATGTTTGCTTAATGTTGAGGGATCAAGAGTAAGAACAATTTATTAAATATTGATCATA
AACCAAGAATGTTTGGTTAAGATTGCTGGATATTAGACTAGTATTTTTTATTATTATTTT
GTTATCTCTTTTTTATGGAGACTGACTTGGTATCAAGGCCAATATCAAGCTAGATCAAAC
AAAGTATTTGTAACATAAGCTAAAGATTATATCACAGAATTTAGCTTTCAAAAAATCATA
GCTGGCAGTTCCAAGCTGGCAAAATTCAGGTGGCCAATCAGGACAAAGGATTCTTTTTAT
TTTCTCTCTCCTTAGAGTCACAAATAGAATGAACAAATTGAGGTTATTTTATAACTTGAT
TTAAGAATTATTGTAGAAATTATACAGAAGTAATGGAGCCATAAGCTCCTTAAAGTAATA
TTTCTGTCCTTACATAGAATTAAAAAGAAAACGTTTTCTCTGTGACTAAATAAAAAAAAA
AAAAAAAGTTAATTAATCGCGATCTAGAACTAGT
>bu_91849.1_c202
CTAACTAATTATTTTTTWTTATTTTTTTTTTTTWTTTTTTTTTTTTTTTTTTTTTTTTTT
TTTTTTAAATTTACAGGGTTTTTATTTACAGTTTAAGTGATTACCAACTTATGAAAATAC
GGCCTGTACTTTACAGCTAAGCTAAACACATGCAAAAGAATGAAAGTTGATATTTCACTA
CCAATTACAAACATTTCTTGCACGTGGACTGCGCTTGGTGTCACGAGCCTATGGAAATCG
CGCCTCCATACACAGCAACCTTGTATCATGTATGTACAAAATACTTATCGTGTTTCCCGT
GTCTCTCCTATTTTTTTTTTTTTTGGGTACCAAAAGTTTCTATGAGACCTACATTTTAAC
AAAAATCATCTGGAAAGGTGTGTTTGAACGAAAAAACAGCCAAATTTCTTTCCCTTTTAA
AAACTTGAGACATTACGAGTGACATATTTTACAAGCTTTCAAAGCAATATACAGATCAAA
TTACCTAAGAACTTAAACCAATGTATTTTAGGAGACAACATCTAAGTGTTTCTACAGGAG
TAAAACGCGAGCCACTGAAAACACTCCATAAGGAAATCAATATTGAAAGAAAATTTCGAA
AGCAGAAAAAACAGCAACCTATTTCAAAAGTGTCACAGTTACATTCATGGCCCCTTGTAC
CCTTTCGACTTTTGAACTGAATTATACACAAAATCTGTTCGTAAAACACACTAAATTTAT
CACTTCAAAATACTGACTCGCTCAGTTTTGAAATTATTTTAGTTCAACAATTAACGTTCC
CGGCTGACTATACTTGGTGGTGGTGACTTTAAGGCTCTCGGTTAGATCTTGCCTTCTCGC
GTTTAGTTTGCATACCATCATCACAACACTTGTAAAATACGCTCTTAAGCTGAAGCTTGA
TGCAATATCTGTTCAAATGATGCATGAAACGTTTCGTGGCCCGCGACGGTTTTCGCCATT
GGAAGCGCTGCCTTGCGTAATGCTCCATGTTCCTGTACTTCGCGGAATAGTATCTGTCTA
TCGAGCAGAACAGACCCCTATTGGCAGCGCGGTAGCCGATTCGGCAACATCTTTTGATCA
TGTGTTTCCTACTGGACGTCTTAGAAACCACCTTGACTTTAACAGGGGGCTTTGATGATA
CGGACGGCCGCATTGTCGTGGTTTCTCCTTGAGATCCAAACGCGATAGATCCGTTCGCAG
AATTCCGCTGGTCCATTTCCGAGGAGTTCCATTTTTCCGGATGTTTGCGATGTTTCGAAC
CTTTTCGCGCGTAACTCAATTCACACAAATAGATCAGAGTGAACACGATTGTAATCTTCG
TTGCGAAATTCATGGCTTCCTGTGTTCTGCGTGTTTGTGCCTTGGACGAAAAGCAGAAGT
TTTTTCACGAGAGTCGATTTGACTAAAGAGCAAGTTGTGATTTGTCCGCTCAGCAATCCA
GTTTCTGCTTCGTTCCGCGCCGATGTATGCTGAATGTAATCAGGTACCAAATCTTTCAGC
CGTCGATGATTGTCCTCTGATCCCGGGAATTCCGGG
>bu_91849.1_c203
AGAAGCAATGTGAAAAATTTAAAACAGACAACGACGACTTACATCAAAATGCCATGTTTC
TTGTCAAGGAATTAAGAGAAAAGACGGAAGAACTTGACATTGTTTCCCAGTACAAACAGG
AAATTCAGAATTTGGAGCAATTTAGAGATGAAGTCCTTCATAGCCTTCAATATGAACGGA
CAGCACGTGAAATGTTTGAGCAACTTTTAGAGGAAAGTGCTGCCAGAGAAGACGAGAATA
ATGAGTTGATAAGAAAACTAGTACAGATGAACCAGTGGAAGGAGGCTGAATGTAAGAAAT
TAAAAGAGGACATTCAAGAACAAGATCAGGAAACTTTAAAGGGTGGTGAGGTAATAAACT
ATGTCACGGATAAGCTGAATAAATATCGAGAAGAATACCAACAAAGGGTACAGGAAGAAG
CAACGCAAGCATTTCTGAAAGCTAAGACCAATACAACGAAGAAAATGGAACATATGTTGG
CGAAAGAAAAGCAGAGAGTGAAAACTTTGAAACGTTCCATCGCAGAGGAAAAAATCAAGA
GAGAAAGATTGACTAAAAGGAATAAAGATCTGTGCAAGAGAAATCGTCAGATGTGGGCTC
GTGTCAATAACTTGGGTGCAAAGGTTGTGAGCAACTTTCCCACTACCGGTACATCCAGGT
GTTTGGAGGCAAGAGATGATGAACAGTCATGGAGCACTAGAAATCGTCAGCTGTGGGCTC
GTGTCAATAATTTGAGTGCAAAGAAGGAGAGAAACTGTACGTTTCCTGGTACATCCAGTT
GTGGTGAGGCAAGTGGTGACGAGCAGTCATGGAGCACTGTCTCAGATGAAGAGGAAACCG
TTGAAAGCCCGCCTGAGAGACGACCATCTGGTACTTAGAGAACAACAGCTTCTATTTTTT
TCTCCTTTATTGTTAAGCTACAACAACTGCGGAATTAGTAAACCTTCTTAACTAGAACCT
CCCTCAATTACGCGCCCTCCTCCTTTTTAGTAGAAATTTTGAATTAGCTCCCGGACGCTC
ATCCGCGGAAGGGCAGTGTATATGTTTGTTTGTTTGTTTGTTTTTTTAATTCCTTGAAAA
TTGAAAAATAAGAAGTATATTCGTATCGTAGATTGGTTTAGTAATACCTGAAAGGTATCG
TTGAATATGTGAATGATAATAGAGACTTTCATCGTGAAGAATTAATCAATTACGTTTGAA
AAGAGTTTACCCTTCGTCATATTTGCTAGAGTTTTTATTTAGGATAATAATTAATTACGA
TTTAATAAGGATTGTCCTGGCTGGACGTTAAAAATGCTGATTGTTTCTTGGTGCTGATAG
AGTTTAAGGCGTAAAAATTAACTGTTTTGTGACTGTAGTTCTCTTTAATTAATGGTATCA
TAAGTGAGTTATAGATAATAGCTGTATTATAAATATCTAAGAATTTCTATGCTGACGTGC
ATGCTATGAAACTTTCTGGATCGTAATTATGATGTAATGCTACCAAAATAGTCATGTTAT
AAGCTTCCGGGATTCTCTAAAATGCTTTGTAATTGTACATAAGGACTTAGTCGCGTAGTA
TGAGTTGTTGTTGTTGTTGTGAAATATTTGTAAAGCTTTACCGAGAGAGAGTTAGAGTGG
AATATTGTTCATTCCAAGGAACTTTGGAGAAAACTGTAAGTTTGTCAGTAGTAAAGTTAA
TAGGAATAAATATAGTGTTCTTTCTGTAGCGTAGATTATAGCGTGATATGAGATATAAAA
ATATATGCTGGTAGACGGCTTTTCTTGTCAAACTTCAWTTAGTCTATTTCCGTGCTGACT
TTAAATCTGCAATTACTAAATTTGATTCTTTTTTTTTKTTGTAATYYATATTCTCATTCT
CTTCTTGGTCTTAACTGTACCCTTAATTCGTTGTACTCGATTTCTTTCGAATTAAAGAGA
CCAGGCGT
>bu_91849.1_c204
GAATTCCCGGGATMWKMCYKRGATGCTCAGAGAGATGTGACTTATGAAGAAGCCAAACAA
TTTGCTGAGGAGAATGGACTTCTGTATTGTGAAGCAAGTGCAAAAACGGGTGAAAATGTA
GAGGATGCCTTCCTTGATACAGCAAAGAAAATTTACCAAAATATTCAGGATGGAAGTTTG
GATCTTAATGCAGCAGAGTCAGGAGTGCAGCACAAACCACTGGCAGGCAGGCCAGCAAAC
TCACTGCACACAGATCAGCAGGCAAATCAGGATAAATGTGCCTGCTAACCTCCTAAATAT
TTTAATCAGAGAACAAGGTGAATGAATTTCCTCCATTGGATACAGACGCAAACACGACTT
ATTTTCAATAAATGGTACAAAACATTGGTTAAGTCTAACATGTACATGTAGATATCAGAT
GTGGTATAAATACTTATATTGTAGCAAAAGGGAAATGATGAGGAATGGTTGTCCTCATTG
CAATATCATCTTATAATTTCCATTAGCAAAGAAGATGCTGTAACACACTACTTTTGATGA
AAGATATTCATGTTTTGTGTAAGAAAATCTACAATGGTTCAGTACTAGTTATGGCACAAG
GGTGAAATTACAGCAGGGTGGAAAGATGATTTTTACTTAAATTCCCATTTAAAGAAACTG
TTTGTCATACATGTACAGGTATTTAACTCTTTTACATTGACTCAGGATACCATGACAATA
ACAACACATGGTTCATGAAGCAAGTGTTGAAAATTTAAAATTAATCAACATGGGGTAAAC
AATATCCTAATTCTAATTCTAAGAAATAATATCCAAAGTAATGTATGGCAGATAGTAAAG
ACAGATTTTGAAAGTGAAAGAGTTAAATTAGCAAAGCCAACATATTTTTGCCTGTTGTTA
AAAAATTGGGTTCCATAATACAAAAAAGTTGTTCAGAAGTGCTGTAGACAACCAAACCAA
ACACAGCTAGCTGTTTCATTCTTCTTTTTAAAATTAATAGTTCTCTGTGTGTGTTTCTTT
TCCTCTTGTTTCCCATAAGTTTATTTTGCTCCTAGTACACTGCCAATTCTGAATATTCAA
ACTGCGAATTGCTAAACCTATTGGTGTTCATCCTAATGGAATTGTCACAAAGTGTTCCCT
GCATGCATGACAACCATCAAGGAAATCGTATCAGCAGGACCAGTGTTGTAATGCTTTTCA
TGCTTTTGTACACAATGGGCTGCATTTGTCCCTCAAGTTGATAGAATAATGTTTAACTTG
TAAAATCTTGATAGCACAATACAAAGAAAACCAGCACTTACTCAGACATTTTCTCATACC
TCTTGAAGGAAAGCTCAGGGCTACAGGGGAAAGTTGTAACATTTAGTTGCTGTCTCGTGC
ACTCTTGTTGCAGTTGTTTATGAGGGAAAAATTAAGTTGTGATATATGCATAGGTATGAA
ATTTTAATCCATCATTGAAGAACAATGCTATATTGTAATGCCTTTCTGACTAGAAAATGA
CTTTGCTAAATGTCTGTTGTAGGCAATTGTTTTCAAAGTTTACTTGCAGATGTTACTTGG
TTTGCTTGTAACTCCTTGAATGCGTTGCTCAATCCAGCTCTCCTCTTTCTTTTGATAAAA
TAAAGCTGTACAGTGTAGGATATGTGAATGTCACTTGTCATTATACTTGTAACTTTACCA
CAAAGACCAGATGCTATTGTCAGAAGCCTAAGCCTTTGCTGGTAAATGGGGATGGGTGTG
AACAGGATGGGTGTCATGCAGTTTTCTTGCTTGGAACGTAGGTTTACATGTGGGCAATTC
CACTAAGTAATATTCCTTTATTTACCACTTAACTGTCTACTTTTCGCAAGAGARCTGTTT
TAACCCATTCTTTTGTTTAAGGCAGCAGAGAGTTTATACAACTGTAGTTTGCATGATAAA
AAGGTTTGAAAAAAAAVTTWWWGTTWRTTAWTYKCTACAT
>bu_91849.1_c205
GTAACAGCTTCCAGTGCATCAGCCACTGTGAGACGTTCCCATTTATCAAGGGATTCAAGG
ATACTGACTTTCTCCAGGAACTGTTCATACATTTTTCTCTTACGGATCTGGCTACCCATC
AATATACGACGGTAAGTAACTCGGTCAATGGCCCAAAGCTTCACATCAGTTCGTGACTTT
ATGGTAGCTGCTCTTGGTGTTCCATAAATCAAGGCTAGTTCACCAAAACTGCCTCCTTCA
CCAATGGTAGATACATACTCATCACTAACAAACACATCGACTTCACCGCTGTCAATGATG
TAAAAGTTATCGCCCTCGTCCCCTTGCTGAATTACAATCTCGCCTGCACTGTGTTTAACC
AAAGACATAGCATCGAAAATATCGCTTCTTTCATTTTCGTCCAGGTGAGAAAACAGAATA
TTTTTCGCGATCGCCTTCGACAGGGCGGCCATGGTTTTGTAGTCTTTCGGTACGACCTTT
TTCACATAAGACGTAGCTTCATCTTCGGTAATAGGTCCAGCACTAACAGCTCCGCGGCGT
TTTCTGGAGACGCCAACAGGACCTGGAAGATCTTCAATTTCTAGTTTTTCTTCGGGTTCG
CCGCGTTCCTGCGGCTCTGCTTCGTGCTCCTTTTCGAGCTTTTCAAAATACTCCCGAAAA
AACTTGTGAGGGTTGTCTGGCTTTTTGATACATAACTGCACGATGCAGTCCTTAAGAATA
GCTTGGATATTATATTTTTCCACATATACTTCGCACTGCTTGAGCGCTTCAGCATCACCA
TCCTGCCTTTTAGATCCCGKKWATTCKCAATCCCGGGAATTCCGGA
>bu_91849.1_c206
AATTCCCGGGATCTACTTTAAAGGGTCTTTTGAAACAAGATTTCTGAGAATATATCCTAA
AAGGSATAATGGGCGTGATTACAGATGTCTCAGAGTTGAAGTGTATGGATGTAATGATAA
TGCTGTTTGCTCCCGTTTCTTTGAGTGGGACTTTTTCCTGAAATCCCTCAACCTAGCAAT
TGAAGGACAAGTGAATATTATTTCAGCTAATATCTATCAAAGCTGTCAAGTTGTTCCTGG
AAGTGCAGCATACTACAACTATCAACTGGAAAACAAGTGGGTGGGGATAAACCTGGAAAT
TTTCAAAGTGGAAAAAACACAAAACAAACTATTCTTCAAGTGGGCAGATACCACAGAAAA
GAACTTCTTGGGAAGAATTGTGCAAGTAAAGGTCACTTGTAGTTATTCAGCTCCCGCATC
TAGACCACCCAAAACTGCTTGTCTGATTTTCAAGACCTCAGGACAAATCACTTTGGATCT
AAGTTCTTTGGCAAAGACAACACCATATATTTCTCCAGTGACTACAGCGACTGTTTTTAC
TGAACCAACAAAATCTTCTGAGATGTCTTTAGTGACAAAACCTGTTGGAGGCACAGATGA
AAAAGACACAAGTACGAATGGAAGCAGCAGTGGATCTGGAATTTTGATTGGTGTTGCTGT
GGCATGTGCAGTTGTGTTTGCAATTATCCTTATTCTCCTTGTTGTATTTTGCAAGAGGAG
AAAATTGAGTCGAAGGAAACAAAAAAAGCACACGGCAAGGCTTCATGTTGGCCGGCGAGC
TGTTGATGAAGCAGTTTATGCAGAAATAGGAAGTCCGTCGTGCGAGGAATATACACTCTT
GAAACCTGCAACTGATAGATGTCGCTCAGAGTATCAAAGTCTGATCAAGCCTAACGAAGA
TCATTCTGGTTACTTAATTCCACTGGAAGTAACAGGATCTGCCGATTGTCACCCAGATGG
AGCTATTCTCAGCGAACTCCAAAGTCCAAAACCACCTCAAGATAAGCCAAAGGATAAAAC
CTATGATTATGCTAAACCAGAAGGAATCATTATGTTAACAGCTAGTCGCTCAAGTTTAGA
CAGTCTTGACTCCCATAGACAAGCTGATGTTCCTTCGTCACCGAAAAATACAACCTTCCA
AGGACCTAATTCTCCTAGATCACCAGGGGCCTCTTCAAAGGAGCCCTCGCATGACAAGGA
GGGTGATGACTCATTACAAGCAGATGATTATATCGAAGTTCTCCCAAATTAAGCGATTGG
ATCATAATAGTTGACAGGGTTAAGGATGGTCTCAGTTCCCACGTTCCCACATTCTGTCTT
GCCCATCTCTCATCCTCCATTCCTGTAACACCATCACTGCTAGTCAATTATGAACAAAAT
AACGCATTGTTTTGCATTTCTATTTTCATTATAGCGGAGCTCGCAGAGCGTAGCCCCATA
ATTATAAAAAATAGTAGTGACCCATCAAGCCGAAAAAATTGTGATGTACGACCGAACGAC
TGTACGACCGAACGACTGTACGACCGACCGTACCAGGTGCTACTTTTAGCATGCGCGGCC
AACTGTGTCGGAGACTTTGATTTGTGCGTGACACATGTCAGATGATGAGTGCGAACACTA
TGGACATTGAATGGTTTACATAATCAACGCAACCTTTAATGACCCTTTTAAATCAGTACT
CGGCAACAACCAATCAAAATGTAGAAAATATCGTATAAGAGAGTGATTTCTTACAAATTT
TGCAGAGTAGCTTTTTACACACCTGATGTAAATAAGCGAATACGAGAGCGAAATAAAACA
GTTTAATTAGAAAAAAAAAAAAAATATAAAWAAAAAAGTTAAATTAATMGCGATCTAGAA
CTAG
>bu_91849.1_c207
TTTAACTCAATTTTTTTAGACATAGGTTTATTTATTCATGTATGGTTTTAATTATTTGAT
TTTACATTAGTAGACCAAACTTTGGTTCCTTTTTCTCAAGAATTCAAATCAAAATGTTCA
TGTTTGTCTTCATCAGATTGAATGTTAAAATGAAGTGATGTTGATAAAGGGAAGTCACAG
TGTTATGCTAAGTTTTCTAACCTAGTACTGTTAGAGATGTGGAAAAATTACTCTTTGCAA
GATTAACTAAAACTGACATAATTTCATTATGGAACTAAAGGGGATCCCGGCATACAACAT
ACAAGGTTGCAGAATTTTTTACTTTTTTGTTTTCTTAAGGATGAAACAGTCTGTTACTGA
CATGAATTTTAGGATTTTGGTGTGCTTAGCAAAACTTCCAGTTGCAAAATGTACATGTGA
TTTGTGACCATCAAATGTCACAGGAAAATAGATTGGAAATTAAGAAAAATTGTTTAGTGA
TCCTAGGCTTACCACTCAGGTTCTTGTAAATTACTTTTTGATCAGCCTTATCTTTGGTTC
CTTTTTATAGTTTGATTTTGTTTGTTTTGTTTTGTTGGTAAGTGACCCAACAGTATTGAT
ATGCTATTTAGGCTAGACATTTTTTTCCAAGAAACACTTTTCAGTGGTTCTCTTTTGTGA
AATAATGATTATTGTGAACTTGCACCTTTCACCTTGAGTCTGGGTGAGAGTATTTCTGAC
ATATTTTGATTGTGATAAACTCTGGAGCCATATGGTACTCCAGAAGGATTATGCTTTGGT
GGACCACTGTTGTCCACTACATAGAGTAGAAAATGGCATATTTTCAACCTTGAGTGGTAA
CTGAATTCTGATAGCTTAGCTTTGTTTCCTCCATCTCTCTCTCTTTGTAGTATTCAATAC
CATTACATCATAGGCTCTCTTCAGACACCAAAGTCTGCATTCTGTCTCCAGGTTTGGTTC
CATCAAAAGCATTTGGGAGGCTGAGGCAATGTTGCTTCTTTTAGCGGTAAATATTTAGTC
AACAGAATTATCAAATGCATTGTGTGTTCCGATGGCAAATCAGTCCTGGGTTAAAGTAAG
AGACTTTATCTTCAATTTTTAAATTTAATGTTAAGTCACCCAATGTCGGTTCAGTAGGTA
CTCCTTAAGGAGTAATTTGAAATGTCTAATGAAATCTTGCATCAGGGAAGTAGTACAAGG
GTCGTCTTACTGCATAGTTCTATTTACTAATTTATCATTTGCCCAAAGTCAACACACTAG
CTCTTAACTGCAAGTTTTAGGGTAGGATTTATCTTTAATGTTGTTATGGAGACTAGAAAA
AAAGAATTTAAATGATGTAATGGTTTTACGTGATGAATAAAGAGCATTATAAAGGMCMAA
AAAAAAAAAAAGTTAAATTAATCGCGATCTAGAACTAGT
>bu_91849.1_c208
GGGATGCTAAGAATGGAAAGCGCCTCAGTGTTTGAGAGGCCACACACGACCCATTAAGTG
TATGCTCCTCTTGCATCAGCGACAAGAATACCAGAATGAAGAAACAGCCACCATTCTTTT
GCTCACAGGTTCATCAGACAGAATCATATTAGTTTGGGATGTAAATGATGGTCAGTGCCT
TCACACAATCTCTGATCATTGTGGCTCTGTGAAGTGTTTAGTGAACATAAAAGAGGACAG
GACATTTTTCTCTGGTGGTCAGGACTTGTGTGTTTGGAGTGAAAAGGGAGAGTTGCTGGA
TAAAATGCAGAGGAACAGTGAAGACTGTGATATCCACACATTGCTTCCTATAAAGAATAA
CCGGATAGTGGCTGCTTCAAATAAATTTTCACTTGTGGTATATTCAGTGACAAGGAGCAC
AGATGATTCCCAAAATATGAAAATAGTTGAAGTCAAGAAACTCCCACCTCACAGGGAATC
AATTAGRTGCCTTATCAGTGTAGCAGACAGCATGTTTGCATCAGCATCACTGGATGGAGC
CATCATTCTGTGGAGCTCTCTTAGTCTTTCTYATACACGACAGTTTAACTTTGTGAAGGA
CTATGAAGGACCATTTCACACCTACCCCGCAAGTACTCAGCATATCTTCACTGTTGATCA
GAAATACATATTGGCTTCCATTGGGCATGGATTTTTCTTGTATGACACTATGTCAGGGAA
CTGCCTTGCCAAAGTCACAAATGCACATCATGGGAAAATAATTCACTCTGTGCTGTTGTG
TAAAGGTTATCTTTTGGCAACCTGTTCTGAGGATGGCTCTGTAAGAATTTGGGGATCACC
AAATCCTCTTTTTGTCTGTGATGGTTCTACGTCGCCATCCTTTACTTTGCAAGTGGAGAG
ATTTCTTGGTAAAAGCATTTCAGAGGTGCAAAATATCAAGTCACCAATCACTCCAGCGCT
TCTTGGAGAGTGTCTGGCTCATACGGGCGCTATACATATGGCTGTTAATCTTGGTGAGGA
AGGCTTTGCTTCCTGTGGAAGTGATGGCCTTGTTGTCTTGTGGAAGGACGGTGAACTGGA
GAAGAAGAGAAGGAATGAAATGGTTCGAAATATCTTGCTATCGATGGATGATACGAGATG
ATGTAGGGATATTGTTAGCCGCTGATCAGGACTGTTAATTGACTCAACACGCCCACGACC
CTGGGGACTTTCGCTCCATCTGATAGTTGTATCAACATCAGGCTTATAGGACACGAACAG
CAATCGTAGAGAGAATGCACTGCTCTTGGCCCCCTTTAACCTCGACCAGTCAATAGAAAA
ACCCCTGTGTAAACATTCCAAATCAAGCGCTAGACGGACATTCTTCCAAGATTTAAAAAA
GAATGTATAGAGAAGTAAATACTCTCCTCTCAAAAATGGTTGTGACGAAGCTTTGATTAG
AGCGATGCTCTACTGTGTTCAGCTAACCTCTGTCCGAGTGAAAGCGGTATATCGGTGATT
AGAATAGTTTTGTTTATCAAACGGACATAAAAAAGGAATGAAAATACTAATTCCAGGAAG
AGGCTTCAAAATTTGCAGTGGAAACAATTATTCCGCGACACAAGGACTGAAAGAGTGCAA
CAGATGTGATGTTGCGTTCTTTTTCCYTAAAGCAGTGTAAATACAGAGGCATRGAAATAA
GAGTGTAAAACATAAAAAAATGACAAAAACTATAACTAAAAAAAAAAAAANAAAAAAAAG
TTAAAAAAAAATTAATTAACGACGAATACTAAG
>bu_91849.1_c209
GAATTCCCGGGATGTGGCGAAAGAGATGGCTACGGCGGCAGAGAAGCTGCGCGATGACTT
TAAAAAGGCAACAAATGATGTAATTGATGCCTTACAGGAATCAGAGAGCAAAGGGCACTC
AGGAGGAAAAGAAGAGAGCTCTTCTGAAAGAAAGAGAAGAATTTGAGAGGGAGAAACAGA
AAGCGCAAGAGCGACAGAAGAGTGCGCTCGAAGCTGAAGAAAGGGCGAATGTTCTTTACA
CCGAGGCTCAAAAAAGAGAAGACAAAGCGATGGATAAGCAGGGAAGTTTGTTCGCAGCAT
TGACAGATGGTTTGACAAGTATGGTTGGTGCTGCTAAGGAAGGAATACAAGGAAATTTTG
AAAAGGCGGTGGAAAAACTGGAGAAGTTGGGCGACCAATCAGGATACAAAGAAGCTATGA
AGATGGCAAACGAAGAAAAGATGAAACACTTGGATGAACTGCAGAAGCAACGAGACATGC
GTCGAGACGCCCTACTTCACTGCATAGAATTCACAGAGAAGATAAAGAGTTGCCAGAATG
ATGACGCTCTAGCAGATGTCGCCATCGAAGCCTTGCACAGTTCCATTGGTGCTCTTAAAT
CTCTCTCAGCCACTATGATGAGTGCAGCCATGTTCTGGCGTCAGATGCAGAGCCACTGCA
AGGCTTTAGCGAAAGAAGACGTGCGTCGGAAGGTAGAAACAGCCATGAAGCTCCCTGAAG
AAAAACGACTGAAAGTTTGGACTTCAAAGCCATTCAAAGTATCAGCCGTGCAGTTCTATT
CTAAGTGGGTTGCTCTTGATGACGTGTGCGAAGTGTACAAGCTACAGATCAAGGAAACCA
GACAAGATCTTTACTCCTACCTGACAGAAAACCCTACCATCGAAGAGGCGAAAAAGAATG
TGCGTGAGCTAGCCGACACGTTTGCTGCCGATTTGAAGGCAGCGCATGAGAAGTTGGCAG
AGAAGGAAAAGAAGGCGCTGGAAGAGAGGAAATCGCTTGAGGACTCTGAATAGAGGTGAC
CTAACAAGCGTCTTTACTTATTGTAGCAGTTATTTCATGAGCTTATTAGCGAGCGTAGCG
ATGCTTGATCAGACTTGTGGGTTAGAAATGTTTCGTGCACTTTCTCACCGAAGCGTGCCT
ACTATACAAAAACTATAAAGTTAACAAAGCTTGTATGTGTTAATGAAGTTGAACTGACAA
GGCAAATGTTTTGTCTTTGTATTCGGAACTTCGGAACTTTACATCATTGCCTACTGTAGT
TTTAGTAGAGTTCGTGCTCAAAGTTGTCGTGGTCAGTTTACTCAGTAGTTCCTTTCATCG
GTGTACGTGTTACAGGATTGAATGGCCCTTCTTTAATATTAGCTTTTCCTGGAATCCATT
CTAAGTGACTCCAGTTTAACCTTATACAACAAGTATGAAGCTTTTCCATTTACATGCGTT
TATGAAGATCTTAGCACTAAATTTAATGGAATTAAAGTCCTTCGAACAAAGAAAAAAATT
AAADDATAHGATCTCVMACTACGAGCAAGAAAGCGTTGTTACTTTCAGATAGTAAAAAAA
AAWRWRKTTMATTGTAGTAGAATTGATGCTGAACATTACGGCGCAGCAGTAAATAGAAAA
TAAGAATTGATGCAAGAAAGTTCATCGGCTACAAACGTAACCGATTGTACTAAAATATTT
TAAGAGTATAGCAGAATATGGTACTTATCCTG
>bu_91849.1_c210
AACTTTTAACTTTTKYDTTTAATTTTHTTTTTTTTTTTTTTTTTTTTTTTTTTTTATTTT
TTAATTAAACATGTTTTATTTACATTCCAAGTCACCAGAATTGTAATAAACGTGTAACAC
ATGTAACAAAGTGATTCAATAAAACAATAAATTATGATTCAATTCATTTCTTCTTCTTTT
TCAACACAATAACTAAGATTAAACCATTTTTAAATACTTAACGGAACAAAATCGGATATA
AAGATAATTTTCCCGCTTGGAAATTCCAAACAGATTGTTGACAAGGTGAAGCGGTAAAGA
AACGGTAGATGTTACAAAAAAAAGGCCATCCTAGAGCAGTTTTAAAATCATGATCTTTTT
CAAAGCACTTCACCGTAGTTCTGTGTGCCCGATGCCAAGTTTTTTCAGCTGGTCTTCATA
ACCATCGATATTTCTCTTCATAATATCCATACAAGGGCCAAGAAGCCTTTCAAAAGCGTG
CACGTCGAGAACCGCAGTGACGAGGTCTCCTACTGCATACACCGACGCAGCACGTGGTTT
GTGGGTAACAAGCGCCAGTTCACCAAAGTAACCCCCTTTTGTACACTGTGTCAGTTCCAC
TTCTTCTGTAGGATCATCCTGATTGCGTATCCTGATGGATGCTACTCCGCTCTCTACGAA
GAACATACAGTCTGCTTCATCTCCCTGCTGGATCACACAATCTCCATCTTTGAACGTCCT
GGACTGAAGTGCATCCGCTAGATTCATGATCTCATAGTCCGTAACTTCCTTCAGCATGGG
AACTTGCTCTAGTAACTTTTCATGTATTTTCCTCTTTTTGGCTGCAGCCTTTAATAGTAT
CCTCCTAAACGTATTTCTGTCCAGAGCCCAGAGAATTCCTTCTGAAGTTGCCACTATTGT
TGCCGCTCTTGGTGTGTTATACATCAATGCAAGTTCGCCAAAACTTCCCTTTCCATTGTA
AGCACCAACCAGTTTATCATTGCCCTCAATTTTCACATAAATGTCAAAAACGCCCTTGTC
TATGACATAAAAATTGTCACCATCATCTCCCTGGTCTATAACATGATCTCCTGGTTGCAC
TTTTCGCTCAAACATTGCATCAAGAACCTCATTTAGTTGCTCAGGAGCTACATTCTTGAA
GAGCAAAATATTCCTGACTGCATCATTTAGACGTTTCCTTTGTTCATCAGTTTTTGGATA
GACAATCGGGTTCTCATCGCCTTCGTCGTCCGAATCAGGGTTTAATGGTTCGGCACAAAC
AGACTGGCGTCTTGCATATCGGTTTTTTGGAGGCTCTGGTGATGATGTAAGTTCGTCGTT
ATAAGGTGTGGGAGGAGGTGGCTGAGAATTCCGATTCTTCTTTCCCCACGAAAACACTTT
TTTCATTCATCCCGGGAATTCCGGA
>bu_91849.1_c211
GAATTCCCGGGATAATCGGAAAAGAAAGGGAACGATTACTTTGTTCTTGTGCATAAACTA
ACAAAATATTSAWWTSMSGRGATCGGTTTTTCGCCTCTTCGTTTGAATAGAAGGAACGAT
TTGGCGGACAATTCGAGGCTGCAAAGGTGTTTCCGGCGGAAGGTTGCTTTCAATGATTTT
GTCGCGATTCCCAGCAACGAAGGAAGTATTTGAGAGCGAGTTACTGCCCGATCAGTGAAG
TAAACAGGAAAAGTTCAAGGCGTCTTGCTGCCTGGGGGACGATAAAGTTGCAGTGACGTC
TTACAATAGCTGCCCCTGGTGATTCTACCATGGATACCAATAATGGAACCCTAGGTAGCC
CCATGCAATTGCAGTGTAATGCTGCAAGTTCTGCAGAAGATATTAAGAAGTTGTTGGGAG
AGAAACTGCAGAGGCAACTTACTGATTATTTAGTCATCTTCAATGATACAGAGCTGACAA
CTGTCCACAGCATTCTGAAGGATCAAGGTTTGGGAAATGGAGGTCTGGACCAAATTTTAC
CTTACTCATTATTTAAATGAGGAAAATCGAAGAATAGAAATCACCAGTATTCAAACTGCC
TCACAAGTTGGTATGCCACCTCTTCCAGTTGTGGAACCTGAAGTCAAGATGAACAGTGTG
GAGATCCAAGCTGTCTTTCCGTTAGTGGCTACTGCTGAAGAACCTCCCAAGAAGCGAAGA
AGGTCATCAGGATCTGCGACAGGAAAAGGCAACACTAAACCTGGTCAACAGCTTGCCTCA
GTATCTCAACAAGTGCCTGTCATCAGTTGCACTAATTCTGATAGCAATGTCCATGCACAG
CAGATTTCAGTCATAAAGAATGGTTTGGAAAATTCTTCTGGTAAAGATGAAGCATCCTTA
ATTGGAATCACTCAAGCACAAGGTTCATTCTCTCTAAAAGGTTTGGCAGGAATTGGGTCA
GATCCCCCAACATTGATTCTGCAAACATCATCTCAGAACAGCCCAGGAGGAGATAAATCT
CCATCTGCAGATGCTGTGAGCGGTGAAGAGGAAGAAAAAGCAAAGAGTATTGATGGAAAA
ACATGTCCAGGCAACAGATCAGGTAACAATGGCCAGATTCAGTTGTGGCAGTTCTTGTTG
GAACTGCTGACGGACAGAGGCAGTCGGCACCTGATCATGTGGGTTGGAGAGAATGGGGAG
TTTAAACTGAATGATCCTGAGCAGGTGGCACAACAATGGGGCAAGCGTAAAAACAAACCA
GCCATGAATTATGAGAAACTGAGCCGTGCCTTACGGTATTACTACGATGGAGACATGATT
CATAAGGTCCATGGAAAGAGATTTGTTTACAAGTTTGTGTGTGACCTGAAAAACCTGTTG
GGCTATAGTGCAGGAGAGCTGAGCAGACTTGTTTTGGAAGCTGAAGACGCAGCCAGTGAC
ATGGAGCCTGGGACAAATGGGGGACATTAGATTGTTTAAAAAGCTATCTATAACATTGTA
ATGTACTTGTATGCATTATATCTGTAAATAAGGAGTGAAATGGTTTCCATGCATTGTAAA
CAATTATAAGGAAACCTTTTTAAGAAAACAATGTGTTATACAGAATGGTAATTTTGGTGT
TGCATTGACTCAGCTATTCCTCAATAGAATTTAGAAGCATAGTATAAATGCATTCTTTTG
AAGATTTCCCAATCTAGGGGCTTTTATTGTCATTGCTGCATGTACCTGCTGTGGGTGAAT
AGATCCGAGAATTGCGTTTCAAACGTTCTCTAAAGGGAAGATTCTTTTTTTTAAATAGTA
TTTTTCACTGGTATTATCAGAATCAATTGTTAATAGATAGTGAATACATGTGTATTTATT
TCATGCAAGATTTAGGTTTTAAAAAGACTCTAAAGTAAAGGAACTGGAATATTAAAAAAA
>bu_91849.1_c212
AATTCCCGGGATGGTCGACGTACTGGATTTGTACTTAAGTTTAGACGACCGCAGTAAGAG
CGAGGAGGAGGAAGAAGACGAGGACGAGTCTATTTCAGAGTCAATGGAGGTTGTGCCTTA
TGCAGGAGCGAGTGACCAAAGTACTGGACAAGCAGGGGCGGAGTCATCGAGGCCCGCTCA
AGAAGCAAGTGAGCCACCCAAGCCTAAGACATTGGCGAACGCTCTGAGAGAGGTAAGAAA
AGCTCTTGCCGAAATTTGGAAGTTTCCAGAAGATAAAAGAAAGAAAGCAATAAGGCGACT
ATACCTTCGATGGCATCCGGACAAGAACATGGACATGCAAGACATTGCAAATGAGGTTAT
GAAATTTATACAAAACGAGGTTGAAAGGCTATCAAAAGGAAAGTCGTCAAGCCGCGATGA
AGGGTATCCAAGACCACCACCACCAGATTTTTCTGACKTCTTCAAGCAGTGGAATGAAAG
AGCTCGACGACAGCACTCAAGCTACGCCAACTTCCGCCGCCACAACCCACGATTTACAGG
TTTTCGATCACACCCGAGAAGGACCTACACAGCACCTAATCCACGCGTAGCAAAGATGTG
GATTCGTCAAAGCAAAGAAGACCTGCGCTCTGTAAAACATCTTCTGTCTTCCCGAGATCC
ACTTTACTACCTTGTCTGCTTCCAGTGTCATCAAATCGCGGAGAAATCTCTCAAAGCAGC
TCTTTACGCTCTATCAGGAGTCGATGACAGGCAGCTGAAATCTAATGACTTGGTTCTATT
GGCAAATGATCTTTCACGGCTTCCTGGCGCTCCAGATGTGACACCGCAAGTAGCCAAGCT
GTCTAACTATTACGAGGGCACTCGATATCCTAACAAGCACATCCCAGCTAAAGTGCCTGC
AGAGGTGTTCCAAGATTCTCGGCAAGCACAGGAAGCGTTCAGACTGGCCTCAGAAGTTTT
GGAATTACTAGAACAGTTTGTTGGACCATAGTCACTGTCTTTGTGACTGCATAACACTCT
AGATACTGTTGAAATGTAACTGCTTTACTTTAGGCATCGGGATCTTAAAAATAATTGGAA
ACATTTAAGGTAGCTAAATGGAAGGACACTACTAGCGCATCTTTATCTCAGCATGACGCT
AAATTTTGGCCAAAGTGGACTAATGTTGCTTAACATGATTTAAATATTCAACTGAAGAGA
AATTGGCGATTTGTAGATAAAATTAGTTAGTAGCATCCTAGTTGTTTTGTATTTCAAATT
TTTAACCAGTAATAATTTACTGTAGTGATAAGGCTCTCTTCATAAAGGGTTTCATAAGGT
AACGAACAATAAGTTTATATCAATTTTTGACTGTTTTTTTACAATTCACGCTGGTTATCC
GTGATGCATGATGTTGCTTACAAAAAAGAAAAATCTTGCATTGCTAATTTGAGTTTGTGT
CTCCGTAAAACGAACAATAACAAAACTACCTCATAAGAAGACCTAGACCTTTCTAAGAGT
TCTTAATATTTTGTAGTTTGCTGAAGTGATAGGAACACATTCGTATGTTTTTGCTCTAGC
AGATAACCATAAGGAATCGTTGCATATATTTTTTCTCGTCAAGGAAAAATGTTTTCAAGT
CTATATTTACTAGAATTCGTTTTAAATATGAACGTTGAATTATCAAGGGACCAAAAGGGG
ATTCTTTGTAGTTTAGAGTAATATGAAGAATTTTGTAATATTCTAATAATCCATTAAATG
TAAGGAAATAATTCGAGAAATAAGATTGTTCGCTTGAAAAATTACCGCATAGTATTCTGC
TWGCAACGTGCCTTCCTTTCCTTTGAAAGTTATAAGTGCTGTTTCTTCACTTCATCATAA
ACTGGTAAGTATTGAGAGAACTATTCTATGGGCTTTGTTTTCTAGGAATTGGACAGAAGG
GAGGRGCTCATTTGTGTTGAAGCCTAGGTTGTGTCTCCAAGCGCGGGTAACTCATTCTCA
AATATTTTTTGCTAAGACTTGCCGCTCACATTCTTCTTTGAGTAAAGGAAAAATTCTAAC
TTGTACCTGAGCAAATCGGGGTAAAACAGATGGAATTCATCAGTTGAAGCAGTAAGCTTT
AACAAGTTCATGATCACAGGAGTAAAAGTGACACCACTTCTGTTATGCCACAATAAACAA
TACTATACTTAGTAAAAAAAATCCTTTCATTCTSATATTTGATTACTAATTCACTACAAA
GGCTTAACAAATGATTTTCAAGTTGCAAGGAAAAAAGCTGATTGAAAGTAACAGGACTGA
GTGGAATACCAAACTGGGAAAAATAATCCATCTAGAAATTTGTCTTTTACTGTGGYAGAC
TTGACTAAAAATGAGTTTGGGGCAACAACCAGAGAGAAATTGAGCCTAACCATAGAGCAT
GATGTGGTTTATTGGAATTGTACAAGTGTTAATTAA
>bu_91849.1_c213
GGACAACTGTAGCATGTCAGGGTTCCAAAATATAGTCAATGTACACAATTCATACATCTA
AATCAATCTGACTGGCTACTTATTCATCAAAAGTATCCAAAGACTTTACAATTTCTTTAC
CATAATACATTACTCAATATGCTACTGAGCTTTGTGAACGCCACAACAACTCTAAACTGA
CAAATATTCAAAATATATTATATTCAGCGGTTTATGACCGATAGAATAAATGGAAAGCAA
GATTTCGTAAAAGATGAAGATCATTCAATTATATTAAACACTTCTGAGAAACAGCTCTAC
CTTTGTCTCGATATACTTTAAGCGAGACTCGTTGCGCGACGAAGGGTCTAGTAAAGTTCA
ATGTCACTAACATAACTAACGTTCGCTGCGTAAATCCTTGAGCGTGGGTTCTTGGACTTT
GCGAAATTCTAATTACAGTCAGCTAAGTTACTTTCGTGATCATGTCATCCACAATATAAG
TGCATGGAATGGAAATGTGTTCATGAATGTGGTCTCAAAGCCATTATTACCGATAATCAC
GAAGACAAGTGCCGCTTACGGCTCGAAAGCAATGCGTGGAGTTGTTCATATTTCTTCTTA
AACATATCTCTGTCTCTCAAAGTATTGTAAAGGTTTTCCTTCGCTTCTTTCAACTCCAAT
TTCAATCGCTTGTTTTGCTGTTCGAGGCTTTCTTTCAGTTCCGTGCGCCTTTGTCGACAT
TTTGTAGCATAGCCACGATTCTTCAGGCTTCTCCTCCGTTTTCTAATTTGCTTCGCCTCC
GCTTTTGGCAAATTCTTCAACTGCTGGTTCAGAAGTCTTATAGAGATACTAATCAATTCG
TCGTCGGTAAAGGATTGGTTTTTGCCAACTTGCAAATCCAGTGGGCTCTGAGGCTCGCTA
CTGGCGATTGATTCGGTCTCGAAGTTGTCCAAATCAAGTCTTGTTTGCAACAAAACATTC
TCGAAGTTATCTTCGCCAACCAGATCTCCCAGTCTATGGTTGTGTGACCAATCTGGACCG
CAAACATCGCTCGAGAAATCCCTCTCCAAAMTTYHCGTCCTATCGGGGATCCCGGGAATT
C
>bu_91849.1_c214
CAGAGCTTGCTGAGCAGAATTGAGGCTTTAGAAAATGAGATGTCAACCATGAAAAGTAAA
ATGGAGGCGAAAGATAACGCATTGGAAAATTTTGTCACGAGACATGAGAGTCAGGTTGAA
GTTCTGCAGAACCAAGTCAACAAGACTGCGACCAAGGTTGCCACTGTGGATGGTGTTTGG
GTGAAGATGCACAGTTCACATGAAGCCTTTGAGAAAAAATTTGGATTCTGAATTCAAACA
ACTAAACGAGTCAGTAAAGAAACTGAATAACCAAGATACTCGGATATCATCAGATGTGGA
GGAACTTCGAAAAAATCAGGTGATAACAGAGAGGATGAGCGAAAGGTTAGCGATCAATGT
TACCAATGTCGAGTCTTCTGTTCGAGAACTGAGGAAGACTAACATCAGCAGCCGGGTGGC
GAGTCTTGAGAGAGGATATACCCGGATGAACAACGTGATGAGAACACTTCAAGCAATCGA
TACTGCGCAAAACGCTTCACGGCAACGACTTCATTCCCTGCAAAAACGTTTACGAGCCTC
TTTGACGGCAGTGAACGCAACGTTAAATGACAAGATAAAAAAACTGGATGCCATTAGCGA
CAAGCAGCAAGGCGTAAACCTCAGCCTGTGTAAATACAAATCTTCTGAGAGTGCTCCGAA
CACAGTTACACAGAATACTGGTTATAGCTCAGTCTCCTACCTATTGCCACAGGGTATGCG
TGTAATGGGTGTCACTTGTTCTACAGATAAGGCAAGATTTTACACATTAGAAGAGCTTCC
GGGTAATGGCTTCAAGTGTGTGTGTAAACGTCTGTCCCCTGTGTTTGGGACGGCTGAAAC
TAAGATGTGGTGTAAAATACACGTATGGCAATGTCCTATATGAAAACTATTCCTGGAACA
GATGATGTTCGAGGAAAAATACAACGGTGGTCACTAAGACCATGATACTACTAAACGAAA
TCACTGGATGAAGATTTTATTTTTTCCTATTCATTTTCGACAAGGATTATTATGGTCTGC
AACACGAAACCTCTTAGGTTCAATTTATTTTAATAGTCTTCAATCATAAACCAATTTGGC
AACGTATGTTTTGGTCGTACATTGTCGGTGTGATAAAAATATTTAATACACGTGTTTGAG
GTCCAATAAGAGCTTATAAAGAGCAGAACACTAAAAATGCTTTCAGCATAACTGAGCGTC
TCTTACAAGTTGGACTGCAGGCCGATAGATTTTAGTTTTTAGCTCGTCTTTTATAGGCCG
GCTTTTTGTGATATTTTGTGATAAGTTCTGCTTTGATTTATATTCTGTGTTCAACACACC
AGTGATTTTTCAGTTTTAGAATCCATAGTAGATTCAGCACTACCGATTGTCATCACTCGA
AAACCAGCTCTTACAAAATACTACTTCATGTAGCTTGCTAGTAATCAGACAAGCCATGTT
GTATGCAACCTGATATTTAATACCTTTGAGAGGTACATGAAGTAACGTAAATTATACGAC
AAACAAATTCCAGGACAAAGCTCTCAAAGGAGCTAATAAAAGGTTTAAGATATCTAGCAG
CTGCAAGATGGAGAATTGCAAACAAAAAATTTATGAGTACAAAATATAAGTAATTTATAA
TTAGGATCATAATATATTTAATTAGTTTTACATGCCAATAATTTTATCTCACTGCTTGAG
TAATAAAAAACGTCATGAGAGTGACAATGTATTTTACTTATGTAACATTTAAAAACGATA
AATATTTGTTCAGGAACTGAGTGTCTTGGTGTCCTTCAGGATAACTCTTATAATAATTTA
CTTTCAGTCAAAAAAATCGCTACGATAATAAATGGATTACCTTATATTTTTTATAATGAT
CATGTACATATTTAATGCTAACTAAGTGAAGAAAACTACATTTTTTAAATTAGGCTTAAA
AAATTATACTGATAAACGAAGAATGCACTGAGGAAAATCTCTTATTTGAGATGCTTGTCT
GAATCGCAGAGAGGGAAAGGATTTACTCTTATTGCTGTTAGTGATTTGTGTTTTTTGTTT
GTAGTTTATTGTTGATAAGATTAATTCGGCTGTGGATTGTTGTAACTGATATTCAGAAGT
AGCAGTCAAAGTTTTTCTTATTGTACTTATCTTTGTTGATAATTAATACAGATAAATTTA
TGATAAATACTTACGGGAAATCAATTAATATAGATGCTAAATAAACTGGATTTACAGTGA
AGAAAAAAAAAAAAAAAAAAATTAATCGAGAACTAGTTAAAATT
>bu_91849.1_c215
ACTAGTTCTAGATCGCGATTAATTAACTTTTTTTTTTTTTGGTTTCCACAGTACTTTTAT
TCTAGGTGAGGCCAACAAGCGACATGACCTCTAGCGTACTCAAGTTTTGTAATGATCAAG
GCTGTACAAGGTACTTGCTTAAGAACTAACTGGTGTGAGGTGCTATTGTTACACAGAATT
TCAAAATTAAAAAGACGGATGCAATAAACTCTAGGCCATTAAAAATAGGAAACTTAGGTG
CGAATTTACAGCTCTGGTATAGAAAACAATACCTATCTTAATTGCAGCAGCGTAGCTTAG
GAAATAAAAACGGAAAAGCAATTAAAAGTTTCTGCTTACCTATGCAAGGTTGGTGTGGAA
ACTATCGTATGAAAAGAAATTAAAGTTACGAGTATAAACTCAGCTGCAAACTACCATGAA
AACCAATTTTTCCAGAAAGACCATTAACACTTATATTTACCTAAAAAACCATGTAACAAA
TAACAAAAGTACCGACATGCAGGTGCATAATGAAAGCGAGTAACAAGCAAAATCTATTCT
AAAAGCTACTGTGGTTTATATACATTTTTGATTTATTAAAATGAAAGGACTTGAAATGGT
TAAATGTGAAAGTTTACGAATAAATATGTTCCGAATAACACACACGGGAAAATGAGTAAA
TTTTCCCGTAACACTTGTTTGTTCCTCTGTGTGTTGATCACCAGGTTAGAAGAATACCCT
GGCGTATCCTTCTTGTTCAAAATTTTGAATGTGGTCAACAGTATATCCTGGCCACGTTTG
ATGCTGACACTTATTTGCCTAGTTCTTTTTAAAATAAGGGATAGTAAGTTCTATATAAAA
CTTATTTCTTACTTTTGAGATGTAATCTTCCTGAATTAAGATAAATTCACTGAGATCATC
ATTTGTTAGATGAGTGAAATTAATGCTTAAATCTGCTTCTCAGGTCTTATTTTGTGACAC
ACTAACAAGTACGTTGTATAGGATATTACACACTTGAAGTTTTTTAACTCTGCTCTGAAT
CACTAACCAAGTTATGGAATATTTATGTTTTGCTCGATATACACTGGTATAGGCAACTCC
TCCAACATGTAAAAGTACTCCATATATCATTACGATTGTCAAAATGAAACGCACCTCCAA
ATACGTTTTTTTTCCAACCTAAAAAGTTAGACAATAAACAATTACGAGTTATAGAGGAAA
AAAAAACCGGTCAGTTCTCGTCACTTTCACCTAAGGTGTGGGTGAAAGACCAGCAGCTAC
ACACGCGGCCATACAAGTACCCTGGGCCGCATTACATGCCAGAATAGCAGCTGGGACTGC
TGCGCCTCCTGTGGAAACACCTGCCGTACCACCAGCAGCAGCCACACAGGCTACCCAGAC
TGTATTACATCCAGTCTGGCAAATTGCATAGGCTAGTGGTCCCGACTGGGCAATTTGGAT
AAACATGGCCAACACGACAATGTACTTCACAACAGACACCATTTTGCTGTTCTTGTGCTC
CAAAGATAAGAAGAACAAATGACAACACAGGTCTTCTTCCTTTTGGTTTTCTTCAGAAAA
TTTCCCTGCACACAGCTTCTGCGTAGTCAAAATTTAAGTGGCGCTTCTAAGAACTCAGAC
GGATATTTGTTTTTTAAGGCCAAGATTTTACAATTAAGTGCAAATTTGACTTTCACAAGC
AAGATTTCTGGACAGTCCCATACTCTATTATGCCTGCAGTTTTTAATTTTTCTTCTCACT
CTTCCAAACCCTTCCGGACTTTTGGTTTTCCGCGAGGGATGCTTATACGCTTTACCCCTT
CCTCTGTTGTTTTGGATCCCGGGAATTC
>bu_91849.1_c216
AGACGTATTGCAGTGTAATAACTCTCCATCCAGTAGAACACCCAGGGGACATCAGTTCCC
AGCTGCTTTCCTCATCAGGGCCTCAGGACTTGATAAGCATGGTATTGACTCAAACCAGCC
ACTCTGTTACTCTCACTTTGACATTGCTGGATCAAGTGGTACATTCCCACAAGTTCCTAC
TGGGGCGCCAGTGGTTGCCATGACAGAAACCTTTCTCAAAAGCCACTGTTGAACAGATCA
TAAGCTGATAGCTTTGCACAGCTTCATGTTCTTGCTTGAGCACGACACTTCAAAGATAGA
TCAGCACGAGAAATCTGATTTCTGTTGATTTTCGTTGAATTAGTTCTAGAATGATGTGGG
AGTCGCAGCGGCATATGCGAGGCTTATAATATAATTTTGAAAAGAAAAAGGTTAAATGAC
TGATGAAGTGTTAGATAATCTCGAATGAAATGATAGAACAGGGAACTTTTAAACTTTAAT
ATTGAAATAGTAATTATTAATATAGCAAAATTAGGAAATGCTAGTGGTAAAGTGGAGCTG
AGATAAATAGGTTCTGAAAAGTTTGTACTTAGTCGTCTTTTTCGTAGAATCTCAGAGTTT
TCGATAACGCTTCGGTGTGAAAGTTTGAGCCAAAGTATTGCTGGAAGTAGTGGGAAACAA
CGTAACAAGTCAGTGATTCCTCGCGGTTGTTTGAAAAATTTAGTGGAATATGAGTGACAA
ATAAATTAAATAAACAATTTWAAAAAATAAARTTAATTAATCGCGATCTAGAACTAGT
>bu_91849.1_c217
TACCTATCTCATCATCTCATCTTATACCGAGGCTTCTCACTCAATCAATGAAGATCCCAA
CACCAAAACCTATATCTAAAAGTTAAAATATCGGGAGGAAACTGACTGACTTAAAAACCT
ACTCTTAAACAAGACAACGACATGAAATTAAAATTCATTTCTGAAAAAATCTACTTAAAC
GCTAGTTGCCTCAGTCAGATCCTTCTTCTTCCACTCTGAGAAAGCCTAATTGTATTTTGG
CATGATGCGCTTTCCATGTGCATCACGGGCAAAGATTGGGCAGGTACCTGGAGGGAATGG
CCAAGCTCCAGCCTCCTTCTCAGCCTCCTTGGAGATCTCATGAACCCTCTTCACCAACTT
CTCGAATGCAGCTCGACCCTTAGGAGTGCCTATCGTATCTCGCATTTCGGCCAGTTTGCC
CACGTACTCACCCATGGTTGTCAGGTTCTTGAAAGGACATCCGTGTTTGAAACTAGGGCA
GTTTCCGGTAATTCCTTTCATTTCATCAGCAAGACCTTTATACGGGCACACACCTTTGCC
AAAAACTGGGCACTTCTTGACGATCTCTTCAACCGTCAAAGAATATGGATACACAGTGTA
TGCAGGTTTCAAAATCTCCATTCCTGCAGTGTCTTTGGCAAATGGGCAGCCACCCTTGAA
GAAGCTTGGAGGGGAGACAGTTCCGTACTCTATGTTTTTTACCTTACTAAGAAAGACGAC
ATCCTTCAAAAACTCGATCCATTGAGCTTCGTCTTTGGACTGGTCACGCATCTGACCCAT
CATGTCTTGAAGCTCACCCACGGTCTTGCATTGTTTGAAAGGGCAACCATTGTTGAAAGG
AGGACATTTGTCACAGATGCCTTTCTTTTCTTGGGAAAGCTTGGCATATGGGCAGCCACC
ACCGAGAAATGCTGGACAGTTCTTCAATATGTAATCTACGGTGACGTCTGACTTTGGCTT
AGATGACGCCATGTAGAGCTCGCAGGAAGACTTTCTTGCAAAAAGAATTCAAAGTCTCGT
AAGCTGTAGTAGTTCACACTGTTACTGACATCCCGGGAATTCCGGA
>bu_91849.1_c218
TTTAGCATGAGAAGGCAATAACAGAAACAAAATGTATAACAATTATATAGTAGACAATCT
ATGTTCATTAAACAAGAACAGTCAAGATTTAATCTTGTTAGTAAAATTTATCCAAATATC
ACGCTTGAAATGTTCAATGTTGAGCCACTTAAGCACAAAAACATTGTTTATAGAAAAAGC
TGTGTGATAATTAGTTTCCTTATAATAATAATAATAATAACTTTATTTAAGTGTCAGCGT
ATTTAGCACTGCTGTGCTAATTGGGGACACTGTAAATGAGGAAACAAATATCGTAAATGA
ACAGAAACTCGTTAAAAACCCCAACTGGTAGGAGGCAGACCAGTTGGCTATTTACAAAGC
GTGCAGGAGTTGAATTCGGGGCCACCGAAGACAAATCAACATAGTGGCAGGGAGGAGGAC
TTGAACCCGGGACCTCCGGCTTACAAGTGCAGCGCCCTAACCACTAGGCCACGCTCGCCT
CCTTCCTTGCTATTTTGGTAGTTAAATCATAACTTTGATCAAACATGTTGAACCAAACTG
GATGTTGTAAATGTAAGGTTAAGAAATAGGTATCAATCAAGCTTGCTGATTAAGAAAAGG
AGCTTGAAAAGGGCTTTTAGAAGCCTTGTAAAGATAATACTGTAATTGTATTTCATTTCG
TGGATGTAGAACATTCTCTTGAAGAGTTACATATAATCAATTGTTGGCTTAACAGGTTGC
AGTTATTATGTGTTTCTGTTATTCCCAATAAAGAAGGTAAATGTTCTAGAAAAAAAAAAA
AAAAAAAAAAAGTAAAATTAATACGCGATCTAGAACTAAG
>bu_91849.1_c219
AGCACAAGAAGTAAATTTGCSGGGCTCTTTGCACATGTTAATGTGACTTAAGTAAACGAG
TTATTTTTGCAGACTCATAACCTGTAACATTAAGATGTACAATGGAACAAAAAATAGCTA
ATTTTATGTCGGCCATATTACACCTATTTGGTTGAATTGAAGGTAGAAAAATAAAAGAAG
GTCATTGCGGATTACCAAACCAATTCTAGTAAGGGGAAGGAAGACGTTCTTTTTTTTCCT
AATTTAATGCTTATTCTTGTAGATTACTAAGAAGTTACTGTAGCTACYATTTATGGATAT
CATTTATTTTATCCTTGTATTGGTCTGAGCAAATTTAGGTTGTTTTTAATATTTGATGTA
TTTGTTACTTTATCTATCAAGGAACGCTGGTGTAAGCAAAGATCACCCTGTGTAACAATG
ATAATAAACGTGCAAGTTTTACGCTTTTTACTTCTTGTCAGGATCTCAATCTGTAGTCTT
TACGCTTTATTTGCGTAGCGGTAATGCTCACACCTCTGTGAAGAGGAAAGTTTCATAGAC
ATACTTCTAAAGAATAAATGGAAAAATGTGATGGTATTATGGCTTTTAAAATGAAATTTC
TTAACAGCTAAATTTCATAAGAATCCATAAGTTGCTGTGCTTCTTGACTTTCCCCGCGGG
CTTGAAATTTTCGCCATACAACTACTCCGATTAAAGCTGCGGCAATCGCACCTATCGCAA
CTCCCATCACGGCCAAAGTGGTTCCTGTCCCGTTCTTATGATCTGTTGTGGAAGTCTTCA
ACTGAACTTCTGCTCCCATTGAGCCAGAAGAAGAAACCGATGTTGACTTATACAAAGCCG
GGCAGCGGTTTCGACAGGCGCAGTAATGTTTAATGGAAAAAATATAGTTGTCTTCATCCA
CGGTTTCAAAATCTGGCTCTGTAGCTGACTCATCGCACAGGAACACCACTCTGGAATGTG
GATTGTCGATACTAGGATCGTTGGTCTTATACACCAGCTCTATCTGTCCTTCTTGGTTTA
TGTCACACATGATGTCTTTTTGCAAACCAACCTCAAAGTACTCGCGCGGTTTTTCAATCT
CGGCGTATTTGCAAATAGCAACATCTCGACATATTTTGTGAGGATCGGCATCAGGATCAT
GTTCTCCCACATCTACAGGCGTACAAGGATTGTACGTGTATCGCCAACCAGGATATTTCT
TGCCAGCAATCAAAAACCTTGGTTTTCCGTCTGTTCTACGCAGCGGCATCAAGCTGTAGA
TTCCTCCATCGAATGTCTTACAAGTGCAGTTGTTGACTATAGTGATACCTTGGCCGTAAC
ACTCATCGATGCACCATAATAGTATGAGTCCTAACAATTGTTTGATCTTCATTTTAGCTT
CGAAGTGAATCCTGGCTCTACGAGGTTGCGACTGAAAATCGCAATTTCCGGGAATTTCCT
TAAAGCCTACTTCTAGATGTTGTCACGCTCGTTGATCCCGG
>bu_91849.1_c220
TCCGGAATTCCCGGGATCGACGACACCCGCCATGTCGTCACCGACGAACGAGGACTTTGA
CAAACTTCGACGGGCTTATTCGGTTGTTTTGGACCAGATTTCTCATAAACTGGATCAACT
TCAGCAGGATAAGCTTCGTTTCTACTGTTCTGGACTAATACCGACGGAAGATAGAGGCTC
TTTAAACATTTTGCGTTCATTAGAACATTCGGATAAAATTTCCTGGGCCAATGTTAATTT
CTTGAAAGAGGCTTTAAGAGCAATTGGAAGATGTGATCTCGCCAAACTGCTAGAGACGTT
CGAAGTTAGACGCAATCTAACGCTTCTTCTGGATTTCTATGCCAGAGAGAGACTTGAAGA
GGATCCCGTTTACGTTCCCCTTTCGCTGAAAACGACCGCGCGTCATTTGTTGACAATCAT
CACAGAAAACGAACACGAAAGCTGCAGATTTGACGGCACAAGAATGAGATCACTGGTGGA
GGCAAACAAGAACATTCTCCAAGTCTTCGAGGAAGAAGTTGATGTGCGTAGTGGAGTGAA
CTCACCGTGGAGTAAACTGACCATGCTTGTGATAATTGCAGGAGAAATCATTGTGGCGGC
ACAAGCTTCCAGAAGCGACGACATACGCAGGAATGAAATGCTAGAGAAGTGTTTCAGTTT
CGTTGAAATGCTTAGCTACAGGATGCTGGAACTTGGCAGCTGGGATGATTTCTGTGATTA
TGTGGAGGAAAGATGCAATGAGGTATGGGGTCAGCGGGAAGGGTGCAACCGCAGCAACGC
AGACGTAGCAGACGTGGTTCGACAACTGAGAGAATCTCCTTTTTTCCTTTAGATAGATAA
TTAGTATAACAGTCTTAATCAGCGTAGCAAGTTTCCAGAGGATCAGGGGCGAGGTTTCAC
CAACCCCTTGAGCCTTGCACTTTGGTAGAGTAGCAGGTGGTCTGGATCGCGCGGTTGCAT
GACAAAAAAAAAAAAGGAAAAAAAAGCTGCGAAGTAGAGACGCATTTTTATGTTTCATTT
CACTTTAATTTTTCTCACAGACTATAGAATGTTTTACGTGCTGGCAATGGAGTGGAGCTC
CACTTCATTGTTTTAGCACTTCGCTTTTAGCGCGCGTGAAAGACCACTCTTTTTTTTTGG
GGGGGGGGGGGGGGTTGATTTATCATTGCCTACATCTTCCTTCTGTTGAAGTCTAAGAGT
TCTACCCTCACTTCACCAGACTGACACTCAGTGACTGACGTTGACTACAACCAGAATTTA
TTGCATAAACAAAAAAATAGAAAAATCATGAAAAAAGTCGAAAAAATTTCAAAAATGGTT
TTGAGGATATCGTCGGCAAAGGATTGTGAATTGATGCTATTGAATGTTCAAGAAATTTCG
AAAAACTGCTAAAATATTACTACTACTGAAACTTTGAAATTGAAACTTTTGATATTGATG
CTATTTGAGAATTTTCTAATGATCGAGTATTACACTGAAAGAATGACTAAAGATTGAAAC
CAAGAAAGATACACAGTAAGAAAGTACCACAAATGAACCAAGAGACCAAGAAACAAGTTT
AACAAGAAGCAAACCAAGTACCAAGCAAAATTGAACACACAACTTATGGACGGAAAAAAA
AAAAAACGAAAAACTAATGMCAACAAAGAAAACTTACTTACAATTTATGGCGGAAAAATT
GAATAACTCTACAATGACAAAAAAAAAAACATTACTTACTACTTAATGGCGGAAAAAAAA
AATTACTCAAAAAAAAACTGAATGTGACTTATAACTTACTCAAGTG
>bu_91849.1_c221
GCTGTCTGGAACAGCTTAACGTTCGTKYGTGTCGCGGAAGATGTTACATAAACGGTCATG
GTGGCAGCTATTCATCTACGGTGGGCTTCAGTCAAATGCACTGCAGTAGCAATATTCAAA
GTAGTCATTACTTAGGATTCTGGTGTGACTGGAGTAGTGGCGATGGAGCAGTTATGATGA
TCGGTGGAGGGGGAAGTAGCTGCAACAGGGCAGATCACGGAATTGGTATCACGGAAGAAA
ACGACGCCAAGTTTAACAGCTACCCAGGAAACTGTGAAAGAGACTTTGGTGATAGCTGCT
CGTACTCAAGCAGCTACTCCCTCAATTTTTGGGTTAGATAGCTTGATTATTTTATCCATC
TTTGTATGAATCACTAAAACACGGTAGTAAGTCTTTTAGAAGCAACATGCGTTGAATAGC
TTTTGAACTAATTGTTTTGTGATTAAACTCGAACTCAGCACAAAAAACTATCGCGACCGG
GAAAGTGGATCCGTCAAAAAAGCCGGCATTGGCAAAGCATGATCTATTTTTGGCGACCTT
TTACCAATGAGTAGACAAGTTCGTTTTGAAAAGCTTAGACTATCATCCTTCATATATTCC
AATATTGTTTTGATATTGCTTCATAATGTAGGATCATTCTTCTGTTATAGGCAACTGATT
GCAACTATACTAGAGATTGTAACGAAAAAGCTTATACGACACCGAAATGGGCTGAATAAA
CGTTCTTCAACAAAATTTAAAAAAAAAAAAAAAAAAAATAAAAAAAAAAGTTAAATTAAA
TACGACGATCTAGAACTAG
>bu_91849.1_c222
TAATTTCATCTGGAGTGGTTACAGCGGCTTACGGACATATTAAACCACCGGCCTTTTATG
AGATGATGAGAGTAATTAGCGATGGAGGCGTTATCTATTTCAACGTCCGCACCAAGGAAA
TTCCTGACTTCAGGCCGAGCATGAAAGAGCTGGAAGATAAGGGCCTGTGGACGCTTATCA
AGGAAGAACAAGTACCACATTATAATATTGAAGATCCTGCTCTACCAAAAAGTACCACTG
TATTTGCGTTTCAAGTTCACCACTAGGAGTGCCACGCTTTTTAATGTTGTTGCAATTAGA
TACTAGATTTTTCGAAAGGAGGTAGTATACTCGGTACAATAAGACTGTATCGAATAATGA
AAACGTAAATGTAAGGGATTTAAGGTCATCGGTTTAAAGTCTGTCAGTGAGTATACAGAG
AAATTCTTAATTCACTGTCGAAACATTGCTTTGGTTTTGCTTTACTAAGTTTGTGAGATT
TAATTGGCTCTTTGAGGTGTTTTCCTTTCTTTCTGATAGGACGTACTTTGGTTTAGGATA
ATCGATCGAAAAGCGCTTAAGATCAAGCATGAACTGTCATTCTTGTTTTTCTCGCCGTTA
GATCGTATTTAAAACTCATAGATGCACTGTAATAAATCGATCCTTGCTATTTATTTTATT
CATTTATTTCATCATAGAAAGTAGAAGCTAAGACAAAATAAAGCATGCTTGCTTCAAAAA
AAAAAAAAAAAAAAAAAAAAAAAAAAAAAAAAAAAAAAAACAAAAAAAAAAAADTAAAAD
AAAACGTAAMRWMRWAARRAMRTAARWMMRAAAAAAATAAAAAATT
>bu_91849.1_c223
TTCCCGGGATCACATTACGACCCTGGTTTGGTAACACTGTGTAAAGCGATCACCAACAAG
GACTGGAAAGTAACCAGATTAATTCTCTCTCTAAGTCGGATACGTGATGAAGGTTTGAAG
AACTTGAGCACAGCGCTTACTCAGAGTGAGCTTTACAGCTTGACACTGTATGACATTGGT
TTACAAAGGCAAGGATTAGAACACCTGTGTAACGCGCTAACCAGCGTTAACTGCAGATTA
ACAAACTTAAACGTCAGGGGTAATAAGTTGGGAGACGTAGGAATAATGCACTTGTGTAAC
GCGCTAACCAGCGTTGACTGTACATTAACCAGCTTAAACGTCAGTAACAGTGAGTTGGGA
GACAACGGATTGAAACACTTGTGTGATGCACTTACCAGTAGTAACTGTGCGTTAACCAAA
TTAAAAGTCCGTTTTAATAGATTAGGAGATAGAGGAATAAAAGAATTGTCTGATGTTTTA
ACCAGCGGATTCTGTACATTAACAAGTTTAGACGTAAGCGGTAATAAATTTGGAGATGAA
GGAATCAAGCACCTGTGTAAGGCCTTGACTGATACGAAATGCAAACTAAGGAGCTTAGAC
TCCAGCGCAAATTGGAATGTAACAGATGATGGTAAAAAGTATTTGTCTCAAATGTTAACT
GGTACTGATTGGGAAGATAAAGGAGCTCTACGACTTTCCCGTTCAACTACAAAGTAGACC
AAGTAACAAGTCAGAGGCACAGAGCCCTGACAGGTTCCCTCTGTTACGTTTCGCTTGTCA
AGAAATAAATTCCATTTTTATAAATGACAACTTAGAGATTATTGTTCAAGGTGCTTAATT
AGATAACTGAGCTTCTAGTCACTATCACTCGTTGAACGGAGTGTTAAAAATGACCAGCAG
TGAGGCAGTCGAAACATCGCGATCAAGAATTGAGGAATGACTCTGTATCATGACACAAAC
GATTATTAAACGTTCATTATTGATAGACGAATTTCTGTGTGTTAAAAAAAGACTATAAAT
GCAACTGCAATCTCGTATAACGGGTCTGTTGGCAATAATGTTATAACTTTTGTAACAAAA
AGTTTTGAGCCACAGACAATTTAGCTGATTTAGCTACACGTGAATTAGCTGTAACAAGAT
GCCAAATAATATTGGATTATGTAGATAGAAATAAGAGAGATGGTAAGTTTTGGGAGAAAG
AAAGAAATAGAGTGTCACGAGCGTGGGACAAACAAAAAATTCTGAGTGCCCATAGGGAAT
CGAACCTCAGACCTTCGGATTCAGCGCTCTGATGCGGTGAGCGAGGTCTATTACAAAGTT
CATATGACACGCGTCCTCATACTGCTAGGATCAGTAATGTCGATAGCGTCATGTTTGTAG
ATAGAACTAGGAAAGATGGTAAATTTTGACGTATAAATAAAGTAACAACATATTTTCTAA
ATTTTTACAGGCTTTCAATTTTTAGTTGGTAGACTCCTAGAGTAAAATGTTTAAGCTTAA
TTGAAATACTCTTGAACGAAAATATAAAGAGCAGAGTTATGTATTACTCTAAAATTACAT
AGTAATGGTAGGAAATTGTTTTACAGGTTACGTATTCTTTATAATGTATAGTTTCTTTTT
TTAATTTACTGGAATAGTTCAGAATGTAATGTAATCTAATTGTTAACGTGTAAGTTATTG
TTCCAAAATTCCCAACTCTCAGTAGAAATCGTATTACATATATATTTTACATTTTTTAAA
GGACTACACTAAAATGCGAAGTCTATTAATCAAGGACATTGAATATGTGCAAGGACTGCA
GTTGAATTTAATAAATGTTGTTTTTAATTTTTTWGAAAAAAAAAAAAAAGTTAATTAATC
GCGATCTAGAACTAG
>bu_91849.1_c224
CATAAATTAGAAAAAAACGACAACGATCGAAACTCGATTACCTAAGTTGACATTATTAAC
AATGTAAAATACGTTTTCTCCGCACAGGAGCACAAAATACTCAAGTTCGTTTCCTTTTAG
CCACAAGTCGCATAAATCTATTCGACAAAAATATGAATGGCTTACATTCGAGGTGACTTG
TTTATATAATATTAAAATCCTACCGGAAAACTTGTACCACCGTACTATTGCTCTATCACG
TTTGTTGTTTTAATATGTACTATTTTTCAGCAGTTATATAACTTTCTGTTCACTTCTTTT
GCCCTTTTCTGATTCGAAACCGTCGTTCCAAACGCACAGACACGATAACTTGACGACGTC
GAAGGTAAACGTAATAATGCACAGTGACTTGCGGGATGCTCGATAAACCTTTGGAAGATA
CGGTGTACATCATTTGTCGACAATCGTATGGAGGAAACATTCTGCACTATAATTACGATT
AAAATTATTGTCCCAATATTCTTCACCAGCTGTACGGTATCGAATAGCAAACTCGAGTTT
CGCCCCAACATCAACATCTTGAGGAATTGAAATTCTGAACTGAAATCTGTCAGTTTCTCC
ATCAGATGATTTTAGTACATAATCGGCCCAAACATCGCGAAAGTTTTTCCATCCATCTAC
TGTGTATCTTGCGGTGACTTCTTTCGCAAAGGCGATGTTTTTTACTCTCACAGTCCCGGT
CATGGCAAACCCGCAAAAAACAACGTTCTCCAAGCAAACATTTCGCTCTATCACACGAGA
TAAAAAGTTCTCATCTTGCCCAGGTTGTGTAAAACAACAACTGAACCGTTTTAAATGAAC
CGGCGTGGCAGAGTGATTCAAGATGTCCACAACCTTTTTCAGGGACAAGTCTTCTTCGCT
ATTTGTCGGTGTAATAATTTTAACAGAGACCAGATCCTGACCATCAAAATCCGCAAAGTG
AACTCGCCGCTTCGACGTCAAATCCGAAGGCGAAAGAAGCGGCGAATCCGTATTCTCCTG
TTGTTCTTTCATGATCTTCATAAGTAACTTTTCTCCCAAACACGGGAAGGAGAAGTTATT
ATTGGAATCCAGGATTGCCTTTAACATTAACCGGTACGAAGTGGTTCGACATTAAGGCGG
TTTTTCGCTACCGATCGTGCATGGCAGCATGTTTACATTTTCTCAGTTCGTCTGAACTCC
GTTCGTGAATCCCGGGAATTC
>bu_91849.1_c225
ACTMGWTCTAGATCGCGATTAATTAACTTTTTTTTTTTTAATAGACTAGAATAGTTTATT
TAATGTCGAAGACGTGGGAAGTGTTTGCACAATCTTCCGAGCCAGAGGCTCATGTTAAAA
TCACTCGACAAACTTAAATACAAAACAAGATAAAATGTGGGTAATATACAAACATTAAAA
ACAACATATATATATAAATATTAACTTGCCCAAGAGTATGGAAAAATGTAAAAACAGATA
ATATTGTATACAGTTCATGCGTTGGCTTCCTGCGAAATTAACGTTATTCAGGCGAGCACG
AAATTGCGCCAAAGTGGTCGAGGATTTAGTTACAGCTGATGACTAATTCCACATGTGGCC
AATCATGTACAAATAGGAGTTGTGCATGTCAAGGCTGTTATATGGAGGCTGCTCAAAATT
TAAGCCACTTTCTCGTAAATTGCATTTAGTTAACCGAGGTGTAATAAATTGGGAGATATA
ATTTGGGCCATCTAATTTTAAACATTTAAAGAAAAGAATAAGTGATTGCAGGGTACGCCT
TTGCTAAAGCGTGTCCATAGCAGCCATTGTTAGGCAAAAGTCATTGATAGCTAAATTACC
TAGAATCAGTAATGTCTATCTTAGCATACGCTTTTTCTGGAAACTACCAAGGACAAGGCA
GGGGCTTTACCATCGGCTGTCTACAGAAAGCAACAAGATTCCACCAAAGTGGACTTGTTG
CCGGGACTAGAGAACGATTTTAACTCTGGAGCCGTTCATGCCACTTCGGAAAGTGGGAAT
GTAACAGATATCACTTTTGTTGACGACTGTATCGTTGAAGTGGTGGTTGCCGAGGTGCGA
ACATATACAGACAAATATGGCACGAACTCAGAAGACGACTTTTCTGACCGAGAGGATGAG
GATATTACTTCCATTGTGGATTTTAGATCCGGGTGGCCAATTCGCGCCCATTTTCGCTTG
GATCTCTAAGGTACGCTTATAGTAGATATTTCTAATAACCTAACTGAAAAGTGGATAAAA
TAACACTCCTCTCCGATCATTTCATCGGAGCCAATCGCAATCGACGCATTGTAAAACAAA
ACATAAAACCAATATATTGTAGTAGGGGACTCTTCATAAGTTTGTTGACGACCTTCTTTC
CAACATTTTGACCGGCTAAGTGGTTGAAAAGGAATTTTTCAATGTTGCGCACGGGCAAAG
AGAAGTTTGTGTGCAGAACAGTTGAAACTTATTTCAACACCTTTCAAACAAAGACTGAAA
GTCATTTGAAAGATCTTGGAAAAGGAGTTCTTATTGTATCAATTTTCTACTTAATTTTCG
AGTTTACGCTATATGTGCCTTGTCAGCCCAAAATAGGGTCGGAAAGTAATAATTTACTCA
CCAAGTTCATTATCAACAGTCTTTTAACTGAAAAGAGACAAATGGCCTAAAATCTAACTG
AGAACTGATAAATGGCCAAAATTTTAACAGGCAACTGGCAGTGGTACCCTCCCCGTCCGG
ACCTTCTTGGATGGCGTGTTAGAGTTACTAGCCTTCCGCTTGGAAGTTTGTTTTGGCATC
ATTTGTGAAGGTTCTTCGGTAGCTGATGGTTTTCCCTCATCAAACCTCATCTCTTTGTAA
CTTTCAGCGGCCTCCTTCGCTTCCATGAGCAAGTTTGCATATCCGATAACTTCTTGTTCA
AAGGCTTCTTCTTCAACGGTTGGATATTCCGTTTCCTTTAAACGCTTTTTTATGCAATTT
TCAGCAGCCTGTTTCGCTCCCTTGGCTACCTCTGCATCTTCATGATCTCCTAGGCTCTCG
ACAATCATTATGTCGTAGGCTAAACACCCTGCAGTTTCAATCACTTCCGCTCTTTTCTCG
GGGTCCATCAGTCTTGACTCCTTAACCCCTTTGTCTATGACTAATTTTACATCTGGATCG
AACGGAATTTTTTGGCCAGACATCTTTTCTATGCCTTCACAAAAATCATACTCGTCCCTC
GCTGCAGATGCCATGGTTTAAAATTGGGAGTACTTTGAAAGGAHTAAACCTTTATTCGCT
GAGGAATCACAACTGTATGGTGTTTCGGACTSMCGSRAACGTAATCGGCTGAAAAAATCC
CG
>bu_91849.1_c226
TCCGGAATTCCCGGKMYGGAATTCCCGGGATGTAGCAGTGCAGCTGCTGGTGCTGGAGGA
AGTGGCAGTGCAGCTGGTGGCGGTGGAGCTGTTGTGGGAGGCAGTAGTATGTCTGGTGGT
GGTGCAGGAGGAGCTGGTGGTGCAGGTGGAGCAAGTGCTAGTGGTTTTGGAGGGGGTGCA
GGAGTTGGGGCTGTTAGTTTTAGTATGGCTTCTGGTGGTGGTGGAAGTGGTTTCAGGCAA
ACCTCATACAGCTACAGTTACAGCAGCAGTGGAGGCAGTGTATCCAGTGGAAGTCGTAAG
GCAGCCTATGCAGGCTACAGACTACCTCCGGCCTATGTGCCACCATGAGCTCAATAGAAG
AGAAGTTTCTATACATTACATTTGGGTAGCAAAACTGTTGAAAGAAACATTTTTACCTAC
CAAAACATGTTTGCAGTTGCATTAAGGTGGCAAAATATGGAATAATATGCAAAGGAACAT
TCTGAAGAAAGCTGAAAACCTCCTGTCAGGAATGCTGCTTGTTATAAGGAATATATATAT
CAACAAGGACTTTAGTGAATGTTTCTATAGCTTTTTTATTTGTTGATTGTGGCGCACATG
TCTGTGAAGTTAATAACACCAATTATTTAATAAGCAAAGAAACCACAAAAGTGAATACTG
CCAAGGATTATTCACTGTAAGTGATATTAAGGCAAGTAAGAGTGCACGAGTTCTAATTTT
TGCATGATTGAACTTTAACTCCCAAGATCTGATTAATTTGTCATTCTCCCTTTTAACTTT
TACACAATTCTTTGAAAGCTTGTTTGGAGAATTTGATATTCTATGATGGCAACAGCCTTA
AGCTGATAAGGTTGCATATTCTCATCACATCTTGGCTGGATAATGTATAGAAAGTGTTTG
GTGTTTGAGAATCCATAAAGTAACTGCTTGTTGAAGTTCTCTTAGGAAACTGGTAGTTGC
TACTGTTTGCTCTTAAGAAGTGAAATTTAGAGCTTCTAACAAGAATTTGCATATACTGTT
ATTAAGAAAATGGTGTAAAATTTCGTTATTTTGGATATTTAGGGTGCAGATATTTGCAGT
AATAAGTACAAGTCAGTGCTTAAACTTAAAAGAGCCAATGCTTGGAATTAAATTGCACTT
TTTAATAATTTCAAGTATGCTAAAAAAAAGGTTATTTTAAATTTATTTTTTTTGTAGAAA
AAATGTATGGAAGAAAGTCTTCAGTGGCAACATAATTATCTTATTTGAACGGAATGTCAC
ACTGTCCAGCAGTTATTATTATTATTATTGTATTTATCAAAGGGCCTGTCATTCATTTAT
TTGATGTTAAAATTACTTTGATCAAACACAACCAGTGCAGGAAATCAATTTGTATTTTTT
CTGTTATTTGGATTTATTATTCTTAGTTTCACAATGTAGATATAATTTCAATTGTAGTGG
TGTCTTCACATGGTGAAGACAACCAGTCTTGTACGCTTTAAACTTTGTGTTGTTCATCTG
AAGTAACTATACTGTGAGACAAACAATAATAGAGTCTGACATGCCATTTATCTGTGGTGT
GTGTGAGTGAAACTTTTACTGTCTTTATCAGTAATGAATGTTTTACATAAGTGAACAGTT
AAAATCTTTTGATGACATTGGCATTACTACAATTTTCCTGTTATTATTTGTTAAATATTG
TTATGTCCATAAAAAAGCTGTTTCACATTATGGTTCATAATTATAGTCTTAAAAAGCAGA
CTGTTCAAGTAGTATAATTAATTGAAGTAATTCATTCATCAGATTGTTTCTTGGATATAT
TGGAAACCATAGGAAGTAGATTATTTGTATCTATTGATGAAAGCTTTGACAACTTTATGT
TCAGGTGTCATTAACAGCTGATTTTTGTAGCATTAGGGTTGTTGTTGGAACTTCCTGAGT
TGCACTGACTTAGGATGCCATAGTTTGACAGTGAATCTTGTTCATGCCTTTGCTTGTAAA
TTTAACATGAATCTATCGTTTGAACTGTAAACAGTTCATTGTGGTGAAAAAGTTCTTGTG
TTTAAAGTATGACTTCTGCTTTTGGAAATGCTTTGTCTATGGCAATTTTAGGAAAAAAAA
TAAACTTCAAATGTTCAAATAGTAAAAAAAAAAAAAAAGTTAAATTAAATACG
>bu_91849.1_c227
GGAATTCCCGGGATATTTTGATGWMTTSCGGGAGAGTTTCAGTCTGCAACAGACCCAAAG
AGGCTCCATTTTCGCCTGTAAGCCTCCCTACGGATTCAGAATCAGCAAAGATGGCGTACG
TTTGGTTAACTGACTACGTTATTAACACAGCCGGGCTCGTTTATCAAGATGCTGGTTTTC
TGAACGAAACTGTCACTCCGTCGATGCTTCCTCCAAATTTTTCTTACCCTTTAAACACGT
CGACATTTAAATTGATCATACCAAAGTTATACCTGATGTACCCAAACCGTCCAATGAAGC
TGGTTGCACACTCCACTCTGCGCCCTACCGTAACCACATCCTCATCAGGAATAGCCTTGA
CAATGACTGGTCAGGTGGAAACTTACGCACAGTTAGAAAATGGTTCATTTGTGTACACCT
TCACAATGGGACTGAACATTTCTGCTAGCGTGAAGGTTGCAGTGAGACAAACAAACGTCA
CCGGTCATGTGGATTCAGTCAAAGTGAAAGTCAGTCTGATCAAGTCTGCCATTGGAGACA
TATCGATCAACATGAAGCTTCTTCAATTCGCTTTGGATGCTTTTGCAGACCAGATAATTG
CCAAGCAACTAAACAAAATTGGCGACGTTGGCTTTCCTTTGCCAGTAGTGGACGGAGTTC
AGCTGGTAAATGCTGAAGTGACGCCCGGAAAGGGCTTCAACTTGATTGCAACAGATGTGA
AATATTCTCCTGGTAAAAGTGATGCTACTGATAACCGTCCACGAGGAAGAAATAAGATAG
TCATAGTTTAGTCTTCGACGAGTCGCTTGAAATTTAGCAGTTCTCCCAGAGTTAGTCAAA
TTGACGAGCCAAAATGGAATGGGTTTTAAATAGATGACCGCCGCTGATTGTGTCAAGATT
CATAATTTGAATCAAAAGGCTGTAATAAGTAAAGCCACCATCCTTTAGTTGTTGTGACCA
ATTGCCTGTTAATGTGGACCGATGGCTTTTGCCTCTAGCTGATAACAAACTTATGCTGAA
TATTCTAGTTCATTGTGAATAATCATGAATTTAGTATCAACGAAAAATAATAAACGTTTA
TATGATATTAAAAAAAAAAAAAAGTTAATTAATCGCGATCTAGAACTAGT
>bu_91849.1_c228
TCCGGAATTCCCGGGATAGACGGTGRAWGGGAACTAAGCGAAGGACTTCTCAAGTGAGAT
TTACGCTGGAAAGAAAGGTCATATTTTTCTTACATCGTAGGCGTTAAGTGTTGTTTTTTT
TTCGAGGAGACACGCGTGTGATCTCCCTCGGCGAAAAATCCTGAGTCGAATAGATAGAAT
TAGTTCAGGGCCAATGACTGAAAAACTTGATTCTTCTTCGTCCGCCCCGGTGGACGGTTG
TCGGAGGAATATGGAGCAATACGGGAGCGATGGAGATGATGAACGGACAAGTGGACAGAG
TGGAGGCGAAGCAGGTGATGTGGAGTCTTCTACAGACAAGAATGATGTTCAAACTAGTGA
AAATGGCGCACTTGCCACAACAACCACTCAATCGGTCTCTGACTGGAAACCTTTGCCCAT
TCGCAAGAAACACCGCCGCGGGTCGAGGCGAAATAATAACAAACCTGGTAAGAGATATGT
ACCCTATTCAAAACTTTCGTGGGAAGAGAAAAAACAGAGAGACGAGAGAGACACCAAGAG
AGCATTTAAATTTCGAGAACAGTATATTAACGCTAAAGGGCGTCCGACTGCTCCTTACAA
TACCACACAGTACTTAATGGCTGAACACGATCTTGAAGAACCAGATTTAGGAACACACGC
TCATATGCAGTCCGATGGCGAGGAGGGAACTCCTTTGCGGAAAAGGGCTCCGTCTAACTC
GTGTGACGATTCAGATTTCGACGACGATTACAACGAATCGCCCGAAGACGAAATGTACGA
ACAGAAGTTCTTTGAGAAAGATTTTACGGAGGCATACGAGCAAGTTCATATTGAAAACTT
GCATTCAATGAGCAAAAGCGAACTTGTGCGTGAATTTATGCTTCTAGAAGAACGCATAGA
AACCATGGAAATTAAACTTAAAGAAGCGGGTGGTATGGGAAGTGCAATTGCGAGACACAC
TTCGACGGAAGAACTTTCAGGGGCTTTAAACGGCGATCACAGTTTGGACGCGGGTACGGA
AGACTCTAAACCCAGAGACAATATATTGCTGGCTGAATTGAATAGATTGCGCCAGGAAAA
TGAGCGCTTGCATACAGAAAACGAAGAAATGAGGAGAATTTACGGTAACTCTACCGAGGC
TAAAGTGTTGTGACGTTTTCGTGCAGTCATCTGCTGAAGACGCTGTAGTTGATTTAAAGT
TTCAAATTGTGCGCTACGAGGAATTCTGTGAGTGGTCAAAAATGTACATTCGAAGGAAAG
AATCACTGTAAAACTCAAAATGTAACGTAGGGACTCTCAGAATTTCAATCATAAAGCGCG
GTAAAGTTTTGTTAATATATAAACTAAACGTTTAGTTTTAAAATAAAATATTGGTGTGTA
GTGATTCCGGAAGGTATCAATCGTGTWWTTTTTTGTCGTCTTCTTTGTTTACGTTGAAAA
CGCGCTCGATATCATCATTCTCGCTGACTCCATTGAGACAAGACCTTTACAAAGTAATGT
ATTATTCACAAGAAACGGGAGCGAAAATAAAAAATAACGAATGATTAGTGAAAATAGAAA
AAAAAGTTAATTAATCGCGATCTAGAA
>bu_91849.1_c229
AATTYCCGGAATTCCCGGGATGTGTTAGTAAGGCAAACTAGAGACATTTAGAACTTGATA
ATGCCGATATGTGATAACCCCTCTTTCCTGGTCTTAAACTGTACCTATTTATTCAGTACG
AGACCACAACTTAGATGTTCTTTAATTATGCTAGGAAGGAGGGGTGGCAGGGGAAGGTCG
GATTTTGATAAAAGCCTTCCCTTCCCCGCCAGCCTATAGTACAATAATGAGGACTTGGTT
GGGTTCGTTTTTTCCCTTGTTGTAATGTAGGTATGTGTATGTTTTGTAATTGGACGTGAG
TCAGTAAGAGAGATAACGGAGATCAGTTGCAACGTTGTACACAAAAGTAAGCAAAGGAAG
ATTAAATACGATTTTACAATTGAATAATTTGTGAACTTCCCTCAAAAAGCCCATGTTCTG
CTTATTTCTAATGCAGTTTTCTATAAGTGTATATTCTAGTTAAACGGCCGAAGTGCTTTT
CATTAGTTACGCAGAACTTTTTGTCTGCTAGAAGCTTTTCTATTTTGTTACACTCTTGAG
GGTTCAGTGATATTAATAAGAATAACAAATTAATGATAATCAATCCGATTGCTAAAGGTT
CAACTACTGTAGTAAAGTTTAGTTTTGTACGACTTTTTGCATAGACGATTCAATAAAACC
AAACAGTGCTTGCTTCTGGTAGGAAGAAAAGAAAAAAAAAAAAGTTAATTAAATCGACGA
TYTMGAACTATGTCGCGCG
>bu_91849.1_c230
CCRKKACTTGTACCTGTGCAAGGACGGAGGGAATGGTGCAATTGGAAACCACGATAAGTG
CAACCTAGCTGAAGTTCCCTCTCACGCTGTAATGACTAAGAATGGAAGCAGTAACAGAGC
AAACTACGCTAGCATCTTGATAAAAGCATCAGATGAGTATGGAAACGACACCGGGTCTGT
GTTCAAGATGTTTGACTCAGGCAGGTGGAACGGTACAGATCTTCTTTTCAAAGATTCCAC
GGTCAAGCTCATAGACGTCAGTACAAAGACCTATGAGATGTTCCTTGGAGACAGCTATTT
GAAAGACCTCGAGGCGTTGAATGCATGCCCAACCACAACCGCCCCAACCACACCCACCCA
AACCTCAGGAACCAAGCAGAATATGCCCTACTTGATTGGTTCTATCGTTTTCGTGTTGAC
AGCTCTGTTCCTGTCCGGAGCTGTATATTACTGAAAACCTTTACCAGATAACTCATCCAG
CTGCAGATTCTAGAAGTGTAACTACTAGCTTATGTAATTTTTTTATTTGTCTAATTTGGT
AGCTAGAGTTTTTGTCGCCGATGTCGCTTTGCTGCAGTAATATAGCCTGAAAATTCCCGA
TAGAAACCAGAACTTTAGTAGCCGACTTGCAGAGGTTCCACGCTTGTCACTCAATGCTAT
TCGTCACGGTTCGACCGAGCGCTGCGTAAGAAATCTTAATACAGCTGGTGACCGGGCTGA
TGTCGGCGTAGTTCAAGTCTGTGCATTTTTTCGTAATATGAGTGTAACTGGCCTTGCATG
TAGTTCATCGTTTTATCCTTAAAAGACTGATAGACAAAGCTACGTGGATATTGAAGATAA
AACTGCAAGTGAGGTATAACAAAGAGAAAGGAGTAGCTTTGTTGTTTTGTTCGGTGAACA
TCACATTCATAGGTATACTGTCGAAGTAAGAGAGCTGTAGTCGTAATCTAGAAGAAAACA
TTGTTTCCTCGTTTCGTTCGAAAGGCTTAATTAAAAAAGCTTGAAGTGAAGAAAAAGGAA
AAAAAAAAAAAAGTTAATTAATCGCGATCTAGAAMWARTTAATTAAA
>bu_91849.1_c231
GTAATTATAGTGCAGAATGTTTCCTCCATACGATTGTCGACAAATGATGTACACCGTATC
TTCCAAAGGTTTATCGAGCATCCCGCAAGTCACTGTGCATTATTACGTTTACCTTCGACG
TCGTCAAGTTATCGTGTCTGTGCGTTTGGAACGACGGTTTCGAATCAGAAAAGGGCAAAA
GAAGTGAACAGAAAGTTATATAACTGCTGAAAAATAGTACATATTAAAACAACAAACGTG
ATAGAGCAATAGTACGGTGGTACAAGTTTTCCGGTAGGATTTTAATATTATATAAACAAG
TCACCTCGAATGTAAGCCATTCATATTTTTGTCGAATAGATTTATGCGACTTGTGGCTAA
AAGGAAACGAACTTGAGTATTTTGTGCTCCTGTGCGGAGAAAACGTATTTTACATTGTTA
ATAATGTCAACTTAGGTAATCGAGTTTCGATCGTTGCGTTTTTTCTAATTTATGCGTGAA
AGTGAACAATAATCTCTAATGAAGATCATTTCAGTTTAACTAACGACTTTATTTATGGAA
AACTCGAAATTTATATGTCATAGTTTATTTTTCCAAATTCTTAGTACCAAACCTGTGGTT
TAAATCGAGAATAAAACAAATATTACGAGAGCAAATAAAAAAAAAAAAAAATAATTAATA
CGCGTTAAAATTAAATACGACGATACT
>bu_91849.1_c232
TCCGGAATTCCCGGGATTTTGTCCGATTGGTGGATGCTTGCAATGGTTGGTGGGATCGTT
TTAATTGACGTGGGTATCATGGTTGCGTGGGAAATCGAAGACCCCCTGGAGTGGGCTCAG
CAAAACTTTACTGAGAGGGAACAGAGGAAAGACGAAGAGAAACCCTTTATCATCATTATA
CCAACGCTGAACACCTGTACCGCCAAGAACTTGACGGTATGGTTGGCTTTGATCTACGTA
TACAAGGGCGTTTTGCTACTGTATGGACTCTTCCTTGCTTACGAGACAAGAAACGTGGTG
TATGCTCATCTCAACGACTCTCGTGTCATTGGCATCTGTGTGTATAACGTAGTTGTGTTG
TCCACCATCGGGGCATTTCTGGCGCTGATTCTGAACAATCATCAATACGAGCAATTGTAC
GCCGCCTTGAGTGTGTGTATTATATTTCCAGCTACAGTTACCATATCCTTAATTTTCATC
CCAAAGCTAATACATCGGATGAAAATGAGCTCCCTCGAAGATGAGGCAGGAGAATCAACG
ACAAACACCAGAACCTTTAATCGGCCGTCCATTGACATAACCAGTACTTGCGGTTATGCC
ACTGAGATGGGTAGAGAGAGATACGTTGATGCTTCTTCAGCGAACGGCAGCGTTAACACG
CTTTGTGTGTATCAAAACGGAGATGCTGGACTTTCTCCTGCTCCTTCACCGAAACCACCC
ACGAAATTCCAAGAAATATCGCCTAAAACTCTCGAAGATTGAGGGTATAGTACGATAATA
AAAAGAAGGATTTAAACGTCGCCATGTGACAACGAAAATTCAACTCACCTTTAACTCTCG
GGCTATTGGTATTTCTAGAATTTTTTAGGAGAATTATCGCGAGGAGGAAGACATGCCCAC
GTCCCAAAATTGCTTTGAAGTTTATCCACAAGTACGGAGGACAACCCGTCCTGGAGAAGT
CGGTTATTAGGATATTGTGTTGCCACTGAGCCTTCATGAGTGCGAAACTGTTCAAACTGA
TTACTGATGACAAAGCACAGTGGATACATCTCACCGAAAAAATGAATTTCGGACAGAAGT
TGTGAAATCCGAAGTTGTGGGTGTGTGTCAACCTCAAGGGATGTTACGTGAAGAAAAAAC
TCGTAAACTTCACACGCTGGTCTCGCAATTTTAAAAACTTCTACGGTTCTTCAAGTAAAT
AAACGCAGGAAATTTGTGGAAATACTTTTAGATCTTTGAACTGAAGAAAGCTGGAACTGC
TACGTAGAACATTTTGTCTTAGCTGTTTTTAGGTGCTGGATCTCACTTGAAATACTCTCA
ATGGTCTATCTTTAAAAAATTTTGAAGAATTTTAAATATTGACCGTAGTGCAACTGTATT
TAAATGAAAATATACAGTTGTTATTATCATCATCAACATCAGTGTCATTATTGTTATCAT
TATCATCATTATTATTTATTATCAGTAATTTGTGTGAATTAGAGTGCGCTACAGCTTTAT
AGATAACCACGGTAAGCATATCGACAAAAACAATAAGTTTGAGTCTGTTGAAAACATCGT
CAAGGCGTTCACGTACACTGAAAAGCAGAGAGAGAAGGTCCTTGAGACCCTCTGCTTATT
TCTGGAACTTATTCAATCGGAATTCAGTGCAGTGTGTACATTTTAAACCGTGGTTCGGCC
ACCATGCCGACTGAATCTTGCAAGTTCGTAGAGCCATTTCATAGCTTGTGCATCATAAAA
AAATTAGCACATGTTACCTTTAACTAAGGGCAGGAGATGAAGCTCTTGAAGAGACGTGAG
TTTTCCTTTTTACCAGGAGAGTCATTTGTAAATTGTTCTTAATAAAAACTTGAAAATAAC
AAAAAAAAAAAAAAAAAWAAAAAAADAAARTTAA
>bu_91849.1_c233
ACTTTTTTTCTTTTTTTTTTTTNTTTTTTTTTTTTTTTTTTTYTWKWTYKCKWTTWWTTT
WWYTTTTTTTTTYTYACTAAAAGTTGCTCTTTTTCTTTATTTATTAAGTCACTCCCTTCA
TTTTTATTGCAAATTTCTACCACTTTTTCATGAAAGTACTCAAGATGGCATACAATAGTA
TTTTTAACCCTAAGCATTGATGTTAAATTGAAATCAATAAGTCTCACTGTTTAACGTCTT
GCAACTAATAGTTAAAACTAGATTACTGTGAAAAATCTTTCTTAGCAAATAGCTAGTTTT
ACCAATCTAGAGAGGAAAGGAAATTAAACAGATCTTGATTTTAAAGTTAAAAACATTAAA
AAAAAAGATTAAAAACAAGTAAATTTAGCTTGTCTCACTGATTTATACAAGATAATTATC
AATCCAACCAACACATACTGAAAGTAATTTCCATTTACTTACAGGTAAGTAACTTTGATT
TGTAAAAGTCATTGAATATCTTAAATGTTTTGATGAAAGAATAAGCTGAAGTTTGTACAT
GATACCAAGAAGTATATGAAACCTATGTGTTTATAAGCCTTTAACTCCCAGAAGTGATTA
ACACGTAACTTCTCCCTCTAATATCCATACATTATCCAGGAAACAGGTAGTGAGAATACT
TAAACTTATCAGGTACAAGATATTACCTTGATTGAACACCAAATTGTCAAAACCAAAAAC
TATCTTCATATTCATAGTCCTTTTCTGTTTCCATGTCTGTCTTTTAATTTATACTGAATC
TTCCACTTGTTTTTACTGCTAAACTAGGGATGCCTGTGATCATGGCCAACCAACTGGGTA
AGGGTGAGAAAGCTTTTTTAAGGTCACTTTTTCTAGACCCCTCTCTATTCAGGGCAAGCA
GTGCATCCCTAGAAAAGGCTGCTTGGTCGCTTGGGGTGAGCCAAATGATGTTATTATCTC
TGCTGGCAGGCAAGTGACCATGTTACTTCAGACCACCTACATGCAGAGTTATGACTGCGA
CTTCAGTGCCGTCTAGCATCTGTCATTTTTGCCATGCTCCATCGCTGCAGGTCTTTATTC
CCTCTCTACCCTCTGTACGTGTAAAGTGAGAGGTGGCATCTCCTATCTTCTGGCTAAAGA
GCTTGCTGTCAAAAGAACAATGACTATTTACCCATACCTAAGGCACAGGTAAAGGACTCT
CTGTCATGTCCTTGGACCCAGGTAATTGCATGACTGAACTGTCCATTACACCTGGCATTA
GATAGGTTTGGATGAAGGTGTCCTTATCTTAGGTGGATTACTGGTACCCTCCCAGGCTAA
CGAGCTCCACCTACCCAGGCTAGGGCTTTTAAGGCGGCCCTTACCCGCCTGATGTACTCG
TCATTGGATTTATGGAGCATTTTATAGAGGAAGCAGTGCCATCTGCAGCCTCACCCCATC
CTGGTAAGTACACTGCCAGTTTGGTCTGCAACTCCTTATTCACAAGGAAGCCAGCTTATT
CAGAGGTAACCTTCACTAAAGGCCTTTCACTATCCACCACATTTTAACCTGCTGGGTTGG
GGATGGTCGCCCCTGATTAGCACCAAGATAAATGAAAACTTTGAGTAATTACAATTAAAA
ACAATAATCATCCAATCCATCATAAATGTAACAAAAACTTGGAATTCCTCCTCTTCATAT
GAAAACTAATATTTATTACATCTAACTGCACCTGTGCAAGTATTCTTAAAAGTATGGGCC
TCTGTGGCCTTTAGCAGTAGACTCTAGTGTGTGMGAGGAAGAAGATATTCTACGGCTGCT
TTATTTCCATTCTCTATCCCG
>bu_91849.1_c234
ATGCCGCGATGGAAGCCTCCGCAGAGGAGATGTCCTCATTCCGTCAAGCCCGCGAAGCCA
ATCCTCCTTACATTGGAGACGACGAAGTGAAAGCCACGATTCAAGTTGGGCTGTCTTCTG
ACATCATTCCAGTCGCTAACATGCTGGTGAAGCTGGCCTTAGTGGAACTGTGCCGGGGTA
AGGATAGTGCACTGGCCACACTGGAGAAGGATCTAGAGGCTCCCTATTACATGTGGGCAA
ACCGCAGAGAGCAGCAGTACGCTGGATACCCACCCGAAGGCTTTCACCGGTTTGATCAGC
CTGGAATTCTGAGATGGTATCCCATGACGAGCGAGAGAAAACCCGATTGCAAGACATGCC
AAGATATGGGAGCTAGTGCAGAAAATGTCGACTTTTTCTCGTCTTCAGACAGATAAATGA
CTTATATATTAGATCTATAAAAACAATTTGTTGCAATGAAAGACTATGTTCACTGTTTGC
CATAGGTTTGGTTTTTTAGTTAATTTACCTTCTTCAAAATTGCCATCGAGCCTAAATAAC
CTGTTATAATTCGTCCGCCAAAACGGAATATATCACTGGTTAGTCTTAGAGCTATTGATG
GTCTCTGCACAATAGGGAAACTTTTACTTTAGGATAGAAACTAGATTGCTTCTAAATCAT
TGTTCGCTAAAAGTTATATTCAATAAAATATCTATGTTGTATCAAAAAAAAAAAAGTTAA
ATTAATCGCGATCTAGAACTAGT
>bu_91849.1_c235
GATGGGAAACATCAGTAAGATTTTCATCGTCAAGTAACAGTTCGTATCTGGTTTGATTTC
AGGAAAGAAGAATTAAGGAGCTTATTAATCAATCATTGCGGCGTCAAAGAGTATGGTTGC
AATGGATGAGAATGACTCTGTATGGCCCCTTGCCCCACTCACTTTTGTAAACATGACCAG
TTCTCTGAGTCAGAAATGTATAGTTATTGACTGTCGTTCCTTCTTATCATTTAACGTCGC
CCACATCAAAGGATCGCTTAACGTTCACTGCCCTCCTATCTTAAAAAGAAGATTTCATCG
TGGGTCATCAACGTTAGATTGTCTACTCAAATCTCCTGAGTTGAAACGAAGGGTTGCGGA
CGCAGAGACTTTAATTTTGTACGGGGAAGGAACTCAGGATTGGATTGACTTGGAGAAGGA
CAATACGATGAAGATACTCCACATGCTTTTGAGAAGAGAGAGAGTAGACAAGACTCTATA
TTTCATTAAAGGAGGATTTGAAAAATTCGCGTCGTCTTTCCCCTCCATGTGCTACTTTGC
AAATCCCCATGCGGCATCACAAGCATGCTCCAGTCCTCTCGGATTAAAGCTCAAAACGAA
AGATTTTAAAAGATTCAGCCCGAGAAACGAGATCGATCCTGTCAGGGATTATGCCGAGTC
GCGCCCAAATGTGTCAGCCAAGCCAAATGAGCCTGTTGAAATCTTACCACATCTGTATCT
TGGAAGCGAATTCCACTCGTCTCAAAAGGAGCTCCTTCAACACTTGGGTATCACTGCCAT
AGTCAATGTTTCAAGTAATATTCCGAACTTTTTTGAGGATACATTTGACTACAAGTCTAT
TCCGGTTGACGATACTTACACCGCAGATATCGGCCGATGGTTTGAGGAGGCAGCGATGTT
TATAGATTCAGTGAAGAAATCGAAAGGACGGGTACTAGTACATTGCCAGGCTGGGATCTC
AAGATCAGCCACTATTTGCCTTGCCTATCTTATAAGTAGACATCAACTCAGGTTGGACGA
AGCTTATGAGTACGTTAAGAAGCGCCGTTCAGTTATATCACCAAACTTTAACTTCATGGG
GCAACTGCTTAACTGGGAATCAGAGACTCAGCTTACAAATAGAGTATCGAGCACACACAC
ACCCACCACTCCCTTTGGATTTTTCAGTTTTTCTCCGTTGCCATGTGGATCCGAAATGAC
TACCTCTGGTAACAAACAGAACTCACCTGGGCTCGTGACTTCACCCATGTAGCTCAGTAG
CATTAGAGGCAAGAAGTCAAAAGTGACAAATTCTTTGGTTCAAAGAGAGTGTATCTGAAT
TATATTAAATGTACCCATATCCATTATATCAGCCAAAAAAAAACCGTTATGCTCTTTTCT
CATAGGACGCATCGTTTTCTCCACAATCTAATTATTTATGGTTTACACAATAGTTTATCT
CATGAATTGCATGTGGTAAAATTATCGTCACTGTACGCTTTAAAAAATAAAGCCTAGGAC
GAAATTGAAGTGGAAAGAATAATATTAAACAAAATAATAAACCGTTTTCTCTTCCACTTT
GATGAAGAATATTTTTGTACTTATGCATTAATGAAAAAACAGTTTGTTTCATATTACCCA
GGTAGTAGATAAAATAAAACAGGCTTATACTTTATGGTGGCAAGAATATAAGTAAGCCGA
ATTTTGTCAAAAACAGACTTAAAAGAAGAAATACTTGAAAGATGTGTACGATATATTTAT
TTATGAATTTAAAATTTGAAGATGTAAATTTGAAAAGATGTAAGTTATATTAATCATATA
TTATAAGGTACTTGACCAAACACAGATGAATGGCGCCCAAATATGTTTGAATAAATTATG
AGGAAAATACCTAAAAAAAAAAAAAARWAAATTAAAMRAAATCAAGAAAAAAAAMAAAAA
AAAANAAAAAAAAAAAAAAAAAAATAAAAAATAAAAAAAAANAAAAAAAATAAAAT
>bu_91849.1_c236
AATTCCCGGGATCCAAAGTCTTGGGCTGCTATTGCAAGCCAACCAGCTAAGCCAAAGGCA
AAGTTACCTCCACCAAAACCAAAACTGCCTCCTCCAATAACCTCACAACAAACTGTTGGG
CCTTCTAAAGTTGAATCTGGAGCATGGGGAAATGCAGTAAAATCTGGTCCCAACAAGCCT
GCGATTGGCCGCGGCACAAGGCCGCGACCCAATACAGGAGGAATGTCCGGAAATCCAGGA
CCTGTGAATCCACCAGTTAATTCATCTGAATCTGTTCCAATTCTTGATAAATTGAGATCC
AAGAATTGTTACAATCCAAAGGAATTTGGCCTACTTCAGAAAAATGCCCGGTTTTTCATT
ATCAAAAGTTACAGCGAGGACGATATTCATCGTTCAATCAAATACTCCGTGTGGACAAGC
ACAGAGCATGGAAACAGGCGTTTGAACGATGCTTTTAAAGAGCAGCAGGGCAGTAAATCT
CCAATTTATCTGCTTTTCAGTGTGAATGGAAGTGGCCATTTCTGTGGAATTGCAATGATG
ACATCGGAGGTCGATATGGAGATTGAAACTGGAATTTGGACTCAGGACAAGTGGAAAGGC
AAGTTTGATGTGAAATGGTTCTATGTGAAGGATGTGCCAAACAATGCATTACGTCATATT
CGCTTGGAGAACAATGACAACAAGCCTGTTACCAATTCCCGGGATACCCAGGAAGTCCCA
CTGGAGAAAGGAAAACAGGTACTGAAGATCATTCATTCTTACAAGCACCAGACGTCAATC
TTTGATGACTTTGGCCATTACGAGAAACGACAGGATGAGGAATTTAAAAAGGGAGGAAAG
AAAGTTGTTGGAGTCAAAGCACCATAAAGAAGGGCATGCATAAGTCTGCCTTCACTAGCC
AGAGAGTCTGAATAAACTATTATTCCAATAATTCTTTTCTAGTTGGGCAAAGGAACCCTC
TAATGATTTGCTTTTGGAGAATTTCAATTATTCCAATGGTGATTTGAAATTCTGTATAGT
CTCAACTTCAAAATAACAAATCACCAGTATAAACTTTAAAAAAAATATACACTGACTCGT
GCTGGGAGGAAGCTTATGTCTTTAGGTAGGTATGAGCTCAAAAGCTCCCCAAGTACATGT
AGTAGGATCATTGTTTTTTATTCCTTGAGTACTGTAGGTTGGAGCCAAGGTGGTGCTGTT
GGCTTAAGACTGTTATGCATAGCTGCTATTAAGCTGGGGTCCTTTCACAATAAACCACAA
ATTGTAGTAGAAAAAAAAAAAAAAA
>bu_91849.1_c237
AAAAGTTTACTAAAGTAGAGGTTAATATATATATATACATATAGATATATATATAAATAA
ATATATCCATAATTAGACCAAAGTGAAATCATCAGAGTTTTCCATACATGCATACAGATT
ATAAAATTGCATTCACACTTGCTGTTTTAATACTGACTAGACATTGATTCCAGATTGGAG
CAAATTAATTTATGAAATTTAATTCCTTCTTGAAATTTTCAAAATGCTGAACCTAGTCCA
GCCAAATCTCACATTATTTCATTTTGTAAGTCATGTGAATAAAACAAATTAAGAGTGAAT
GACACAAGTGATTTCTGCTCTAGTAGCAAACAAATTAAGTTTAAAAAAATCTTCTTTCTT
TTATATTTTAAATTTATGGAAATTGGCGACAATAGATTCTGACAACAGTTTAAGTAAACT
TGCTTGTACTCTTTGTTTGAGTACTATGTTAGAAATCTTTCATTAAAAGAATCTATGAAC
TTTACTCTTTCACAGGTAACATAGCAACAAGAAGAGAATTTGCAAACTTTAGAACGTTCC
CAAGTTTTCAAAATATCAGAGTCAGTTATTAATAATGTTACAATTTTCTTGTTGCACTAG
CTTTCCTGAATCGAGTCACTAATTTTTGAGCACTTGTCATACCCACATCAAAAGGTAGTT
TACACTCATTGCCCTAGCTCTCCTGAATCGAGTTATCATTTCTTAGAACTTTTTGTACCC
ATATTAAAAGGTAGTGTACTTGTATTTAAGCCTAGTGCTGTATTTATTGTATGCATAGCT
TTGCATTGTCCACCACTCACTGATCATGGCAACATGCCAAATTAAATGTATCTATATTTT
TGTGCATTTTGTGAACTGTTGTGTATAGATAGGCTTTTGATATTATTGTTACCAAATGAA
AAGTTGAAGTATTAAAAGTAAAAGAAACCTTACCTTAAGDAAAAAAAAAAAAAAGAAAAA
AAAAAAAAAAAAAAAAAAAAAAAAAAAAAAAAAAAAAATAAAATAAAN
>bu_91849.1_c238
AATTCCCGGGATGCCGATGATCCATCTGCTTATACTGAAGTCGTCGAGGCCGCCAATAGA
GAAGGAAACTTACGAAGATGTCGTGCGCTTCCTGCARATKSCYSRGAWGAAGTCCAGAGA
TTCATTTGTAGAAACAGAACTGATTTTTGCCTTCGCTAAAACTAATCGCCTCGCGGAGCT
CGAAGAATTTATATCCGGACCAAACCACGCACAAATACAGCAGGTCGGCGACCGATGCTT
TGACGAGAAAATGTTCGACGCTGCCAAACTTCTGTATAACAACGTGTCGAATTTTGCCAA
ATTAGCTTCCACTTTAGTTCACTTAGGAGAATACCAGGCAGCTGTCGACGGCGCCAGGAA
GGCAAACAGCACAAAGACATGGAAAGAGGTTTGTTTCGCATGTGTTGAGGGAGAAGAATT
CCGTTTGGCCCAAATGTGTGGACTTCACATCGTGGTGCATGCGGATGAATTAGAAGAATT
AATCAATTTCTACCAGAATCAAGGCTACTTTGAAGAGCTCATATCCCTGATGGAGGCCGC
GTTGGGCCTGGAGCGAGCACATATGGGCATGTTTACAGAGTTGGCGATCTTGTATTCAAA
GTACAAACCCACCAAGATGAGGGAACATCTGGAACTCTTTTGGTCTCGGGTTAATATTCC
TAAGGTTCTCCGCGCAGCTGAGCAAGCTCATTTGTGGTCAGAGCTTGTGTTCTTGTACGA
GAAATACGAAGAATACGACAATGCAGTACAAACCATGATGACTCACCCAACAGTGGCCTG
GAAAGAGGCTCTTTTCAAAGATGTCATTTGTAAAGTGGCTAACATTGAGTTGTACTACAA
GTCGTTGCAGTTCTACTTGGATTTCAGGCCGATGTTGATTAATGATCTCCTAATGGTACT
CACCCCACGCATGGACCACACCCGTGCCGTGAATTTCTTCAAGAAGGTAAATCATTTGCC
ACTTGTCAAACCGTACTTACGATCGGTGCAAAGTCACAACAACAAGGCTATAAACGAGGC
TCTGAATGATCTGCTCATTGAAGAAGAAGACTACAACGGCCTTCGCGCTTCAATCGATGC
CTTCGACAACTTCGATAACATTGCGTTGGCCCAGCGACTTGAAAAACACGAGCTGATCGA
GTTCCGCCGCATTGCAGCCTATCTTTACAAGGGCAACAACCGCTGGCAGCAGTCAGTGGA
ATTGTGTAAGAGGGACAAGCTTTACAAGGACGCCATGTTGTACGCTGCCGAATCCCGAAA
CAACGCCACAGCAGAAGATCTTATCCACTGGTTCCTGGAAATTGGAAACAACGAGTGCTT
CGCAGCCTGCCTGTTCATGTGCTACGATCTCCTCAGTCCTGATGTTGTTCTAGAGTTGGC
CTGGAGACACAATCTTATCGACTTTGCAATGCCCTATATGGTGCAGGTTTTTAAGGAATA
TATAGACAAGGTGAACAAGCTAGCCGTTTCTGAAGCTGAGCGAAAAGATCAAGAGGAGAG
CAAGCAGGATCAGCCAATCGTTTTCGGTGCTGACCAGTTAATGATCACAGCAGGCCCAAG
TATGGTTCCCAATATGCCTCCTGGTGTAGTACCAGGCATGCCGCCCCAACAGTATCCCGG
AGGGTATCAGATGCCCCCGGGGCCGGGTTATATGTGACAAGAGAATTTAC
>bu_91849.1_c239
TTAAAGTGAGAGTAATGCATAGAGGTTGCCAACAGCAAGATGACATTTCAATTCTCCACA
TCTTGCGTAATAATTACCTTAAATAATATATTGAAGAAATGTCTTTGTCCAGTCTTATCA
CACTCATGTGGTACATGATTGTATAGAAAATAACAATTAAATAAGAAAAAAAAAAAAAGA
AGAAGAAAACTAAAACAAAATCAAATAAACATTAAGGTGGGAGGGGAACAAGGCACAAAA
GTTGATGATGAATAACTATCTTAGTTTTTTATCCCTTATTTCTCTAATAAAAATAAAGTC
TATTTAAAACATAAATAACCAAGTAAAACTTGGTCATAAGTCCCTATTCAGCTACTATCA
GAACACAGTAATCTGGGGCACTCAAGTTTGCTGATATTGTACAGCACATATACAGTACAA
GCTAGTGACTAAGGTCACATCCATGACCACCGCATGAAGGCTCTCTCAGTGGTCTCCATT
AACAACAAGTTCTTTATTTGCTGCTCGGCTAATAACAGCATCCATTTCTTCTTGAGTGGT
AGACTCCTTGTGCTGTACTAAGTCTTTATCTCCAGCAGTAACACCCCAGTTGTCTGGCTT
GGACATACTAGAAGAGAATGGCCGACCACCTGATGGATTGAGATTCTCCCAATAGGATCT
CCGTGCCCTGGCTCGAACCCATGGTTTGGTGTGCAATCTCAGTCCCTCTCCCCAGGGCCC
ATGTTTTTCACTGGCTTTTGGAAGTTTTCCCCTTTCCTTGGCCAACTCTTCCGCCACTGC
CCTAGTGTGATAGGGCTCAATTCCACAACAACCACCAATGTAACGGATTCCAGCATTGTA
TGCATCTCGAGCAAACTTGTGAGCATCCCATCTTGTCATGAGTCTGGGCTCTAGAGCAAA
AGGAAATTCTGGAAGATCAATGAATCCCTGTTTGCCAGCATCTGGGGTTAAGTATCCGAG
AGGCTGCACCATCAAATGTTTCTTAATCCCAGCTGCATCAAGTGCTTCTTTCATCAAGCG
ACATGCTTCAATACATTCATCAGGTCCAAAATGACAATTGATGCCAATAATATCAGCACC
TGCATGAGCCAAGCGCACTGCACATTCCCCAGTAGGAATGCCGTGCAAATCTCCTTGGGG
CCCAATGCACAATGAAACGGCAGTAGGTTTGCCTGTGGCTTTACACGACTCCACTGCCCA
TTCTGCTTCTTCCACATGTTCATAATACTCTGCAAGTAGAAAGTCCACATCATTTTTCAG
GAAAATTTCTATTTGCTTCTCAAATTCTCTCTGACAAGCTTCTTTTCCTTTGCCACTTAA
GTATGTTGGTGTTTGACAAACACCTCCGCACACCAAAGCATCTCCTTCGTTAGCTACTTC
AAAGGCAATGTCACATGCTGCTTGATTGATGGCTTGGCATCCTATTTGTGCAGCAGTGTT
TCCGCGATTCCCAAGTTTGTCATCGCTAGCATAGAATGTGAATGTTTGCATAACATCAGC
TCCAGCACGTAGAAATTCCCTGTGAAGTTCTTTGACTGCCGAAGGATATTCTACATTCAC
TTCTGGCGTCCAAGGACCAGCTCGGACATAGCCTCGTTTTTCCAGTGCAAATACAAAACC
RCCATCACCAATCACAACTTCACCTGCGTCAAGTCTTTCAAGAATGCCACGTTTCGGTGC
CATTTTTCTGTCGTGAACGCAATAAGAAGAGGGCGGATAGATTTTGGGTCTTCTTCCAAT
TTGATCCCGG
>bu_91849.1_c240
TTTGTCATTTTTTGTAGAGACAGCATTATTTCTATTTACGATTGTCTGTTCCAGAATGCT
AAGYWKTYKAKGTCWCHTTAASAAAAATTGTACATACTATTGTWATAAGTAGACCAATTG
CTGGTTTTCACGTGACGTCACTAAATTTCAGACTTCAGAACTATTGATCCTCCTGAGATT
TTACTTTCATGATGTATTAGAGCAGCTAAAAACTAATATTCAGACAAATTTTCACTCCAA
ATGGGTTCTTGGTTTAGTGATAGACTACTCTTGAATTTCTAAGCTTTTGCGTGACGTGGC
CTTTACATGACGAGCGAGAGAGCTGTTATGTTGGTTTAAAAGGTGACTTATTTAGGGAAA
TTCAGCTATCTGAACAGTTCTTGTATTAGAATAAAGTATTATTGTTACGTTTATGAGTTC
TTAGAGAGATAAATTCACGCTTTTGTAGCAAAACTCAGTGACAGATGTTTCTGCTGGTTT
CCGGCCGCCATGTTGGTGCCCATCTAGGTGGGCACCAGCATGGCGGCTCCATACAAATCT
CTATAAATTTGGGAAAAACGTTTCTCCTCATATCTTCCGTAAGAAAAATTGCTGTGACCT
GAATCTTGGCGAGAGTCTTTACATATCTAGCTTCTTTCTATTTCCAGATTCTAGACTAAA
TCGATTGAACGGTTTTTATTTTTTATTTTGATCTATTTTGAATGGCGTGACACTGAAAAC
CAGCAATTGTATTGCACCATGCAACKGGGCCRGGGTCTTTACCATGTTTTAATACGTTAG
ATATGAATTATTTGTATTACAGATTTCTCGTTCCCGTTAGTCTCTATGCCTTAAACACTA
CTGAGAGTAAATCGATCCTATTTTAGTGAATACTTTTGTCASCTTACATTGCATTACATT
GACTTATTTAGGTAACGCCGATAGTTAAAGTCGTTTTTTGGTAGACGTCCCTTAAGGGAA
CACGCATATTTTCGCAAAAAAAATTAAGTTAAATGCAACACTTTTAAATTTTGATTAGCT
AAACTCATGCACCATTTACAATCATGCGTAAGAGTCACACAATTAGGTTAAATGCAATAT
CAAAACAGTGCTGATTGTTATCTGCGATCAAGTTGGTTATTTTACACTATATATCGAGTA
GGATGTTCTAGTCTGATATATCTCTGTTTGCGGTCAAGAATACTGCATAATACCACATAT
TTTCTTTGGAAGATGGGCTTGTAAAGGATGTCCTCCCATACGAAATTTATTGAAAGGAAT
TTTTTAAACTCAAGCTCTGTTACTTGTTTTTACTTGGTAATAGTAGCACAAATAYCACGG
AACGAACAAGTTATAAATAGCATTGCCAAGAACAAAT
>bu_91849.1_c241
TGAGATTTACATGCGAGTTTCTTCAGACTGATTGTTATCTTAAGTCTGCCAGCTGTGTAG
GCTAGGGCTTGTGTTTTGTAGTTATTAGTTGACAGGGTTCTTGTTTGATAATTGATTTTG
TCTAATGAGGATTTATTGAAGTGCTTTTCGTAGTGTCGATGGGAAGGTGGGTGATCATTC
AGTTTACTTTGTGCATGGAGAGCAAGAGAATGAGGCTGGATCCCATACACACTGGCAAGC
AGCGCTTGCTCTAACTTGTTTACAAACCCAATTCATGCCATTGTTAAATGGAAAGCTGTC
ATTACTTAAAAGCACAGCTCCTTGTTAGTTTAGTCTTTTACATCTCCTCTAATGATGATT
TTTGCATTGGGTTTTGTGAGTAAACTGTGAAAAAAATGAAACAAATTTAATCTTTCAAAT
TATGATTTTGAAAGTACTACAGTCGTGCTTGGGTGTATCACTCCAGAGTCAGTATATTTT
GATTGTTTTGTTATTGCTTTAGTTGATTTAGGTTGCCAGCTGGATAGCTTGGGTGTTGTT
CATTTGCGTAAAACTGTCGCTTTAGACACTTGTTACCCATCTTACATATATATCGGATTG
AAAAAAGACCATGTACGGACTTTGATTCGTTTTCAGGGATCATAACAAGCTAAATCCGAA
TTTCCATTTTGCTAGTTTGTAAATAAGATATGCCTTCAAATGGCATTAAGACAAGAACTG
CTTTTTGGAATGGTCATTTGAGGAGTTGGTCTATTTTGAAGTAAGATGTCTTGATGTATT
AAGTTTAGAAGTGTGGATAATCTTCTCTGCAACCTTATAATTTTTTATGTAAATCTAGCT
CATTGTTTAGGCAGTAACATCTTGTGAAATTCGTGTTATATTTCTACCTTGCATTCAAGA
TTTTGGCCTTAATTATGTAATAAAAGATCAAGAAATAAAAAAAAAAAAAAAGTTAAATTA
ATCGCGATCTAGAACTAGTACGTACGA
>bu_91849.1_c242
GTTAGTATCATAATTATTAAGCAAAATATTAATTTGTGTTATAGAGACTGTCCATCATGC
TTATTCAGTTCCCACTTCCAGAATATTACAAATGGAAGCTTCTCCCCAGGCCACTTAGAA
GTTCTTTGCCCTGGTGGCCACAGTGCATCAGCAAGCTCTGCAAACAGTTTAATAACAGCT
GACAAAACAAGCTTCTTCAAATTCTGGCAGCTCCAACACACCGTACCCCTCTTTTTAATT
GCCGTCCTGTTTCCCTTGTGCAGTGTAAAGTCACCAACGTTCTTCACTAAATTTAACTCT
CTTGGAACCTTATCAGTTGCATATATTGTTGTCTTCATCATTACCAAAGCCAGTATATGG
GGAATTCACATGGATTTTAAACATGACAGCATACCAATGTTCAAGACTAGTTTTCCAGCT
CTAACAGGAATACTTACTCTGGCCTACTTTATTCACAACTGCATTCTTTCAATAATGAGG
AATCAGGAGAACCCTAAAAATAATGCACGTGACCTCAGCATAGCTTACTTCTTGGTAGCT
TTAACATACATAGTTGTTGGTTTGCTGTTTTTTATTAGTTTTCCCAAAGAAAAGTCTTGT
ATTCAAGAGGTTCTTCTTGATAATCTTCCAGCTCCAGACATTATGACATTTATAGCAAGG
CTTTTTCTCCTGTTTCAACTTACCACTGTGTTTCCATTGATTGTTTACATCATACGTGTG
CAACTCATGTTATACTTCTTTAACAAAATTTATCCAAGCTTCCTACATGTATTTGTCTTG
AACCTAGCCCTTATTGGAGCCTGTGTATTATTTGCTGTAGTTTATCCACATGTTGGCAAC
ATAATCAGATATGTGGGATCATTAAGTGGCCTGGCTTACAATTACTCACTGCCATGTATT
GTGCACATGCTGATACAGAAACAGAAAGGACAGCTCTCTTGGCCCAGCACTGTGTTTCAT
TCTTGCATTGTTGTTTTTGGAGTTCTGAATTTTATGTCCCAGTTCTTTATTAATGGATGA
GATTATTTTTGATAGTTCAATTCGATGTTCTAATCTTGTAATACGGTAGAATAAGATACT
TGAGATATGTGTTCTATGCAGTTATGTGGCAAATTGTCTCGAGGATTTAATTAAGACCTC
AATGTTAATGGTTCCTACAATCAAATGCGTTAAATGTTCAAAATTCGGTGGACTTCTTTA
ATTACCTGGTGCAGGTCACTGTCATACTGTATGATTTCGATAAAGTTTTGAGGAATATGC
GCATCGTCACTGGTTAGCTCAGTTAAATTCTCTATTCTCTTATTTGATAACATGATGTAC
CTTTTTTTACCGTACTCATGTTTTTTATCCATAATAACTCAGCTTTCCACACTAGCATAT
GCGTTGAATCGTTTTTATAAGAAAAATTTTATCAATTTTCAGATCATTGTTTAGTGGAAT
AAGGACTGGGGAAAAAAGATTTAAACATAAGAAGTACAGTCACGAAGTATTTAATGCTGG
CTCGACCTCCTTGCTAGTCTCCTTCGCAGTCTGTCGTCGGTTTTCACGTAATGGGGAGCG
TTGCGCGACTACCCAAAGATGGGCTCCCTTGTGTTTGCACTTTTCCCCTGTTTTGGGACA
TTCCCTGGTTCGTATAACTAAACAATGTACTTAGATTGGAGACATCAAACAAAAACCTGA
TTGAAAATATATATTTTTTGAAAATTGTAATGTAATCAAAGTCAGTAAATGCCCTTCACG
ATAAGAAGAGGTGAAAGCACAATGACATTTGAGTTGATAATTTTGCTCTGGTTTTATTAT
TTATTGATCTGTGCTTTTTTGGGGAATTAATTTATTCCGTTTCCGTAACGAATATTTTGG
GAAACGTCTATTTTTAGGTGGTGTTTTTGCTGCGTCTGAAGACCCTCGATACGGGTTTGC
ACCTGATTAAAAGAATTTCAATGTTCCAAATAATTTTATCAATATGCAACGGGTATCTTT
GTGGGGAGAGGTTTCAAATAATAAAATAAAACCGCAACGAAAAAAAAAAAAAGTTAATTA
ATACGCGATCTAGAACTAGT
>bu_91849.1_c243
GGGATCTTTCTTCAGCGATTGCTGTAACCAAAGCTATTTTATTTCCGGAATTCCCGGGAG
TTAGCTAAGAGGCTAAGTAAAACATAATTGATTCATCCATGTGCAATAATTGCCTAACGT
TGTCCCAAAAATCTTGGTTGTATGTCTTCGTAGGAGCCACGCTAACCTTAGCATCAGTTC
AGGCCTTTGCAATACAACTCCAAGAGCAATCATGTGAACCAAGACCAGTAGTGGTGGGTG
ACCAGACTGAAGGTTTCAAACCATACCACGTGTTACTGCACCGCTGCTCAGGAACTTGTG
ATGACATCAACCCAGAACGCAAACCCTGCATACCATCAACCACAGAATTAATTGACGTTA
AAGTACATGATCCCTTAAATGGAAATGATAAGATCATCAAGGTTCTAAATCACACAAGTT
GTGATTGTGAATGCAACCTTGACTGTGATTTGGATAATGGCCAGGTTCCAGATGGAGATC
AATGTATCTGTAAACCTGTATCACAGCCATCTGGGAGGAAACCTGATATAGAGGATATTC
TGCCATACAAGATTGGATTGTGTGTGACGAGTGCTGTGGCATTTTGTGCTTTGGTTTTTG
GAATGATCATGTATGCTAGGAGAAAAAATATCCTGAAGAAGGTTAAGCAACCTTGCTGCA
AGGGGAAGGGACAGGAAGACAATACTGTATGAAGAAAGATTTGGATAAAATATAATGCAT
GGTGTACAGCATTAGAAGGCTTATCCTATGATTACTGGCGATGGTCATGGCAAACAGTTT
TAGGGATATTTAGGTATCTGTAAAGGTTAAACACCCATGATCACGAGTAGACATAATTGT
TTAGTTTAATGTACATACTAGGTTTACATATGATTTTGTTTACAGCCTAAGGCTGAATAG
GTCAGTGAATAAGGAGAGTCATGTTTTTACACTTTGTAAATAGTTAACTCAACATAAACT
TGAGAGTGAATATTTCTAGAACTCTTTGAGGTACACCTAATTGATTGAAACTGGCAAGTC
TGACACCATACCACAAATTTGAGGTATGAAAAATGAAAACTTTGATTTCCTCCAACAACC
AGTTTTTTGTGTCTAGCAGTAAATAAGAGTTCTAACTGCTTCAATTGAGACATTTGGGAG
AAGTGTTTTCTTGAAGTTGCACAATATAATACAGAAAAAGAGGATCCCTATACTTTTTAA
GCAAAGTGTGATTGGCAATTTCTTTTCTTGTGAAACATGATTTCAATTTTTTTGGGGGTA
ATTGTGATTAAAGATGATACGATCTATTCATGTCCTCATGGGTAATTTTTTTTAAGAGTC
CTGTAAATGAAGGGCTGAAATAAATTTATTTCGCAAACATTGTTTTTAGAAAACATAGAA
AATTGTTTTTTAGAAAACAAAGCTCTGGTTAAGTAATGACAAAACGTGGACTTCATACAG
ATCAAGAAAGTCATAACACAGACCAATAATGGGTCTTGTGTAAATAGAATAAGTTATCAT
CATAAACTGGGTTTAAAATGAGAAAATTTTAAGTTGTAAGTTTTGTGTTTTATTTTATGT
GAAACCTGATTGTTTCAAATTTTGCGTCCATGTGAAAAAATTTTGGATGTTGTGCACAAT
GCTTGAAAAGGCCAAATATTTTCCTGGACTAAGTTTAACAAAGGGGTATAGGGAACCCTT
AAGAGAAGTCCATATCTCCGGGAACCCTCAAGAAAAGTCCATATCTCCAGGTGCAGTGTC
TGTAGTACTTAAATACATGTTAAACAATATTTGTTTTTCTTGCTATGAGATGTCTCCTCC
AACAGAGGAACATCAAAGGGCCTATGGTTCACTGTACCAAACATCGATGATGCAAAGTCA
ATCAATATTTAAAATATCCTTACTGGATTTAAGGTTGTTCAAAAGAACATTTTAAAATTG
AGAAATAGTTTGTTACATCAAGTAGCATTTAGTTATTGTATAGTGATATTTGTAGGCATT
AATTAAGAATTAGAACACTTGCCAGGGAAAGGAAAAAAGTTAGCTGTAAGGTCAGGAAAT
AACACAATTTGCACAACTGTGAAAGTACTGTAAGTGTTCACAGTTGTATATCATGTTCAT
TTGAGATTAATTGAAGAAGTCTAGAAATGTTAGAATATACAAATTTGCAATTTGTTGATT
TCTAAATATGGATTTTTTTTCCTTTCGGGTTCTCTGCTGTGCTTGATAACGGATTTCAAT
TCCTTAATTATATTAATATTACATTGTACTTAACTTGTAAAATAAAGTGTGAGTTAATAC
AAAAAAAAAAAAAAAAAAAAAAAAAAAAAAAAATAAAATAAAAAAAGHAAAAAAAAAAGT
TAAAAAATTAAAATAACG
>bu_91849.1_c244
TTCTAGATCGCGATTAATTAACTTTTTTTTTTTTTTTACTTACATTGACCACATTTATTC
AGGAAACCTCTATATRTTTAACTGCACACTGAGACCTAAAAAGTGAATACAAATTGAACA
GTTAAAAGTCTTAAAAAATATTCTTGTGATGGGATATATTACTTTTTATTAACACAAACC
ATAAACAAAAGCAAGCGAATAACAATTATTATCATTATATTTACATACTAATTTAGCCCA
AGCAGAAAATATGTTGTCATGTTTTGTAGCTCACTTTACAAAGTGAATTACAAATGCCCA
AATCAGAGCCTTTGATCATACACCACAAATATTATAATTACTTTAAGAGAGAAATTACAC
ATATTTGAAATCGCACATGCGGTATATCTGGATAAAAAATACCAAGATGTATTGTTTACC
GAATTGAATTGGGTATTGTTCACTCGCTCTCCTTGCGCGCATGAGCAAAATAATTTTGTT
GTTCTCAACAAAAAAAACTGTAACATTTTCTCGCGAGCGAGAATAGATCTTCGCCAAAAA
ACGTACATTTTACGCTTCTCGAAAAAAACCCTAATGAGCTGAAGACTTCAGTAGTGTGTT
AAATAAATTAAATGGAAACAAAATGTGTCGAAGATTGTAGTTTAAAAACTGTTTTCAGTC
GACGGCGAGGACATTACTTAAATGCATATCACGCGCCACGCTTAGATCTTGCGTTCTTTC
GACGCGAAATCTTTCATGATTCAGCGTTTCTTGGACTTGGAAATTAGTCCTCAGTGCTTT
ATGGTGTACAGAGTTTGAGTTCAATACTCGTACATATCGTACACGTTGCCTTTAGCTTTC
GGATGGTGACAAGCACCGTGTGAATGATCTGCTTTCTTCGCGGGAGTGAAAGGTACTCCA
CCCGTTGTTGTCGCAGTGGCTGCCGTGGCTTGCGCGGTAGCAGCTTTCTGTTTCAACATT
GTCCAGTCGAAAATGTAGTCGTACTGGTAATTCAAAGTCCGAAATAAAATCCTGAACAAC
TGACGGAGGTACATGTAATCTGGGTTCTCTTCAAAGCGAAGTCCACGGCAGTAGTTGAGG
TACATCGCGAACTCGGCTGGGAAACCTTTGCAAAGGACTTCGACAGGGGTGGACATCTTT
TTCTCGCTAATTTTCTCATATTTTTGCTTCTTAGTGGCTGCCTTTAAGCCTTGCCATGGC
AGACTGCTTCGATTGAAGTACATCAGTACATAACCAAGTGATTCCATGTCGTCTCTTCTC
GACTGTTCGATGCCAAGATGGGCATTGATGCTGGCGTAGCGCGCTGTTCCAGTAAGGTTT
TTGTCCTCGCGATAAGCTATATGCTGTTTGGTTCGAGTATCGCGGTACTTCTTCGCTAAA
CCAAAATCAATCAAGTATAATTTGTTGCAGTGCCTGCCGACACCCATCAAGAAATTATCG
GGCTTGATATCACGGTGAATAAAGTTCTTGTTGTGTACATATTCAACTCGACTAATCATT
TGGTCTGCTAACATCAGAACTGTTTTCATTGTGAAGCGACGCGAACAGAAATTGAAGAGG
TCCTCTAAACTCGGGCCAAGCAGATCCATAACCAATACATTATAGTCTTTTTCTTGACCA
AACCAACGAACGATAGGGATTCCCACGCCACCTTGAAGGATTTTGTACAGCTTTGACTCG
TAAAGAAGCTGTGGATGACGGGCTTTCTGAGACTCGAGCTTCACGGCGACTTCCTCCGCA
TTGCTCGAGGACACTGCCAAGTATATATCGCCAAAAGAACCGCTTCCAATCTTGCGAATA
AGGCGGTATTTGCCTCCAACTATGAATTCAGACCTGGAACTACTACTACTGCCGCTAGCC
ATAGCGAAAAATTTCTTTCCTTGACAAGAAGATGTGAGTAAATCTTGTGCAATTAACCAA
ACATCCACCCAATMCCGGGAATTCTCGAAATCCCGGG
>bu_91849.1_c245
CCGGAATTCCCGGGATAACTTTCGTGATCTTCGCGCAGAATGGGTTTGCTATCGCTTCTG
CGAAGTCTAAAGTCAAATGCAAGTAAGGAATTGAGGATTCTTTTCCTTGGTTTGGACAAT
GCCGGCAAAACTACGATTTTGAAGCAGCTTTCTCATGAAGAAATAACTCAGATCACCCCA
ACGCAGGGATTTAACATTAAAAGTGTCCAAGCCCAAGGTTTTAAGTTAAACGTATGGGAT
ATAGGAGGTCAAAAAGCCATTCGTCCGTATTGGAAAAATTATTACGAACACGTTGACGTT
CTGGTTTATGTTATAGATAGCGGAGATCGTAAGAGAATAGAGGAAAATGGTATTGAACTA
GAAGAGCTGCTCTCTGAGGAGAAACTATCTGGTGTACCTATGCTTGTTTTTGCTAATAAA
CAGGATCTTTTGGGAGCTCAACCTCCAGATGAGATATCAGATAAATTAAGCCTTCACACA
ATAAAAGACAGAAAATGGCAGATTCAAGCATGCTCAGCAAAAAGAGGGGAGGGTATTAAG
GAAGGATTGGAATGGGCATTGAAGAATATTTCAAGTGTTTCGAAGAAATAAATTTTTAGT
TTATATGTAATACATTTTACTCACCTCTAGTGCTTTCTTTTTATGTACAAAATAAGCCAA
TCAGTTTTCATGTCAAATCACCAGTCATACAATTTATCACTCTTTATTGCATGCCATATC
TTATAAGGGTGCAGATTGCGTGTGTGTTTCTCACCAGCTTGCTAGCTCACCAGTACCTCT
AGCTTAGATAAACACAATAGACAGAGATGAAAGTCCTGCTTTTAAGTATATGTTAATGGA
AAAGAATTCTAACAAAAAAAAGAAAAGTTGTGGCTCATCTGATTTTTGTAGCACCATAAT
TATGCATTATACAGCCTGTGTTATTTAGTTTTTAAGTTAAACATCTCAGGCTGTAAATCA
TGGCTAATCTGTTTAAGTTTCACTGTATCATAGGTGTATTTTGTTCAAAAGTTGACGTGT
ATTATTGGAGAATGTGAAGTTAGTCATTTATCTCTCTTATTTCAAGCATGACAGGTAACA
TAAATATTCAAACCAGTAGAGCGATCCTTTAACTGTTGAATTTTCAAGAACTCCAAAGAG
TTTTGGGCAGTACAAGAGTTACTACAGGTGGTGAATTTCAATGGTTATAGCCTGAATAGG
AGAACACTGTGAGTGTTACATTCTTGTGTAATGAAACAATGTCAGTGTCTTGTAGGGAAT
GTATTGTTAAGTTATTATTGTCATTGGTTGCTTAAAATCTTGTTAGTCAGGTATTAGCCT
GAAAGTGGGCTCCTATCGGTGTTGTGACAAAAGTTGCAAATCACTCAAGAGGTTTTAGTG
GTCTGATCTTGCGGACTTGCAGCTCCTACCTTAGCACCAAGGTGCTGGCTTTGCAGGTTT
AGTTGCTTTAAATGCAATAATTAACTATTAGCTTAATTACTGTGCCTCAAGTTGTCCAGT
TATCATTAAATTGTTATTGTTATCATAAATGGATGTTAATTTTTTTTAATAATCTACAAC
TATTTCATGAAAGCAATAGACCTTACTCAAGACCAAAGGCAAATCATAAGCCAAAAGTGT
[truncated: 61,180,718 more chars]
