# Supplementary material for: Production of a reference transcriptome and transcriptomic database (PocilloporaBase) for the cauliflower coral, Pocillopora damicornis
Source: BMC Genomics. 2011 Nov 29;12:585. doi: 10.1186/1471-2164-12-585 (PMC3339375; doi:10.1186/1471-2164-12-585)
Supplement: Additional file 9 — A compressed folder containing an interactive (iPath) version of Additional File 7, which shows the metabolic pathways present in P. damicornis as inferred by BLASTx matches to human or plant genes with known metabolic functions. [file 1471-2164-12-585-S9.ZIP]

Archive with 9 entries (6 files):
- rekeggfigure/
- rekeggfigure/iPath  Interactive Pathways Explorer.html
- __MACOSX/
- __MACOSX/rekeggfigure/
- __MACOSX/rekeggfigure/._iPath  Interactive Pathways Explorer.html
- rekeggfigure/iPath_pvm5.txt
- rekeggfigure/kegg_top5.png
- __MACOSX/rekeggfigure/._kegg_top5.png
- __MACOSX/._rekeggfigure
