# Supplementary material for: Production of a reference transcriptome and transcriptomic database (PocilloporaBase) for the cauliflower coral, Pocillopora damicornis
Source: BMC Genomics. 2011 Nov 29;12:585. doi: 10.1186/1471-2164-12-585 (PMC3339375; doi:10.1186/1471-2164-12-585)
Supplement: Additional file 9 — A compressed folder containing an interactive (iPath) version of Additional File 7, which shows the metabolic pathways present in P. damicornis as inferred by BLASTx matches to human or plant genes with known metabolic functions. [file 1471-2164-12-585-S9.ZIP › rekeggfigure/iPath_pvm5.txt]

05340 #ff00ff
00564 #0000ff
00565 #ff00ff
00562 #0000ff
00563 #0000ff
05100 #ff00ff
00250 #0000ff
04062 #ff00ff
04060 #ff00ff
00072 #ff00ff
04664 #ff00ff
04940 #ff00ff
00010 #0000ff
00330 #0000ff
04650 #ff00ff
03450 #ff00ff
00760 #ff00ff
00920 #ff00ff
04144 #0000ff
00310 #0000ff
04146 #0000ff
00561 #0000ff
04140 #0000ff
04141 #0000ff
04142 #ff00ff
00604 #ff00ff
04260 #ff00ff
03040 #0000ff
04540 #ff00ff
04710 #ff00ff
04971 #ff00ff
04970 #ff00ff
00511 #ff00ff
04972 #ff00ff
05110 #ff00ff
04974 #ff00ff
00860 #0000ff
00450 #ff00ff
04070 #0000ff
05145 #ff00ff
00300 #0000ff
05222 #ff00ff
05416 #ff00ff
00260 #0000ff
00190 #0000ff
03440 #0000ff
00750 #ff00ff
00592 #0000ff
00591 #ff00ff
04666 #ff00ff
00062 #ff00ff
00061 #0000ff
04662 #ff00ff
05211 #ff00ff
04370 #ff00ff
04730 #ff00ff
04270 #ff00ff
00500 #0000ff
05120 #ff00ff
00590 #ff00ff
04966 #ff00ff
05322 #ff00ff
04964 #ff00ff
05320 #ff00ff
04962 #ff00ff
04960 #ff00ff
04660 #ff00ff
00620 #0000ff
00270 #0000ff
04914 #ff00ff
00100 #ff00ff
04670 #ff00ff
00071 #0000ff
00740 #ff00ff
04360 #ff00ff
05219 #ff00ff
05218 #ff00ff
05217 #ff00ff
05216 #ff00ff
05215 #ff00ff
05214 #ff00ff
05213 #ff00ff
05212 #ff00ff
03060 #0000ff
05210 #ff00ff
04912 #ff00ff
04910 #ff00ff
00531 #ff00ff
04916 #ff00ff
05130 #ff00ff
00532 #ff00ff
00360 #0000ff
00630 #ff00ff
04110 #ff00ff
00533 #ff00ff
04115 #ff00ff
04114 #ff00ff
05131 #ff00ff
00430 #ff00ff
02010 #0000ff
00130 #0000ff
04330 #ff00ff
00040 #0000ff
00730 #0000ff
00970 #0000ff
01040 #0000ff
04350 #ff00ff
03018 #0000ff
04512 #ff00ff
04145 #0000ff
04210 #ff00ff
03010 #0000ff
05200 #ff00ff
00601 #ff00ff
00600 #ff00ff
05020 #ff00ff
05142 #ff00ff
00520 #0000ff
05140 #ff00ff
05146 #ff00ff
00524 #ff00ff
05144 #ff00ff
00460 #ff00ff
00052 #ff00ff
00053 #0000ff
00051 #0000ff
00400 #0000ff
00350 #0000ff
00480 #0000ff
00640 #0000ff
00120 #ff00ff
04020 #ff00ff
00290 #0000ff
04614 #ff00ff
04610 #ff00ff
04612 #ff00ff
03410 #0000ff
05010 #ff00ff
00603 #ff00ff
05012 #ff00ff
00980 #ff00ff
05014 #ff00ff
00410 #0000ff
05016 #ff00ff
05150 #ff00ff
00790 #0000ff
04711 #ff00ff
00020 #0000ff
00340 #0000ff
04130 #ff00ff
00650 #ff00ff
03030 #0000ff
05220 #ff00ff
05221 #ff00ff
04742 #ff00ff
04740 #ff00ff
03320 #ff00ff
04744 #ff00ff
04745 #ff00ff
04530 #ff00ff
04340 #ff00ff
04621 #ff00ff
04620 #ff00ff
04623 #ff00ff
04622 #ff00ff
00910 #0000ff
01100 #0000ff
00512 #ff00ff
00830 #ff00ff
00780 #ff00ff
04973 #ff00ff
00785 #0000ff
00030 #0000ff
00510 #0000ff
00232 #ff00ff
00670 #ff00ff
00230 #0000ff
05223 #ff00ff
04122 #ff00ff
04120 #0000ff
03022 #0000ff
03020 #ff00ff
00982 #ff00ff
04630 #ff00ff
00140 #ff00ff
05414 #ff00ff
00983 #ff00ff
00514 #ff00ff
05410 #ff00ff
05412 #ff00ff
04080 #ff00ff
04514 #ff00ff
04930 #ff00ff
04320 #ff00ff
03430 #0000ff
00534 #ff00ff
00900 #0000ff
04520 #ff00ff
00903 #0000ff
00471 #ff00ff
00472 #ff00ff
04950 #ff00ff
04510 #ff00ff
04810 #ff00ff
00240 #0000ff
04012 #ff00ff
04013 #ff00ff
04010 #ff00ff
04640 #ff00ff
04310 #ff00ff
03420 #0000ff
00770 #0000ff
00280 #0000ff
04150 #ff00ff
04920 #ff00ff
05160 #ff00ff
03050 #0000ff
04720 #ff00ff
00380 #0000ff
04722 #ff00ff
04626 #00ff00
01110 #00ff00
04712 #00ff00
00710 #00ff00
00196 #00ff00
00950 #00ff00
00195 #00ff00
00960 #00ff00
